# Supplementary material for: Impact of heavy pruning on development and photosynthesis of Tilia cordata Mill. trees
Source: PLoS One. 2021 Aug 23;16(8):e0256465. doi: 10.1371/journal.pone.0256465 (PMC8382193; doi:10.1371/journal.pone.0256465)
Supplement: S2 Table — (XLS) [file pone.0256465.s002.xls]

## Sheet: Aug1 parameters
Calculate	PI	using	Fo=TRUE
Record	Date	Time	ID	Scaled	T Fm	Area	Fo	Fm	Fv	F1	F2	F3	F4	F5	Fo/Fm	Fv/Fm	PI	Fv/Fo	Vj	Vi	dVG/dto	dV/dto	Sm	N	Sm/t(Fm)	ABS/RC	DIo/RC	TRo/RC	ETo/RC	REo/RC	phi(Po)	psi(Eo)	phi(Eo)	delta(Ro)	phi(Ro)	ABS/CSo	DIo/CSo	TRo/CSo	ETo/CSo	REo/CSo	ABS/CSm	DIo/CSm	TRo/CSm	ETo/CSm	REo/CSm	gamma(RC)/((1-gamma(RC))	phi(Po)/((1-phi(Po))	psi(Eo)/(1-psi(Eo))	PI abs
1	01/08/16	14:50:56	Control	A	200.00	66086	645	4085	3440	769	882	1332	2193	3554	0.1579	0.842	3.0922	5.333	0.4500	0.8456	0.3285	0.6657	19.2110	28.4194	0.0961	1.7567	0.2774	1.4793	0.8136	0.228	0.8421	0.5500	0.4632	0.2807	0.1300	645.0000	101.8421	543.1579	298.7368	83.8421	4085.00000	645.0000	3440.00000	1892.00000	531.0000	0.5692	5.333	1.2222	3.711
2	01/08/16	14:52:50	Control	A	240.00	74547	642	3961	3319	758	873	1296	2104	3294	0.1621	0.838	3.0750	5.170	0.4405	0.7990	0.3465	0.6568	22.4606	33.4912	0.0936	1.7795	0.2884	1.4911	0.8343	0.300	0.8379	0.5595	0.4688	0.3592	0.1684	642.0000	104.0555	537.9445	300.9831	108.1075	3961.00000	642.0000	3319.00000	1857.00000	667.0000	0.5619	5.170	1.2702	3.690
3	01/08/16	14:56:19	Control	A	100.00	32893	696	4086	3390	824	955	1388	2164	3807	0.1703	0.830	2.8059	4.871	0.4330	0.9177	0.3864	0.6804	9.7030	15.2463	0.0970	1.8939	0.3226	1.5713	0.8909	0.129	0.8297	0.5670	0.4704	0.1452	0.0683	696.0000	118.5551	577.4449	327.3891	47.5242	4086.00000	696.0000	3390.00000	1922.00000	279.0000	0.5280	4.871	1.3093	3.367
4	01/08/16	14:58:37	Control	A	100.00	33005	737	4085	3348	863	991	1401	2129	3802	0.1804	0.820	2.7419	4.543	0.4158	0.9155	0.3823	0.6611	9.8582	15.6749	0.0986	1.9401	0.3500	1.5900	0.9289	0.134	0.8196	0.5842	0.4788	0.1447	0.0693	737.0000	132.9667	604.0333	352.8940	51.0578	4085.00000	737.0000	3348.00000	1956.00000	283.0000	0.5154	4.543	1.4052	3.290
5	01/08/16	15:02:02	Control	A	230.00	64983	708	4085	3377	836	960	1379	2152	3587	0.1733	0.827	2.8398	4.770	0.4276	0.8525	0.3672	0.6623	19.2427	29.8058	0.0837	1.8737	0.3247	1.5489	0.8866	0.228	0.8267	0.5724	0.4732	0.2576	0.1219	708.0000	122.7084	585.2916	335.0218	86.3119	4085.00000	708.0000	3377.00000	1933.00000	498.0000	0.5337	4.770	1.3386	3.408
6	01/08/16	15:02:38	Control	A	290.00	73620	680	3930	3250	817	951	1397	2169	3368	0.1730	0.827	2.4269	4.779	0.4582	0.8271	0.4123	0.7354	22.6522	36.3592	0.0781	1.9409	0.3358	1.6051	0.8697	0.278	0.8270	0.5418	0.4481	0.3191	0.1430	680.0000	117.6590	562.3410	304.7023	97.2417	3930.00000	680.0000	3250.00000	1761.00000	562.0000	0.5152	4.779	1.1827	2.912
7	01/08/16	15:03:21	Control	A	290.00	80266	601	4078	3477	734	853	1319	2206	3432	0.1474	0.853	3.2152	5.785	0.4616	0.8142	0.3422	0.6883	23.0848	34.4235	0.0796	1.7489	0.2577	1.4912	0.8028	0.277	0.8526	0.5384	0.4590	0.3451	0.1584	601.0000	88.5731	512.4269	275.8882	95.2050	4078.00000	601.0000	3477.00000	1872.00000	646.0000	0.5718	5.785	1.1664	3.858
8	01/08/16	15:03:51	Control	A	290.00	89181	642	3899	3257	761	870	1323	2199	3187	0.1647	0.835	2.6448	5.073	0.4780	0.7814	0.3347	0.6970	27.3814	39.9202	0.0944	1.7453	0.2874	1.4579	0.7610	0.319	0.8353	0.5220	0.4360	0.4188	0.1826	642.0000	105.7102	536.2898	279.9179	117.2362	3899.00000	642.0000	3257.00000	1700.00000	712.0000	0.5730	5.073	1.0918	3.174
9	01/08/16	15:04:36	Control	A	290.00	87145	654	3819	3165	780	889	1347	2241	3171	0.1712	0.829	2.2831	4.839	0.5014	0.7953	0.3444	0.7299	27.5338	40.0776	0.0949	1.7563	0.3008	1.4556	0.7257	0.298	0.8288	0.4986	0.4132	0.4106	0.1697	654.0000	111.9969	542.0031	270.2310	110.9694	3819.00000	654.0000	3165.00000	1578.00000	648.0000	0.5694	4.839	0.9943	2.740
10	01/08/16	15:05:03	Control	A	260.00	75900	606	3639	3033	721	825	1271	2112	2952	0.1665	0.833	2.3947	5.005	0.4965	0.7735	0.3429	0.7308	25.0246	36.8335	0.0962	1.7660	0.2941	1.4719	0.7410	0.333	0.8335	0.5035	0.4196	0.4499	0.1888	606.0000	100.9167	505.0833	254.2902	114.4056	3639.00000	606.0000	3033.00000	1527.00000	687.0000	0.5663	5.005	1.0139	2.874
11	01/08/16	15:05:50	Control	A	130.00	47447	711	4085	3374	830	950	1340	2092	3630	0.1741	0.826	3.1047	4.745	0.4093	0.8651	0.3557	0.6214	14.0626	21.3502	0.1082	1.8382	0.3199	1.5182	0.8968	0.205	0.8259	0.5907	0.4879	0.2283	0.1114	711.0000	123.7506	587.2494	346.8845	79.1934	4085.00000	711.0000	3374.00000	1993.00000	455.0000	0.5440	4.745	1.4432	3.726
12	01/08/16	15:06:18	Control	A	150.00	51797	681	4085	3404	787	895	1260	2003	3591	0.1667	0.833	3.7444	4.999	0.3884	0.8549	0.3173	0.5670	15.2164	22.2146	0.1014	1.7520	0.2921	1.4599	0.8929	0.212	0.8333	0.6116	0.5097	0.2373	0.1209	681.0000	113.5278	567.4722	347.0849	82.3535	4085.00000	681.0000	3404.00000	2082.00000	494.0000	0.5708	4.999	1.5749	4.493
13	01/08/16	15:07:11	Control	A	210.00	81078	675	4085	3410	796	911	1356	2234	3361	0.1652	0.835	2.8656	5.052	0.4572	0.7877	0.3372	0.6657	23.7766	34.6203	0.1132	1.7443	0.2882	1.4561	0.7904	0.309	0.8348	0.5428	0.4531	0.3911	0.1772	675.0000	111.5361	563.4639	305.8568	119.6328	4085.00000	675.0000	3410.00000	1851.00000	724.0000	0.5733	5.052	1.1873	3.439
14	01/08/16	15:07:42	Control	A	120.00	43876	682	4085	3403	815	941	1402	2287	3659	0.1670	0.833	2.5950	4.990	0.4716	0.8748	0.3703	0.7053	12.8932	19.2796	0.1074	1.7950	0.2997	1.4953	0.7901	0.187	0.8330	0.5284	0.4401	0.2369	0.1043	682.0000	113.8614	568.1386	300.1802	71.1217	4085.00000	682.0000	3403.00000	1798.00000	426.0000	0.5571	4.990	1.1202	3.114
15	01/08/16	15:08:42	Control	A	170.00	74501	644	4086	3442	754	853	1255	2079	3389	0.1576	0.842	3.6973	5.345	0.4169	0.7975	0.2876	0.5917	21.6447	30.7200	0.1273	1.6848	0.2655	1.4193	0.8276	0.287	0.8424	0.5831	0.4912	0.3473	0.1706	644.0000	101.5017	542.4983	316.3260	109.8551	4086.00000	644.0000	3442.00000	2007.00000	697.0000	0.5935	5.345	1.3986	4.437
16	01/08/16	15:09:18	Control	A	170.00	69782	662	4086	3424	789	907	1362	2283	3449	0.1620	0.838	2.7909	5.172	0.4734	0.8140	0.3446	0.6815	20.3803	29.3362	0.1199	1.7177	0.2783	1.4394	0.7580	0.268	0.8380	0.5266	0.4413	0.3533	0.1559	662.0000	107.2550	554.7450	292.1160	103.2046	4086.00000	662.0000	3424.00000	1803.00000	637.0000	0.5822	5.172	1.1123	3.349
17	01/08/16	15:10:01	Control	A	170.00	59016	706	4086	3380	839	958	1402	2206	3557	0.1728	0.827	2.6744	4.788	0.4438	0.8435	0.3521	0.6864	17.4604	27.0053	0.1027	1.8697	0.3231	1.5467	0.8603	0.242	0.8272	0.5562	0.4601	0.2814	0.1295	706.0000	121.9863	584.0137	324.8360	91.4033	4086.00000	706.0000	3380.00000	1880.00000	529.0000	0.5348	4.788	1.2533	3.209
18	01/08/16	15:10:29	Control	A	600.00	91989	652	3963	3311	752	865	1188	1859	3306	0.1645	0.835	4.1636	5.078	0.3645	0.8016	0.3413	0.5396	27.7829	41.1257	0.0463	1.7717	0.2915	1.4803	0.9406	0.294	0.8355	0.6355	0.5309	0.3123	0.1658	652.0000	107.2682	544.7318	346.1539	108.0908	3963.00000	652.0000	3311.00000	2104.00000	657.0000	0.5644	5.078	1.7432	4.996
19	01/08/16	15:11:21	Control	A	290.00	86316	606	3784	3178	722	826	1264	2135	3128	0.1601	0.840	2.7594	5.244	0.4811	0.7936	0.3272	0.6902	27.1603	38.9612	0.0937	1.7080	0.2735	1.4345	0.7443	0.296	0.8399	0.5189	0.4358	0.3978	0.1734	606.0000	97.0497	508.9503	264.0840	105.0571	3784.00000	606.0000	3178.00000	1649.00000	656.0000	0.5855	5.244	1.0785	3.311
20	01/08/16	15:11:48	Control	A	220.00	84435	612	4085	3473	728	839	1246	2057	3385	0.1498	0.850	3.8582	5.675	0.4161	0.7984	0.3196	0.6085	24.3118	35.5563	0.1105	1.7202	0.2577	1.4625	0.8540	0.295	0.8502	0.5839	0.4965	0.3452	0.1714	612.0000	91.6876	520.3124	303.8277	104.8715	4085.00000	612.0000	3473.00000	2028.00000	700.0000	0.5813	5.675	1.4035	4.630
21	01/08/16	15:12:36	Control	A	190.00	67093	661	4085	3424	789	905	1352	2194	3502	0.1618	0.838	2.9705	5.180	0.4477	0.8297	0.3388	0.6727	19.5949	29.4414	0.1031	1.7926	0.2901	1.5025	0.8298	0.256	0.8382	0.5523	0.4629	0.3083	0.1427	661.0000	106.9574	554.0426	305.9856	94.3361	4085.00000	661.0000	3424.00000	1891.00000	583.0000	0.5579	5.180	1.2335	3.565
22	01/08/16	15:13:05	Control	A	120.00	44699	658	4085	3427	791	910	1402	2340	3640	0.1611	0.839	2.5620	5.208	0.4908	0.8701	0.3472	0.7237	13.0432	19.2314	0.1087	1.7575	0.2831	1.4744	0.7508	0.191	0.8389	0.5092	0.4272	0.2550	0.1089	658.0000	105.9887	552.0113	281.0796	71.6793	4085.00000	658.0000	3427.00000	1745.00000	445.0000	0.5690	5.208	1.0375	3.074
23	01/08/16	15:14:06	Control	A	300.00	98628	640	4016	3376	751	850	1255	2078	3252	0.1594	0.841	3.4934	5.275	0.4259	0.7737	0.2932	0.6072	29.2144	41.6477	0.0974	1.6958	0.2703	1.4256	0.8184	0.323	0.8406	0.5741	0.4826	0.3942	0.1902	640.0000	101.9920	538.0080	308.8446	121.7530	4016.00000	640.0000	3376.00000	1938.00000	764.0000	0.5897	5.275	1.3477	4.192
24	01/08/16	15:14:33	Control	A	280.00	86863	641	3993	3352	751	850	1253	2077	3241	0.1605	0.839	3.4359	5.229	0.4284	0.7757	0.2953	0.6086	25.9138	36.8135	0.0925	1.6923	0.2717	1.4206	0.8120	0.319	0.8395	0.5716	0.4798	0.3925	0.1883	641.0000	102.9003	538.0997	307.5773	120.7193	3993.00000	641.0000	3352.00000	1916.00000	752.0000	0.5909	5.229	1.3343	4.123
25	01/08/16	15:18:32	Control	B	240.00	108089	613	4085	3472	726	827	1254	2141	3202	0.1501	0.850	3.6499	5.664	0.4401	0.7457	0.2909	0.6154	31.1315	43.5325	0.1297	1.6452	0.2469	1.3983	0.7829	0.356	0.8499	0.5599	0.4759	0.4542	0.2162	613.0000	91.9875	521.0125	291.7190	132.5040	4085.00000	613.0000	3472.00000	1944.00000	883.0000	0.6078	5.664	1.2723	4.380
26	01/08/16	15:18:53	Control	B	300.00	121672	613	3971	3358	718	812	1224	2152	3117	0.1544	0.846	3.4477	5.478	0.4583	0.7457	0.2799	0.6065	36.2336	47.9505	0.1208	1.5650	0.2416	1.3234	0.7169	0.337	0.8456	0.5417	0.4581	0.4695	0.2151	613.0000	94.6283	518.3717	280.7975	131.8313	3971.00000	613.0000	3358.00000	1819.00000	854.0000	0.6390	5.478	1.1819	4.137
27	01/08/16	15:19:16	Control	B	500.00	125302	633	3843	3210	739	835	1240	2090	2995	0.1647	0.835	3.0582	5.071	0.4539	0.7358	0.2991	0.6303	39.0349	54.2078	0.0781	1.6625	0.2738	1.3887	0.7584	0.367	0.8353	0.5461	0.4562	0.4837	0.2207	633.0000	104.2646	528.7354	288.7455	139.6784	3843.00000	633.0000	3210.00000	1753.00000	848.0000	0.6015	5.071	1.2032	3.670
28	01/08/16	15:19:37	Control	B	150.00	70175	644	4085	3441	757	861	1299	2242	3405	0.1576	0.842	3.1660	5.343	0.4644	0.8024	0.3022	0.6345	20.3938	27.8638	0.1360	1.6220	0.2557	1.3663	0.7318	0.270	0.8424	0.5356	0.4512	0.3690	0.1665	644.0000	101.5266	542.4734	290.5488	107.2020	4085.00000	644.0000	3441.00000	1843.00000	680.0000	0.6165	5.343	1.1533	3.799
29	01/08/16	15:20:07	Control	B	290.00	100313	644	4077	3433	765	881	1314	2175	3219	0.1580	0.842	3.1856	5.331	0.4460	0.7501	0.3379	0.6505	29.2201	42.6245	0.1008	1.7324	0.2736	1.4587	0.8082	0.365	0.8420	0.5540	0.4665	0.4511	0.2104	644.0000	101.7258	542.2742	300.4386	135.5291	4077.00000	644.0000	3433.00000	1902.00000	858.0000	0.5772	5.331	1.2423	3.823
30	01/08/16	15:20:19	Control	B	290.00	100718	640	4079	3439	765	885	1315	2081	3195	0.1569	0.843	3.3525	5.373	0.4190	0.7429	0.3489	0.6543	29.2869	45.7291	0.1010	1.8520	0.2906	1.5614	0.9072	0.401	0.8431	0.5810	0.4898	0.4424	0.2167	640.0000	100.4168	539.5832	313.4886	138.7007	4079.00000	640.0000	3439.00000	1998.00000	884.0000	0.5400	5.373	1.3865	4.023
31	01/08/16	15:20:50	Control	B	290.00	99874	609	3872	3263	710	800	1163	1903	2995	0.1573	0.843	4.0120	5.358	0.3966	0.7312	0.2758	0.5659	30.6082	43.6809	0.1055	1.6935	0.2664	1.4271	0.8612	0.384	0.8427	0.6034	0.5085	0.4454	0.2265	609.0000	95.7854	513.2146	309.6903	137.9372	3872.00000	609.0000	3263.00000	1969.00000	877.0000	0.5905	5.358	1.5216	4.814
32	01/08/16	15:21:04	Control	B	290.00	92199	592	3796	3204	689	791	1169	1930	3007	0.1560	0.844	3.6933	5.412	0.4176	0.7537	0.3184	0.6003	28.7761	41.3648	0.0992	1.7031	0.2656	1.4375	0.8372	0.354	0.8440	0.5824	0.4916	0.4228	0.2079	592.0000	92.3246	499.6754	291.0095	123.0474	3796.00000	592.0000	3204.00000	1866.00000	789.0000	0.5872	5.412	1.3946	4.432
33	01/08/16	15:21:32	Control	B	400.00	128472	610	3969	3359	721	824	1243	2097	3090	0.1537	0.846	3.4455	5.507	0.4427	0.7383	0.3066	0.6282	38.2472	54.2714	0.0956	1.6767	0.2577	1.4190	0.7908	0.371	0.8463	0.5573	0.4717	0.4696	0.2215	610.0000	93.7516	516.2484	287.7098	135.0945	3969.00000	610.0000	3359.00000	1872.00000	879.0000	0.5964	5.507	1.2589	4.135
34	01/08/16	15:21:49	Control	B	300.00	117065	611	3876	3265	704	788	1156	2018	2954	0.1576	0.842	3.8365	5.344	0.4309	0.7176	0.2573	0.5564	35.8547	46.2942	0.1195	1.5328	0.2416	1.2912	0.7348	0.365	0.8424	0.5691	0.4794	0.4962	0.2379	611.0000	96.3160	514.6840	292.8891	145.3411	3876.00000	611.0000	3265.00000	1858.00000	922.0000	0.6524	5.344	1.3205	4.604
35	01/08/16	15:22:18	Control	B	300.00	118038	649	4044	3395	758	856	1242	2002	3133	0.1605	0.840	3.7806	5.231	0.3985	0.7317	0.2887	0.5822	34.7681	50.7945	0.1159	1.7402	0.2793	1.4610	0.8787	0.392	0.8395	0.6015	0.5049	0.4461	0.2253	649.0000	104.1545	544.8455	327.7097	146.2015	4044.00000	649.0000	3395.00000	2042.00000	911.0000	0.5746	5.231	1.5092	4.537
36	01/08/16	15:22:31	Control	B	290.00	102258	631	3998	3367	742	841	1256	2084	3113	0.1578	0.842	3.4405	5.336	0.4315	0.7372	0.2940	0.6188	30.3708	43.5461	0.1047	1.7025	0.2687	1.4338	0.8151	0.377	0.8422	0.5685	0.4787	0.4624	0.2214	631.0000	99.5900	531.4100	302.0845	139.6786	3998.00000	631.0000	3367.00000	1914.00000	885.0000	0.5874	5.336	1.3173	4.129
37	01/08/16	15:22:57	Control	B	300.00	104271	654	3828	3174	757	851	1230	2022	3056	0.1708	0.829	3.1543	4.853	0.4310	0.7568	0.2962	0.6049	32.8517	46.1076	0.1095	1.6927	0.2892	1.4035	0.7986	0.341	0.8292	0.5690	0.4718	0.4275	0.2017	654.0000	111.7335	542.2665	308.5486	131.8934	3828.00000	654.0000	3174.00000	1806.00000	772.0000	0.5908	4.853	1.3202	3.785
38	01/08/16	15:23:11	Control	B	290.00	105891	649	4070	3421	756	856	1261	2123	3199	0.1595	0.841	3.5239	5.271	0.4309	0.7454	0.2923	0.5963	30.9531	42.8388	0.1067	1.6465	0.2626	1.3840	0.7877	0.352	0.8405	0.5691	0.4784	0.4474	0.2140	649.0000	103.4892	545.5108	310.4676	138.8892	4070.00000	649.0000	3421.00000	1947.00000	871.0000	0.6073	5.271	1.3209	4.229
39	01/08/16	15:23:38	Control	B	600.00	128869	651	4003	3352	744	834	1192	1963	3209	0.1626	0.837	4.0646	5.149	0.3914	0.7631	0.2685	0.5380	38.4453	52.8427	0.0641	1.6414	0.2669	1.3745	0.8365	0.326	0.8374	0.6086	0.5096	0.3892	0.1984	651.0000	105.8708	545.1292	331.7612	129.1267	4003.00000	651.0000	3352.00000	2040.00000	794.0000	0.6092	5.149	1.5549	4.877
40	01/08/16	15:23:55	Control	B	180.00	81560	662	4085	3423	777	882	1323	2257	3365	0.1621	0.838	2.9956	5.171	0.4660	0.7897	0.3067	0.6437	23.8269	32.9145	0.1324	1.6486	0.2672	1.3814	0.7377	0.291	0.8379	0.5340	0.4475	0.3939	0.1763	662.0000	107.2813	554.7187	296.2389	116.6805	4085.00000	662.0000	3423.00000	1828.00000	720.0000	0.6066	5.171	1.1461	3.595
41	01/08/16	15:24:19	Control	B	160.00	81230	660	4086	3426	775	884	1290	2111	3274	0.1615	0.838	3.4111	5.191	0.4235	0.7630	0.3182	0.6130	23.7099	34.3147	0.1482	1.7261	0.2788	1.4473	0.8343	0.343	0.8385	0.5765	0.4834	0.4111	0.1987	660.0000	106.6079	553.3921	319.0162	131.1601	4086.00000	660.0000	3426.00000	1975.00000	812.0000	0.5793	5.191	1.3611	4.093
42	01/08/16	15:24:33	Control	B	290.00	96544	641	4050	3409	751	853	1259	2103	3172	0.1583	0.842	3.5258	5.318	0.4289	0.7424	0.2992	0.6043	28.3203	39.9042	0.0977	1.6740	0.2649	1.4090	0.8047	0.363	0.8417	0.5711	0.4807	0.4510	0.2168	641.0000	101.4521	539.5479	308.1548	138.9625	4050.00000	641.0000	3409.00000	1947.00000	878.0000	0.5974	5.318	1.3317	4.231
43	01/08/16	15:25:01	Control	B	400.00	106571	620	3704	3084	722	816	1173	1894	2944	0.1674	0.833	3.3889	4.974	0.4131	0.7536	0.3048	0.5977	34.5561	49.9987	0.0864	1.7378	0.2909	1.4469	0.8492	0.357	0.8326	0.5869	0.4887	0.4199	0.2052	620.0000	103.7797	516.2203	302.9698	127.2138	3704.00000	620.0000	3084.00000	1810.00000	760.0000	0.5755	4.974	1.4207	4.067
44	01/08/16	15:25:15	Control	B	300.00	95686	640	3911	3271	759	872	1286	2065	3176	0.1636	0.836	3.0537	5.111	0.4356	0.7753	0.3455	0.6583	29.2529	44.2044	0.0975	1.8068	0.2957	1.5111	0.8528	0.340	0.8364	0.5644	0.4720	0.3982	0.1879	640.0000	104.7302	535.2698	302.0813	120.2761	3911.00000	640.0000	3271.00000	1846.00000	735.0000	0.5535	5.111	1.2954	3.664
45	01/08/16	15:25:37	Control	B	170.00	82819	658	4086	3428	758	857	1209	1956	3288	0.1610	0.839	4.2240	5.210	0.3786	0.7672	0.2888	0.5358	24.1594	34.1856	0.1421	1.6866	0.2716	1.4150	0.8792	0.329	0.8390	0.6214	0.5213	0.3746	0.1953	658.0000	105.9628	552.0372	343.0103	128.5081	4086.00000	658.0000	3428.00000	2130.00000	798.0000	0.5929	5.210	1.6410	5.069
46	01/08/16	15:25:55	Control	B	300.00	108330	633	3970	3337	732	823	1176	1938	3062	0.1594	0.841	4.1455	5.272	0.3911	0.7279	0.2727	0.5424	32.5026	45.0802	0.1083	1.6501	0.2631	1.3870	0.8446	0.377	0.8406	0.6089	0.5118	0.4469	0.2287	633.0000	100.9292	532.0708	323.9940	144.7768	3970.00000	633.0000	3337.00000	2032.00000	908.0000	0.6060	5.272	1.5571	4.975
47	01/08/16	15:27:04	Control	B	280.00	89673	652	3991	3339	768	879	1301	2137	3174	0.1634	0.837	3.0599	5.121	0.4447	0.7553	0.3324	0.6479	26.8951	39.1805	0.0961	1.7413	0.2845	1.4568	0.8089	0.356	0.8366	0.5553	0.4645	0.4407	0.2047	652.0000	106.5157	545.4843	302.8835	133.4713	3991.00000	652.0000	3339.00000	1854.00000	817.0000	0.5743	5.121	1.2485	3.672
48	01/08/16	15:27:17	Control	B	240.00	78930	665	3974	3309	796	922	1391	2251	3221	0.1673	0.833	2.4583	4.976	0.4793	0.7724	0.3808	0.7313	23.8919	36.4555	0.0995	1.8325	0.3066	1.5259	0.7945	0.347	0.8327	0.5207	0.4336	0.4370	0.1895	665.0000	111.2796	553.7204	288.3228	126.0053	3974.00000	665.0000	3309.00000	1723.00000	753.0000	0.5457	4.976	1.0864	2.950
49	01/08/16	15:30:42	Control	C	300.00	119622	635	3878	3243	739	835	1233	2038	2930	0.1637	0.836	3.2853	5.107	0.4326	0.7077	0.2960	0.6147	36.8863	52.4068	0.1230	1.6990	0.2782	1.4208	0.8061	0.415	0.8363	0.5674	0.4745	0.5152	0.2445	635.0000	103.9776	531.0224	301.2893	155.2295	3878.00000	635.0000	3243.00000	1840.00000	948.0000	0.5886	5.107	1.3115	3.942
50	01/08/16	15:31:07	Control	C	270.00	85297	592	3784	3192	715	827	1280	2119	3037	0.1564	0.844	2.7518	5.392	0.4784	0.7660	0.3509	0.7185	26.7220	40.1326	0.0990	1.7804	0.2785	1.5019	0.7834	0.351	0.8436	0.5216	0.4400	0.4486	0.1974	592.0000	92.6173	499.3827	260.4863	116.8668	3784.00000	592.0000	3192.00000	1665.00000	747.0000	0.5617	5.392	1.0904	3.302
51	01/08/16	15:31:28	Control	C	280.00	87234	606	3720	3114	722	828	1266	2096	2969	0.1629	0.837	2.6461	5.139	0.4785	0.7588	0.3404	0.7065	28.0136	41.3623	0.1000	1.7638	0.2873	1.4765	0.7700	0.356	0.8371	0.5215	0.4366	0.4624	0.2019	606.0000	98.7194	507.2806	264.5548	122.3403	3720.00000	606.0000	3114.00000	1624.00000	751.0000	0.5669	5.139	1.0899	3.175
52	01/08/16	15:31:52	Control	C	290.00	112453	614	3862	3248	704	787	1157	1962	2934	0.1590	0.841	3.8918	5.290	0.4150	0.7143	0.2555	0.5573	34.6221	46.4881	0.1194	1.5966	0.2538	1.3427	0.7855	0.384	0.8410	0.5850	0.4920	0.4884	0.2403	614.0000	97.6168	516.3832	302.0715	147.5381	3862.00000	614.0000	3248.00000	1900.00000	928.0000	0.6263	5.290	1.4095	4.670
53	01/08/16	15:34:53	Control	C	290.00	96678	532	3518	2986	618	695	1023	1730	2737	0.1512	0.849	4.3371	5.613	0.4012	0.7384	0.2579	0.5481	32.3771	44.2325	0.1116	1.6096	0.2434	1.3662	0.8181	0.357	0.8488	0.5988	0.5082	0.4368	0.2220	532.0000	80.4503	451.5497	270.3854	118.1046	3518.00000	532.0000	2986.00000	1788.00000	781.0000	0.6213	5.613	1.4925	5.205
54	01/08/16	15:35:20	Control	C	300.00	113026	562	3707	3145	644	720	1051	1826	2839	0.1516	0.848	4.5656	5.596	0.4019	0.7240	0.2417	0.5183	35.9382	46.3443	0.1198	1.5200	0.2304	1.2896	0.7713	0.356	0.8484	0.5981	0.5074	0.4615	0.2342	562.0000	85.2021	476.7979	285.1691	131.5932	3707.00000	562.0000	3145.00000	1881.00000	868.0000	0.6579	5.596	1.4881	5.479
55	01/08/16	15:35:38	Control	C	300.00	108606	600	3847	3247	683	759	1085	1854	2937	0.1560	0.844	4.6924	5.412	0.3862	0.7197	0.2341	0.4979	33.4481	43.1215	0.1115	1.5274	0.2382	1.2892	0.7913	0.361	0.8440	0.6138	0.5181	0.4566	0.2365	600.0000	93.5794	506.4206	310.8396	141.9288	3847.00000	600.0000	3247.00000	1993.00000	910.0000	0.6547	5.412	1.5893	5.631
56	01/08/16	15:35:52	Control	C	300.00	108543	624	4007	3383	719	810	1158	1907	3090	0.1557	0.844	4.5001	5.421	0.3792	0.7289	0.2690	0.5262	32.0848	44.5136	0.1069	1.6433	0.2559	1.3874	0.8612	0.376	0.8443	0.6208	0.5241	0.4367	0.2288	624.0000	97.1739	526.8261	327.0277	142.8021	4007.00000	624.0000	3383.00000	2100.00000	917.0000	0.6085	5.421	1.6368	5.400
57	01/08/16	15:36:09	Control	C	400.00	111334	639	4002	3363	730	815	1182	1984	3139	0.1597	0.840	4.1090	5.263	0.3999	0.7434	0.2528	0.5382	33.1057	44.5512	0.0828	1.6014	0.2557	1.3457	0.8075	0.345	0.8403	0.6001	0.5042	0.4277	0.2156	639.0000	102.0292	536.9708	322.2144	137.7954	4002.00000	639.0000	3363.00000	2018.00000	863.0000	0.6244	5.263	1.5004	4.931
58	01/08/16	15:36:21	Control	C	400.00	105496	609	3620	3011	693	767	1088	1859	2800	0.1682	0.832	3.7797	4.944	0.4151	0.7277	0.2458	0.5303	35.0367	44.7536	0.0876	1.5357	0.2584	1.2773	0.7471	0.348	0.8318	0.5849	0.4865	0.4656	0.2265	609.0000	102.4533	506.5467	296.2566	137.9503	3620.00000	609.0000	3011.00000	1761.00000	820.0000	0.6512	4.944	1.4088	4.536
59	01/08/16	15:36:41	Control	C	400.00	110564	572	3540	2968	659	739	1084	1831	2763	0.1616	0.838	3.6303	5.189	0.4242	0.7382	0.2695	0.5750	37.2521	50.4980	0.0931	1.6168	0.2612	1.3556	0.7806	0.355	0.8384	0.5758	0.4828	0.4547	0.2195	572.0000	92.4249	479.5751	276.1435	125.5492	3540.00000	572.0000	2968.00000	1709.00000	777.0000	0.6185	5.189	1.3574	4.356
60	01/08/16	15:36:53	Control	C	400.00	116146	620	3980	3360	723	815	1203	2005	3113	0.1558	0.844	3.8747	5.419	0.4122	0.7420	0.2738	0.5784	34.5674	48.5025	0.0864	1.6620	0.2589	1.4031	0.8248	0.362	0.8442	0.5878	0.4962	0.4390	0.2178	620.0000	96.5829	523.4171	307.6633	135.0603	3980.00000	620.0000	3360.00000	1975.00000	867.0000	0.6017	5.419	1.4260	4.650
61	01/08/16	15:37:10	Control	C	300.00	112274	597	3902	3305	691	777	1131	1889	3008	0.1530	0.847	4.4190	5.536	0.3909	0.7295	0.2602	0.5386	33.9709	46.8020	0.1132	1.6266	0.2489	1.3777	0.8391	0.373	0.8470	0.6091	0.5159	0.4441	0.2291	597.0000	91.3401	505.6599	307.9859	136.7806	3902.00000	597.0000	3305.00000	2013.00000	894.0000	0.6148	5.536	1.5580	5.303
62	01/08/16	15:37:24	Control	C	300.00	109374	603	3758	3155	691	773	1136	1932	2870	0.1605	0.840	3.7622	5.232	0.4212	0.7185	0.2599	0.5631	34.7061	46.3967	0.1157	1.5923	0.2555	1.3368	0.7737	0.376	0.8395	0.5788	0.4859	0.4863	0.2363	603.0000	96.7560	506.2440	292.9957	142.4864	3758.00000	603.0000	3155.00000	1826.00000	888.0000	0.6280	5.232	1.3740	4.515
63	01/08/16	15:37:42	Control	C	290.00	96017	614	3674	3060	720	817	1202	1902	2863	0.1671	0.833	3.1272	4.984	0.4209	0.7350	0.3170	0.6405	31.4170	47.8085	0.1083	1.8271	0.3053	1.5217	0.8812	0.403	0.8329	0.5791	0.4823	0.4577	0.2207	614.0000	102.6119	511.3881	296.1372	135.5346	3674.00000	614.0000	3060.00000	1772.00000	811.0000	0.5473	4.984	1.3758	3.753
64	01/08/16	15:37:53	Control	C	290.00	105142	619	3957	3338	708	791	1123	1865	3025	0.1564	0.844	4.7205	5.393	0.3733	0.7208	0.2487	0.5033	31.5377	42.5227	0.1088	1.5983	0.2500	1.3483	0.8450	0.376	0.8436	0.6267	0.5287	0.4455	0.2355	619.0000	96.8312	522.1688	327.2550	145.7943	3957.00000	619.0000	3338.00000	2092.00000	932.0000	0.6256	5.393	1.6790	5.665
65	01/08/16	15:38:10	Control	C	300.00	107093	653	4016	3363	752	843	1208	1962	3110	0.1626	0.837	3.9902	5.150	0.3892	0.7306	0.2706	0.5501	31.8835	45.0607	0.1063	1.6877	0.2744	1.4133	0.8632	0.381	0.8374	0.6108	0.5115	0.4411	0.2256	653.0000	106.1775	546.8225	333.9796	147.3152	4016.00000	653.0000	3363.00000	2054.00000	906.0000	0.5925	5.150	1.5691	4.788
66	01/08/16	15:38:23	Control	C	300.00	115445	635	3724	3089	728	813	1177	1943	2806	0.1705	0.829	3.3148	4.865	0.4234	0.7028	0.2752	0.5849	37.4120	51.6751	0.1247	1.6652	0.2839	1.3812	0.7964	0.410	0.8295	0.5766	0.4782	0.5154	0.2465	635.0000	108.2774	526.7226	303.6882	156.5333	3724.00000	635.0000	3089.00000	1781.00000	918.0000	0.6005	4.865	1.3616	3.978
67	01/08/16	15:38:39	Control	C	300.00	102798	660	3917	3257	757	851	1204	1959	3032	0.1685	0.832	3.6923	4.935	0.3988	0.7283	0.2886	0.5567	31.6014	44.1138	0.1053	1.6788	0.2829	1.3959	0.8392	0.379	0.8315	0.6012	0.4999	0.4520	0.2259	660.0000	111.2076	548.7924	329.9158	149.1192	3917.00000	660.0000	3257.00000	1958.00000	885.0000	0.5957	4.935	1.5073	4.431
68	01/08/16	15:38:51	Control	C	300.00	103870	657	3829	3172	749	837	1185	1937	2944	0.1716	0.828	3.5830	4.828	0.4035	0.7210	0.2774	0.5549	32.7851	45.0794	0.1093	1.6598	0.2848	1.3750	0.8201	0.384	0.8284	0.5965	0.4941	0.4678	0.2311	657.0000	112.7315	544.2685	324.6393	151.8530	3829.00000	657.0000	3172.00000	1892.00000	885.0000	0.6025	4.828	1.4781	4.300
69	01/08/16	15:39:12	Control	C	300.00	107915	627	3808	3181	710	785	1108	1842	2928	0.1647	0.835	4.3305	5.073	0.3820	0.7234	0.2358	0.5040	33.9640	44.8195	0.1132	1.5797	0.2601	1.3196	0.8156	0.365	0.8353	0.6180	0.5163	0.4476	0.2311	627.0000	103.2377	523.7623	323.7085	144.8950	3808.00000	627.0000	3181.00000	1966.00000	880.0000	0.6330	5.073	1.6181	5.197
70	01/08/16	15:39:26	Control	C	300.00	109037	646	3820	3174	745	836	1214	2022	2967	0.1691	0.831	3.2307	4.913	0.4335	0.7313	0.2867	0.5965	34.3922	47.3226	0.1146	1.6560	0.2800	1.3760	0.7795	0.370	0.8309	0.5665	0.4707	0.4744	0.2233	646.0000	109.2450	536.7550	304.0597	144.2508	3820.00000	646.0000	3174.00000	1798.00000	853.0000	0.6039	4.913	1.3067	3.877
71	01/08/16	15:39:45	Control	C	400.00	102092	642	4041	3399	729	808	1121	1809	3213	0.1589	0.841	5.1877	5.294	0.3433	0.7564	0.2324	0.4697	30.0751	41.1482	0.0752	1.6266	0.2584	1.3682	0.8984	0.333	0.8411	0.6567	0.5523	0.3710	0.2049	642.0000	101.9955	540.0045	354.6013	131.5457	4041.00000	642.0000	3399.00000	2232.00000	828.0000	0.6148	5.294	1.9126	6.225
72	01/08/16	15:39:57	Control	C	400.00	102613	634	4035	3401	729	819	1158	1902	3186	0.1571	0.843	4.6013	5.364	0.3728	0.7504	0.2646	0.5136	30.2108	41.6152	0.0755	1.6343	0.2568	1.3775	0.8639	0.344	0.8429	0.6272	0.5286	0.3980	0.2104	634.0000	99.6173	534.3827	335.1480	133.3993	4035.00000	634.0000	3401.00000	2133.00000	849.0000	0.6119	5.364	1.6822	5.522
73	01/08/16	15:43:40	Control	D	300.00	109078	607	4084	3477	706	796	1174	2022	3241	0.1486	0.851	4.4338	5.728	0.4070	0.7575	0.2588	0.5436	31.4105	41.9546	0.1047	1.5689	0.2332	1.3357	0.7921	0.324	0.8514	0.5930	0.5049	0.4088	0.2064	607.0000	90.2177	516.7823	306.4726	125.2941	4084.00000	607.0000	3477.00000	2062.00000	843.0000	0.6374	5.728	1.4572	5.321
74	01/08/16	15:43:59	Control	D	600.00	85644	617	3354	2737	707	789	1115	1815	2737	0.1840	0.816	2.7967	4.436	0.4377	0.7746	0.2996	0.6065	31.3304	43.4127	0.0522	1.6980	0.3124	1.3856	0.7791	0.312	0.8160	0.5623	0.4589	0.4009	0.1840	617.0000	113.5030	503.4970	283.1136	113.5030	3354.00000	617.0000	2737.00000	1539.00000	617.0000	0.5889	4.436	1.2846	3.356
75	01/08/16	15:44:37	Control	D	300.00	86281	600	4076	3476	685	763	1076	1848	3420	0.1472	0.853	5.7813	5.793	0.3590	0.8113	0.2244	0.4565	24.8218	31.5576	0.0827	1.4908	0.2195	1.2714	0.8149	0.240	0.8528	0.6410	0.5466	0.2944	0.1609	600.0000	88.3219	511.6781	327.9686	96.5653	4076.00000	600.0000	3476.00000	2228.00000	656.0000	0.6708	5.793	1.7853	6.938
76	01/08/16	15:44:59	Control	D	400.00	88727	581	3628	3047	661	736	1058	1863	3006	0.1601	0.840	4.0744	5.244	0.4207	0.7959	0.2461	0.5218	29.1587	36.1640	0.0729	1.4767	0.2365	1.2402	0.7184	0.253	0.8399	0.5793	0.4865	0.3524	0.1714	581.0000	93.0433	487.9567	282.6530	99.6092	3628.00000	581.0000	3047.00000	1765.00000	622.0000	0.6772	5.244	1.3768	4.889
77	01/08/16	15:45:34	Control	D	160.00	60102	612	4085	3473	704	783	1140	2016	3542	0.1498	0.850	4.7264	5.675	0.4043	0.8437	0.2275	0.5068	17.3448	21.7428	0.1084	1.4745	0.2209	1.2536	0.7468	0.196	0.8502	0.5957	0.5065	0.2624	0.1329	612.0000	91.6876	520.3124	309.9701	81.3503	4085.00000	612.0000	3473.00000	2069.00000	543.0000	0.6782	5.675	1.4736	5.672
78	01/08/16	15:45:57	Control	D	300.00	94532	625	3839	3214	721	810	1175	1997	3166	0.1628	0.837	3.6046	5.142	0.4269	0.7906	0.2769	0.5704	29.4517	39.3548	0.0982	1.5961	0.2598	1.3362	0.7658	0.280	0.8372	0.5731	0.4798	0.3654	0.1753	625.0000	101.7518	523.2482	299.8828	109.5663	3839.00000	625.0000	3214.00000	1842.00000	673.0000	0.6265	5.142	1.3426	4.326
79	01/08/16	15:46:46	Control	D	300.00	87161	626	3513	2887	721	807	1162	1923	2884	0.1782	0.822	2.8107	4.612	0.4493	0.7821	0.2979	0.6189	30.2301	41.6431	0.1008	1.6762	0.2987	1.3775	0.7587	0.300	0.8218	0.5507	0.4526	0.3956	0.1790	626.0000	111.5502	514.4498	283.3305	112.0848	3513.00000	626.0000	2887.00000	1590.00000	629.0000	0.5966	4.612	1.2259	3.373
80	01/08/16	15:46:59	Control	D	400.00	94720	606	3390	2784	696	781	1117	1859	2751	0.1788	0.821	2.8259	4.594	0.4501	0.7705	0.3053	0.6118	34.0622	46.3043	0.0852	1.6553	0.2959	1.3594	0.7476	0.312	0.8212	0.5499	0.4516	0.4174	0.1885	606.0000	108.3292	497.6708	273.6832	114.2283	3390.00000	606.0000	2784.00000	1531.00000	639.0000	0.6041	4.594	1.2219	3.391
81	01/08/16	15:47:23	Control	D	300.00	95548	606	3974	3368	698	785	1147	1983	3255	0.1525	0.848	4.3337	5.558	0.4088	0.7865	0.2583	0.5354	28.4086	37.2042	0.0947	1.5452	0.2356	1.3096	0.7742	0.280	0.8475	0.5912	0.5010	0.3611	0.1809	606.0000	92.4097	513.5903	303.6100	109.6412	3974.00000	606.0000	3368.00000	1991.00000	719.0000	0.6471	5.558	1.4459	5.200
82	01/08/16	15:47:38	Control	D	300.00	94864	598	3854	3256	683	764	1093	1889	3163	0.1552	0.845	4.5651	5.445	0.3965	0.7878	0.2488	0.5068	29.1744	37.2872	0.0972	1.5128	0.2347	1.2781	0.7713	0.271	0.8448	0.6035	0.5099	0.3517	0.1793	598.0000	92.7878	505.2122	304.8962	107.2180	3854.00000	598.0000	3256.00000	1965.00000	691.0000	0.6610	5.445	1.5221	5.478
83	01/08/16	15:48:08	Control	D	290.00	54975	489	2684	2195	560	627	857	1348	2259	0.1822	0.818	3.3318	4.489	0.3913	0.8064	0.3052	0.5588	25.0846	35.8213	0.0865	1.7461	0.3181	1.4280	0.8692	0.276	0.8178	0.6087	0.4978	0.3181	0.1583	489.0000	89.0913	399.9087	243.4069	77.4311	2684.00000	489.0000	2195.00000	1336.00000	425.0000	0.5727	4.489	1.5553	3.998
84	01/08/16	15:48:22	Control	D	500.00	97839	665	3519	2854	775	875	1240	1983	2892	0.1890	0.811	2.3245	4.292	0.4618	0.7803	0.3504	0.6716	34.3205	49.9096	0.0686	1.7931	0.3388	1.4542	0.7827	0.319	0.8110	0.5382	0.4365	0.4082	0.1782	665.0000	125.6678	539.3322	290.2643	118.4868	3519.00000	665.0000	2854.00000	1536.00000	627.0000	0.5577	4.292	1.1654	2.789
85	01/08/16	15:48:54	Control	D	400.00	102235	599	3668	3069	674	743	1038	1779	2903	0.1633	0.837	4.6115	5.124	0.3845	0.7507	0.2248	0.4768	33.3513	41.3594	0.0834	1.4822	0.2420	1.2401	0.7633	0.309	0.8367	0.6155	0.5150	0.4050	0.2086	599.0000	97.8192	501.1808	308.4817	124.9278	3668.00000	599.0000	3069.00000	1889.00000	765.0000	0.6747	5.124	1.6008	5.534
86	01/08/16	15:49:11	Control	D	400.00	100703	579	4057	3478	665	741	1063	1900	3319	0.1427	0.857	5.7375	6.007	0.3798	0.7878	0.2185	0.4639	28.9936	35.4098	0.0725	1.4246	0.2033	1.2213	0.7574	0.259	0.8573	0.6202	0.5317	0.3421	0.1819	579.0000	82.6327	496.3673	307.8390	105.3246	4057.00000	579.0000	3478.00000	2157.00000	738.0000	0.7019	6.007	1.6329	6.885
87	01/08/16	15:49:55	Control	D	400.00	109956	584	3785	3201	656	718	987	1684	2857	0.1543	0.846	6.0416	5.481	0.3436	0.7101	0.1937	0.4197	34.3900	41.9975	0.0860	1.4440	0.2228	1.2212	0.8016	0.354	0.8457	0.6564	0.5551	0.4417	0.2452	584.0000	90.1073	493.8927	324.1701	143.1841	3785.00000	584.0000	3201.00000	2101.00000	928.0000	0.6925	5.481	1.9100	7.250
88	01/08/16	15:50:14	Control	D	290.00	95480	623	4005	3382	733	833	1254	2171	3326	0.1556	0.844	3.3309	5.429	0.4577	0.7992	0.2957	0.6219	28.2708	38.4127	0.0975	1.6090	0.2503	1.3587	0.7368	0.273	0.8444	0.5423	0.4579	0.3702	0.1695	623.0000	96.9111	526.0889	285.2889	105.6222	4005.00000	623.0000	3382.00000	1834.00000	679.0000	0.6215	5.429	1.1848	3.997
89	01/08/16	15:51:01	Control	D	400.00	105644	637	3877	3240	731	816	1141	1868	3110	0.1643	0.836	4.2359	5.086	0.3799	0.7633	0.2623	0.5185	32.6453	44.5525	0.0816	1.6331	0.2683	1.3647	0.8462	0.323	0.8357	0.6201	0.5182	0.3818	0.1978	637.0000	104.6606	532.3394	330.0833	126.0199	3877.00000	637.0000	3240.00000	2009.00000	767.0000	0.6123	5.086	1.6320	5.083
90	01/08/16	15:51:18	Control	D	400.00	100985	611	3894	3283	688	760	1060	1831	3104	0.1569	0.843	5.2035	5.373	0.3716	0.7594	0.2193	0.4559	30.7992	37.7837	0.0770	1.4551	0.2283	1.2268	0.7709	0.295	0.8431	0.6284	0.5298	0.3829	0.2029	611.0000	95.8708	515.1292	323.7013	123.9574	3894.00000	611.0000	3283.00000	2063.00000	790.0000	0.6872	5.373	1.6910	6.244
91	01/08/16	15:52:03	Control	D	300.00	89974	626	3987	3361	718	819	1162	1934	3303	0.1570	0.843	4.3339	5.369	0.3892	0.7965	0.3005	0.5316	26.8092	36.6201	0.0894	1.6204	0.2544	1.3660	0.8344	0.278	0.8430	0.6108	0.5149	0.3332	0.1716	626.0000	98.2884	527.7116	322.3421	107.3950	3987.00000	626.0000	3361.00000	2053.00000	684.0000	0.6171	5.369	1.5696	5.201
92	01/08/16	15:52:51	Control	D	290.00	99161	666	4052	3386	768	866	1214	1949	3271	0.1644	0.836	4.0760	5.084	0.3789	0.7693	0.2894	0.5395	29.3247	41.7510	0.1011	1.7038	0.2800	1.4237	0.8843	0.328	0.8356	0.6211	0.5190	0.3714	0.1927	666.0000	109.4659	556.5341	345.6560	128.3677	4052.00000	666.0000	3386.00000	2103.00000	781.0000	0.5869	5.084	1.6391	4.891
93	01/08/16	15:53:17	Control	D	400.00	98678	642	3641	2999	743	836	1218	2051	3000	0.1763	0.824	2.6553	4.671	0.4698	0.7863	0.3101	0.6402	32.9427	44.8899	0.0824	1.6544	0.2917	1.3627	0.7225	0.291	0.8237	0.5302	0.4367	0.4031	0.1761	642.0000	113.2008	528.7992	280.3570	113.0244	3641.00000	642.0000	2999.00000	1590.00000	641.0000	0.6045	4.671	1.1285	3.186
94	01/08/16	15:53:46	Control	D	300.00	97739	613	3679	3066	686	753	1044	1819	2902	0.1666	0.833	4.4971	5.002	0.3933	0.7466	0.2185	0.4686	31.9176	38.0224	0.1064	1.4294	0.2382	1.1913	0.7227	0.302	0.8334	0.6067	0.5056	0.4177	0.2112	613.0000	102.1389	510.8611	309.9157	129.4648	3679.00000	613.0000	3066.00000	1860.00000	777.0000	0.6996	5.002	1.5423	5.396
95	01/08/16	15:54:00	Control	D	500.00	101378	645	3711	3066	733	815	1152	1983	3043	0.1738	0.826	3.3463	4.753	0.4364	0.7821	0.2674	0.5512	33.1045	41.8136	0.0662	1.5288	0.2657	1.2631	0.7119	0.275	0.8262	0.5636	0.4656	0.3866	0.1800	645.0000	112.1059	532.8941	300.3395	116.1035	3711.00000	645.0000	3066.00000	1728.00000	668.0000	0.6541	4.753	1.2915	4.016
96	01/08/16	15:54:26	Control	D	500.00	95528	589	3403	2814	664	740	1008	1662	2704	0.1731	0.827	4.1039	4.778	0.3813	0.7516	0.2701	0.4963	33.9867	44.2387	0.0680	1.5741	0.2724	1.3016	0.8053	0.323	0.8269	0.6187	0.5116	0.4015	0.2054	589.0000	101.9456	487.0544	301.3368	120.9847	3403.00000	589.0000	2814.00000	1741.00000	699.0000	0.6353	4.778	1.6226	4.925
97	01/08/16	15:57:58	Control	E	100.00	31201	671	4086	3415	809	945	1420	2345	3822	0.1642	0.836	2.4718	5.089	0.4902	0.9227	0.3982	0.7311	9.1754	13.6846	0.0918	1.7845	0.2930	1.4914	0.7603	0.115	0.8358	0.5098	0.4261	0.1516	0.0646	671.0000	110.1911	560.8089	285.9058	43.3539	4086.00000	671.0000	3415.00000	1741.00000	264.0000	0.5604	5.089	1.0400	2.966
98	01/08/16	15:58:14	Control	E	180.00	60165	656	4085	3429	780	894	1345	2226	3578	0.1606	0.839	2.9596	5.227	0.4579	0.8521	0.3325	0.6698	17.5848	25.7238	0.0977	1.7427	0.2799	1.4628	0.7931	0.216	0.8394	0.5421	0.4551	0.2727	0.1241	656.0000	105.3454	550.6546	298.5322	81.4179	4085.00000	656.0000	3429.00000	1859.00000	507.0000	0.5738	5.227	1.1841	3.552
99	01/08/16	15:58:31	Control	E	290.00	74340	621	3977	3356	739	849	1290	2199	3378	0.1561	0.844	3.0300	5.404	0.4702	0.8215	0.3278	0.6645	22.1904	31.3590	0.0765	1.6747	0.2615	1.4132	0.7487	0.252	0.8439	0.5298	0.4471	0.3369	0.1506	621.0000	96.9678	524.0322	277.6309	93.5326	3977.00000	621.0000	3356.00000	1778.00000	599.0000	0.5971	5.404	1.1267	3.636
100	01/08/16	15:58:48	Control	E	300.00	107060	565	3845	3280	646	719	1049	1922	3016	0.1469	0.853	4.9190	5.805	0.4137	0.7473	0.2226	0.4919	32.6795	38.8525	0.1089	1.3937	0.2048	1.1889	0.6970	0.300	0.8531	0.5863	0.5001	0.4311	0.2156	565.0000	83.0234	481.9766	282.5735	121.8166	3845.00000	565.0000	3280.00000	1923.00000	829.0000	0.7175	5.805	1.4171	5.903
101	01/08/16	15:59:09	Control	E	300.00	94476	555	3701	3146	643	731	1094	1989	2999	0.1500	0.850	3.8261	5.668	0.4558	0.7769	0.2797	0.5711	30.0697	37.6745	0.1002	1.4739	0.2210	1.2529	0.6818	0.280	0.8500	0.5442	0.4626	0.4100	0.1897	555.0000	83.2275	471.7725	256.7306	105.2715	3701.00000	555.0000	3146.00000	1712.00000	702.0000	0.6785	5.668	1.1939	4.591
102	01/08/16	15:59:27	Control	E	290.00	79976	479	3606	3127	569	652	993	1796	2997	0.1328	0.867	4.9837	6.528	0.4212	0.8052	0.2654	0.5479	25.6150	33.3235	0.0883	1.5002	0.1993	1.3009	0.7530	0.253	0.8672	0.5788	0.5019	0.3365	0.1689	479.0000	63.6276	415.3724	240.4298	80.8960	3606.00000	479.0000	3127.00000	1810.00000	609.0000	0.6666	6.528	1.3743	5.980
103	01/08/16	16:01:11	Control	E	600.00	94223	598	3590	2992	692	781	1168	2079	2955	0.1666	0.833	2.7635	5.003	0.4950	0.7878	0.2975	0.6350	31.5307	40.4512	0.0526	1.5393	0.2564	1.2829	0.6479	0.272	0.8334	0.5050	0.4209	0.4203	0.1769	598.0000	99.6111	498.3889	251.6930	105.7744	3590.00000	598.0000	2992.00000	1511.00000	635.0000	0.6496	5.003	1.0203	3.316
104	01/08/16	16:01:20	Control	E	600.00	73513	631	3188	2557	763	898	1352	2098	2752	0.1979	0.802	1.2284	4.052	0.5737	0.8295	0.5280	0.9399	28.7882	47.1626	0.0480	2.0425	0.4043	1.6383	0.6984	0.279	0.8021	0.4263	0.3419	0.4000	0.1368	631.0000	124.8937	506.1063	215.7434	86.2974	3188.00000	631.0000	2557.00000	1090.00000	436.0000	0.4896	4.052	0.7430	1.474
105	01/08/16	16:01:32	Control	E	300.00	93079	548	3870	3322	644	732	1104	1942	3125	0.1416	0.858	4.5111	6.062	0.4196	0.7757	0.2649	0.5579	28.0580	37.3033	0.0935	1.5488	0.2193	1.3295	0.7716	0.298	0.8584	0.5804	0.4982	0.3864	0.1925	548.0000	77.5979	470.4021	273.0088	105.4935	3870.00000	548.0000	3322.00000	1928.00000	745.0000	0.6457	6.062	1.3831	5.413
106	01/08/16	16:01:47	Control	E	400.00	91441	528	3413	2885	608	682	981	1716	2734	0.1547	0.845	4.3256	5.464	0.4118	0.7646	0.2565	0.5234	31.7346	40.3360	0.0793	1.5037	0.2326	1.2710	0.7476	0.299	0.8453	0.5882	0.4972	0.4001	0.1989	528.0000	81.6830	446.3170	262.5303	105.0431	3413.00000	528.0000	2885.00000	1697.00000	679.0000	0.6650	5.464	1.4285	5.191
107	01/08/16	16:02:00	Control	E	500.00	97526	473	3046	2573	522	566	777	1439	2314	0.1553	0.845	6.0725	5.440	0.3754	0.7155	0.1710	0.3938	37.9431	39.8023	0.0759	1.2418	0.1928	1.0490	0.6552	0.298	0.8447	0.6246	0.5276	0.4555	0.2403	473.0000	73.4501	399.5499	249.5440	113.6691	3046.00000	473.0000	2573.00000	1607.00000	732.0000	0.8053	5.440	1.6636	7.287
108	01/08/16	16:02:15	Control	E	290.00	81164	501	3401	2900	580	655	940	1556	2592	0.1473	0.853	5.1859	5.788	0.3638	0.7210	0.2586	0.5046	28.0267	38.8743	0.0966	1.6267	0.2396	1.3870	0.8824	0.387	0.8527	0.6362	0.5425	0.4385	0.2379	501.0000	73.8021	427.1979	271.7862	119.1735	3401.00000	501.0000	2900.00000	1845.00000	809.0000	0.6148	5.788	1.7488	6.223
109	01/08/16	16:02:35	Control	E	290.00	71061	527	3435	2908	625	721	1051	1724	2843	0.1534	0.847	3.8134	5.518	0.4116	0.7964	0.3301	0.6006	24.4756	35.7149	0.0844	1.7236	0.2644	1.4592	0.8586	0.297	0.8466	0.5884	0.4981	0.3460	0.1723	527.0000	80.8527	446.1473	262.5028	90.8250	3435.00000	527.0000	2908.00000	1711.00000	592.0000	0.5802	5.518	1.4294	4.576
110	01/08/16	16:02:50	Control	E	300.00	90877	543	3883	3340	639	732	1094	1893	3182	0.1398	0.860	4.7771	6.151	0.4042	0.7901	0.2784	0.5499	27.2478	37.0705	0.0908	1.5817	0.2212	1.3605	0.8106	0.286	0.8602	0.5958	0.5125	0.3523	0.1805	543.0000	75.9333	467.0667	278.2823	98.0281	3883.00000	543.0000	3340.00000	1990.00000	701.0000	0.6322	6.151	1.4741	5.733
111	01/08/16	16:07:03	Control	E	400.00	88003	556	3346	2790	645	731	1054	1704	2723	0.1662	0.834	3.4490	5.018	0.4115	0.7767	0.3082	0.5950	31.5815	45.6666	0.0790	1.7342	0.2882	1.4460	0.8510	0.323	0.8338	0.5885	0.4907	0.3794	0.1862	556.0000	92.3897	463.6103	272.8488	103.5230	3346.00000	556.0000	2790.00000	1642.00000	623.0000	0.5766	5.018	1.4303	4.139
112	01/08/16	16:07:17	Control	E	240.00	65044	631	4038	3407	756	877	1313	2159	3458	0.1563	0.844	3.1378	5.399	0.4485	0.8298	0.3552	0.6673	19.1303	28.4618	0.0797	1.7633	0.2755	1.4878	0.8205	0.253	0.8437	0.5515	0.4653	0.3087	0.1436	631.0000	98.6035	532.3965	293.6228	90.6340	4038.00000	631.0000	3407.00000	1879.00000	580.0000	0.5671	5.399	1.2297	3.765
113	01/08/16	16:07:33	Control	E	280.00	69810	616	3917	3301	729	835	1232	2067	3312	0.1573	0.843	3.3907	5.359	0.4396	0.8167	0.3211	0.6220	21.1873	29.9825	0.0757	1.6792	0.2641	1.4151	0.7931	0.259	0.8427	0.5604	0.4723	0.3270	0.1545	616.0000	96.8741	519.1259	290.9369	95.1442	3917.00000	616.0000	3301.00000	1850.00000	605.0000	0.5955	5.359	1.2750	4.069
114	01/08/16	16:07:47	Control	E	300.00	81174	556	3487	2931	657	751	1144	1994	2893	0.1594	0.841	2.8127	5.272	0.4906	0.7973	0.3207	0.6687	27.7340	37.8016	0.0924	1.6216	0.2586	1.3630	0.6943	0.276	0.8406	0.5094	0.4282	0.3979	0.1703	556.0000	88.6539	467.3461	238.0579	94.7129	3487.00000	556.0000	2931.00000	1493.00000	594.0000	0.6167	5.272	1.0382	3.375
115	01/08/16	16:07:57	Control	E	280.00	82489	596	3926	3330	699	791	1184	2055	3236	0.1518	0.848	3.7699	5.587	0.4381	0.7928	0.2763	0.5886	24.8106	33.3302	0.0886	1.5838	0.2404	1.3434	0.7548	0.278	0.8482	0.5619	0.4766	0.3688	0.1758	596.0000	90.4778	505.5222	284.0336	104.7478	3926.00000	596.0000	3330.00000	1871.00000	690.0000	0.6314	5.587	1.2824	4.524
116	01/08/16	16:08:08	Control	E	290.00	80129	558	3569	3011	659	746	1135	1995	2938	0.1563	0.844	3.1046	5.396	0.4773	0.7904	0.2889	0.6388	26.6513	35.6710	0.0919	1.5865	0.2480	1.3384	0.6997	0.280	0.8437	0.5227	0.4410	0.4009	0.1768	558.0000	87.2412	470.7588	246.0891	98.6545	3569.00000	558.0000	3011.00000	1574.00000	631.0000	0.6303	5.396	1.0953	3.726
117	01/08/16	16:08:19	Control	E	400.00	104965	508	3423	2915	588	657	971	1768	2681	0.1484	0.852	4.3668	5.738	0.4322	0.7455	0.2367	0.5294	36.0479	44.1539	0.0901	1.4383	0.2135	1.2249	0.6954	0.312	0.8516	0.5678	0.4835	0.4483	0.2168	508.0000	75.3912	432.6088	245.6150	110.1186	3423.00000	508.0000	2915.00000	1655.00000	742.0000	0.6953	5.738	1.3135	5.240
118	01/08/16	16:08:35	Control	E	300.00	91717	540	3609	3069	626	706	1010	1676	2823	0.1496	0.850	4.9692	5.683	0.3702	0.7439	0.2607	0.5105	29.9242	41.2687	0.0997	1.6218	0.2427	1.3791	0.8686	0.353	0.8504	0.6298	0.5356	0.4066	0.2178	540.0000	80.7980	459.2020	289.2269	117.6060	3609.00000	540.0000	3069.00000	1933.00000	786.0000	0.6166	5.683	1.7016	5.963
119	01/08/16	16:08:48	Control	E	290.00	67029	628	3767	3139	741	856	1225	1945	3281	0.1667	0.833	3.1779	4.998	0.4196	0.8452	0.3664	0.6340	21.3927	32.3246	0.0738	1.8133	0.3023	1.5110	0.8771	0.234	0.8333	0.5804	0.4837	0.2667	0.1290	628.0000	104.6945	523.3055	303.7473	81.0215	3767.00000	628.0000	3139.00000	1822.00000	486.0000	0.5515	4.998	1.3834	3.813
120	01/08/16	16:09:03	Control	E	400.00	57439	443	2523	2080	517	586	860	1416	2096	0.1756	0.824	2.5690	4.695	0.4678	0.7947	0.3317	0.6683	27.6536	39.5052	0.0691	1.7328	0.3043	1.4286	0.7603	0.293	0.8244	0.5322	0.4388	0.3857	0.1692	443.0000	77.7840	365.2160	194.3722	74.9746	2523.00000	443.0000	2080.00000	1107.00000	427.0000	0.5771	4.695	1.1377	3.083
121	01/08/16	16:15:39	Control	F	400.00	92909	598	3683	3085	702	803	1144	1762	3011	0.1624	0.838	3.8009	5.159	0.3773	0.7822	0.3274	0.5900	30.1553	47.1501	0.0754	1.8667	0.3031	1.5636	0.9736	0.341	0.8376	0.6227	0.5216	0.3498	0.1825	598.0000	97.0958	500.9042	311.9082	109.1111	3683.00000	598.0000	3085.00000	1921.00000	672.0000	0.5357	5.159	1.6503	4.561
122	01/08/16	16:15:56	Control	F	290.00	77590	596	3744	3148	708	814	1212	1995	3095	0.1592	0.841	3.1524	5.282	0.4444	0.7938	0.3367	0.6523	24.6863	36.2325	0.0851	1.7456	0.2779	1.4677	0.8154	0.303	0.8408	0.5556	0.4671	0.3711	0.1733	596.0000	94.8761	501.1239	278.4199	103.3130	3744.00000	596.0000	3148.00000	1749.00000	649.0000	0.5729	5.282	1.2502	3.783
123	01/08/16	16:16:19	Control	F	290.00	77779	552	3526	2974	643	725	1071	1835	2892	0.1566	0.843	3.7015	5.388	0.4314	0.7868	0.2757	0.5817	26.1922	35.3176	0.0903	1.5987	0.2503	1.3484	0.7667	0.287	0.8434	0.5686	0.4796	0.3749	0.1798	552.0000	86.4163	465.5837	264.7283	99.2535	3526.00000	552.0000	2974.00000	1691.00000	634.0000	0.6255	5.388	1.3180	4.442
124	01/08/16	16:16:37	Control	F	270.00	75175	589	3720	3131	698	802	1201	1990	3057	0.1583	0.842	3.1619	5.316	0.4475	0.7882	0.3322	0.6515	24.0488	35.0176	0.0891	1.7300	0.2739	1.4561	0.8046	0.308	0.8417	0.5525	0.4651	0.3832	0.1782	589.0000	93.2583	495.7417	273.9167	104.9750	3720.00000	589.0000	3131.00000	1730.00000	663.0000	0.5780	5.316	1.2348	3.794
125	01/08/16	16:16:52	Control	F	300.00	84356	549	3378	2829	648	739	1106	1904	2725	0.1625	0.837	2.8551	5.153	0.4790	0.7692	0.3217	0.6563	29.8574	40.9117	0.0995	1.6361	0.2659	1.3702	0.7139	0.316	0.8375	0.5210	0.4364	0.4430	0.1933	549.0000	89.2247	459.7753	239.5577	106.1270	3378.00000	549.0000	2829.00000	1474.00000	653.0000	0.6112	5.153	1.0878	3.426
126	01/08/16	16:17:10	Control	F	270.00	59611	585	3311	2726	670	752	1059	1708	2754	0.1767	0.823	3.2436	4.660	0.4120	0.7957	0.3008	0.5796	21.9066	30.8214	0.0811	1.7089	0.3019	1.4069	0.8273	0.287	0.8233	0.5880	0.4841	0.3475	0.1682	585.0000	103.3600	481.6400	283.2241	98.4129	3311.00000	585.0000	2726.00000	1603.00000	557.0000	0.5852	4.660	1.4274	3.892
127	01/08/16	16:17:25	Control	F	400.00	101874	596	3804	3208	699	790	1158	1943	3058	0.1567	0.843	3.7578	5.383	0.4199	0.7675	0.2837	0.5840	31.7952	44.2190	0.0795	1.6491	0.2584	1.3907	0.8068	0.323	0.8433	0.5801	0.4892	0.4009	0.1961	596.0000	93.3796	502.6204	291.5762	116.8812	3804.00000	596.0000	3208.00000	1861.00000	746.0000	0.6064	5.383	1.3816	4.509
128	01/08/16	16:17:40	Control	F	290.00	88317	606	3670	3064	702	792	1126	1876	2947	0.1651	0.835	3.6408	5.056	0.4145	0.7640	0.2937	0.5657	28.8632	39.3933	0.0995	1.6348	0.2699	1.3648	0.7991	0.322	0.8349	0.5855	0.4888	0.4030	0.1970	606.0000	100.0643	505.9357	296.2300	119.3837	3670.00000	606.0000	3064.00000	1794.00000	723.0000	0.6117	5.056	1.4126	4.369
129	01/08/16	16:17:53	Control	F	400.00	79524	636	3848	3212	725	813	1116	1826	3238	0.1653	0.835	4.4395	5.050	0.3705	0.8101	0.2740	0.4981	24.7976	33.3413	0.0620	1.6108	0.2662	1.3445	0.8464	0.255	0.8347	0.6295	0.5255	0.3017	0.1585	636.0000	105.1185	530.8815	334.1975	100.8212	3848.00000	636.0000	3212.00000	2022.00000	610.0000	0.6208	5.050	1.6992	5.327
130	01/08/16	16:18:08	Control	F	300.00	72480	559	3371	2812	637	716	987	1606	2790	0.1658	0.834	4.3261	5.030	0.3723	0.7934	0.2809	0.5073	25.8143	35.1752	0.0860	1.6335	0.2709	1.3626	0.8553	0.282	0.8342	0.6277	0.5236	0.3292	0.1724	559.0000	92.6968	466.3032	292.6832	96.3450	3371.00000	559.0000	2812.00000	1765.00000	581.0000	0.6122	5.030	1.6858	5.191
131	01/08/16	16:18:22	Control	F	300.00	92004	641	3873	3232	733	829	1159	1894	3132	0.1655	0.834	4.0188	5.042	0.3877	0.7707	0.2970	0.5342	28.5057	39.2817	0.0950	1.6513	0.2733	1.3780	0.8438	0.316	0.8345	0.6123	0.5110	0.3744	0.1913	641.0000	106.0886	534.9114	327.5340	122.6390	3873.00000	641.0000	3232.00000	1979.00000	741.0000	0.6056	5.042	1.5794	4.823
132	01/08/16	16:18:46	Control	F	260.00	81134	606	3757	3151	707	802	1183	1973	3009	0.1613	0.839	3.3709	5.200	0.4338	0.7626	0.3015	0.6104	25.7877	36.2827	0.0992	1.6776	0.2706	1.4070	0.7966	0.334	0.8387	0.5662	0.4748	0.4193	0.1991	606.0000	97.7471	508.2529	287.7573	120.6516	3757.00000	606.0000	3151.00000	1784.00000	748.0000	0.5961	5.200	1.3050	4.045
133	01/08/16	16:19:07	Control	F	300.00	72200	532	3217	2685	614	693	983	1624	2637	0.1654	0.835	3.7197	5.047	0.4067	0.7840	0.2942	0.5599	26.9292	37.0729	0.0898	1.6495	0.2728	1.3767	0.8168	0.297	0.8346	0.5933	0.4952	0.3641	0.1803	532.0000	87.9776	444.0224	263.4367	95.9154	3217.00000	532.0000	2685.00000	1593.00000	580.0000	0.6063	5.047	1.4588	4.464
134	01/08/16	16:19:20	Control	F	290.00	87253	573	3737	3164	662	744	1083	1867	2929	0.1533	0.847	4.2856	5.522	0.4090	0.7446	0.2592	0.5373	27.6160	36.2807	0.0952	1.5517	0.2379	1.3138	0.7765	0.335	0.8467	0.5910	0.5004	0.4321	0.2162	573.0000	87.8590	485.1410	286.7300	123.8919	3737.00000	573.0000	3164.00000	1870.00000	808.0000	0.6445	5.522	1.4451	5.143
135	01/08/16	16:19:31	Control	F	290.00	82323	649	3928	3279	754	851	1185	1852	3156	0.1652	0.835	4.0838	5.052	0.3669	0.7646	0.2958	0.5449	25.1454	37.3454	0.0867	1.7791	0.2940	1.4852	0.9403	0.350	0.8348	0.6331	0.5285	0.3719	0.1965	649.0000	107.2304	541.7696	343.0051	127.5530	3928.00000	649.0000	3279.00000	2076.00000	772.0000	0.5621	5.052	1.7257	4.901
136	01/08/16	16:19:45	Control	F	280.00	76964	629	3947	3318	731	829	1167	1878	3272	0.1594	0.841	4.2634	5.275	0.3764	0.7966	0.2954	0.5405	23.2351	33.3613	0.0830	1.7080	0.2722	1.4358	0.8953	0.292	0.8406	0.6236	0.5242	0.3262	0.1710	629.0000	100.2384	528.7616	329.7190	107.5690	3947.00000	629.0000	3318.00000	2069.00000	675.0000	0.5855	5.275	1.6565	5.116
137	01/08/16	16:19:57	Control	F	290.00	87268	638	3937	3299	749	853	1258	2058	3204	0.1621	0.838	3.2829	5.171	0.4304	0.7778	0.3152	0.6265	26.4920	38.5564	0.0914	1.7369	0.2815	1.4554	0.8289	0.323	0.8379	0.5696	0.4773	0.3901	0.1862	638.0000	103.3894	534.6106	304.4963	118.7844	3937.00000	638.0000	3299.00000	1879.00000	733.0000	0.5758	5.171	1.3232	3.939
138	01/08/16	16:20:16	Control	F	290.00	79578	627	3679	3052	716	800	1092	1726	2967	0.1704	0.830	4.2400	4.868	0.3601	0.7667	0.2752	0.5079	26.1134	36.8296	0.0900	1.7001	0.2897	1.4104	0.9025	0.329	0.8296	0.6399	0.5309	0.3646	0.1935	627.0000	106.8576	520.1424	332.8434	121.3438	3679.00000	627.0000	3052.00000	1953.00000	712.0000	0.5882	4.868	1.7771	5.088
139	01/08/16	16:20:30	Control	F	290.00	75194	605	3736	3131	718	822	1234	2020	3104	0.1619	0.838	2.9581	5.175	0.4519	0.7981	0.3322	0.6696	24.0551	35.6435	0.0829	1.7681	0.2863	1.4817	0.8121	0.299	0.8381	0.5481	0.4593	0.3683	0.1692	605.0000	97.9724	507.0276	277.8854	102.3448	3736.00000	605.0000	3131.00000	1716.00000	632.0000	0.5656	5.175	1.2127	3.550
140	01/08/16	16:20:41	Control	F	290.00	57807	591	3441	2850	697	789	1180	1982	2988	0.1718	0.828	2.4734	4.822	0.4881	0.8411	0.3228	0.6889	20.3222	28.6839	0.0701	1.7041	0.2927	1.4115	0.7226	0.224	0.8282	0.5119	0.4240	0.3105	0.1316	591.0000	101.5057	489.4943	250.5867	77.8038	3441.00000	591.0000	2850.00000	1459.00000	453.0000	0.5868	4.822	1.0489	2.968
141	01/08/16	16:20:59	Control	F	300.00	84192	613	3666	3053	709	796	1113	1727	3010	0.1672	0.833	4.0211	4.980	0.3649	0.7851	0.2850	0.5459	27.6158	41.3162	0.0921	1.7965	0.3004	1.4961	0.9502	0.321	0.8328	0.6351	0.5289	0.3383	0.1789	613.0000	102.5011	510.4989	324.2245	109.6912	3666.00000	613.0000	3053.00000	1939.00000	656.0000	0.5566	4.980	1.7406	4.825
142	01/08/16	16:21:13	Control	F	240.00	78481	600	3766	3166	704	798	1169	1899	3031	0.1593	0.841	3.6388	5.277	0.4103	0.7678	0.2969	0.5991	24.8277	36.2509	0.1034	1.7368	0.2767	1.4601	0.8610	0.339	0.8407	0.5897	0.4958	0.3937	0.1952	600.0000	95.5921	504.4079	297.4509	117.1004	3766.00000	600.0000	3166.00000	1867.00000	735.0000	0.5758	5.277	1.4373	4.367
143	01/08/16	16:21:29	Control	F	280.00	82402	619	3910	3291	722	817	1184	1913	3133	0.1583	0.842	3.9542	5.317	0.3932	0.7639	0.2887	0.5723	25.0776	36.4988	0.0896	1.7292	0.2738	1.4554	0.8832	0.344	0.8417	0.6068	0.5107	0.3891	0.1987	619.0000	97.9951	521.0049	316.1491	123.0084	3910.00000	619.0000	3291.00000	1997.00000	777.0000	0.5783	5.317	1.5433	4.745
144	01/08/16	16:21:44	Control	F	290.00	84328	609	4082	3473	712	803	1180	2011	3349	0.1492	0.851	4.3995	5.703	0.4037	0.7889	0.2620	0.5480	24.3202	33.0167	0.0839	1.5956	0.2381	1.3576	0.8095	0.287	0.8508	0.5963	0.5073	0.3539	0.1796	609.0000	90.8577	518.1423	308.9757	109.3574	4082.00000	609.0000	3473.00000	2071.00000	733.0000	0.6267	5.703	1.4772	5.279
145	01/08/16	16:26:32	Control	G	300.00	94945	637	3896	3259	723	803	1113	1839	3143	0.1635	0.836	4.6236	5.116	0.3688	0.7689	0.2455	0.4869	29.1725	38.5083	0.0972	1.5780	0.2580	1.3200	0.8332	0.305	0.8365	0.6312	0.5280	0.3661	0.1933	637.0000	104.1502	532.8498	336.3216	123.1163	3896.00000	637.0000	3259.00000	2057.00000	753.0000	0.6337	5.116	1.7113	5.548
146	01/08/16	16:26:44	Control	G	290.00	96359	623	3855	3232	710	792	1126	1906	3087	0.1616	0.838	4.2132	5.188	0.3970	0.7624	0.2537	0.5188	29.8532	39.0131	0.1029	1.5587	0.2519	1.3068	0.7881	0.311	0.8384	0.6030	0.5056	0.3940	0.1992	623.0000	100.6820	522.3180	314.9746	124.1152	3855.00000	623.0000	3232.00000	1949.00000	768.0000	0.6415	5.188	1.5191	5.056
147	01/08/16	16:27:01	Control	G	290.00	98212	606	3756	3150	694	769	1107	1869	2983	0.1613	0.839	4.1048	5.198	0.4010	0.7546	0.2381	0.5302	31.2175	41.2773	0.1076	1.5766	0.2544	1.3222	0.7921	0.324	0.8387	0.5990	0.5024	0.4096	0.2058	606.0000	97.7732	508.2268	304.4521	124.7173	3756.00000	606.0000	3150.00000	1887.00000	773.0000	0.6343	5.198	1.4941	4.926
148	01/08/16	16:27:15	Control	G	220.00	84926	616	4085	3469	713	795	1147	1972	3333	0.1508	0.849	4.7575	5.631	0.3909	0.7832	0.2364	0.5102	24.5205	32.0069	0.1115	1.5371	0.2318	1.3053	0.7951	0.283	0.8492	0.6091	0.5173	0.3559	0.1841	616.0000	92.8901	523.1099	318.6311	113.3983	4085.00000	616.0000	3469.00000	2113.00000	752.0000	0.6506	5.631	1.5583	5.709
149	01/08/16	16:27:43	Control	G	290.00	95452	607	3926	3319	700	781	1099	1801	3131	0.1546	0.845	4.9913	5.468	0.3597	0.7605	0.2440	0.4941	28.7984	39.5556	0.0993	1.6247	0.2512	1.3735	0.8794	0.329	0.8454	0.6403	0.5413	0.3741	0.2025	607.0000	93.8484	513.1516	328.5469	122.9152	3926.00000	607.0000	3319.00000	2125.00000	795.0000	0.6155	5.468	1.7797	5.990
150	01/08/16	16:27:58	Control	G	300.00	92970	623	4004	3381	715	806	1121	1794	3257	0.1556	0.844	5.0841	5.427	0.3463	0.7791	0.2692	0.4910	27.5371	39.0363	0.0918	1.6788	0.2612	1.4176	0.9266	0.313	0.8444	0.6537	0.5519	0.3380	0.1866	623.0000	96.9353	526.0647	343.8636	116.2290	4004.00000	623.0000	3381.00000	2210.00000	747.0000	0.5957	5.427	1.8873	6.101
151	01/08/16	16:28:15	Control	G	290.00	92458	601	3807	3206	681	755	1040	1727	2935	0.1579	0.842	5.3212	5.334	0.3512	0.7280	0.2308	0.4564	28.8783	37.5299	0.0996	1.5432	0.2436	1.2996	0.8431	0.353	0.8421	0.6488	0.5464	0.4192	0.2291	601.0000	94.8781	506.1219	328.3635	137.6601	3807.00000	601.0000	3206.00000	2080.00000	872.0000	0.6480	5.334	1.8472	6.385
152	01/08/16	16:28:33	Control	G	300.00	94633	590	3512	2922	680	766	1096	1810	2814	0.1680	0.832	3.4650	4.953	0.4175	0.7611	0.2943	0.5772	32.4254	44.8285	0.1081	1.6617	0.2792	1.3825	0.8053	0.330	0.8320	0.5825	0.4846	0.4101	0.1987	590.0000	99.1173	490.8827	285.9282	117.2608	3512.00000	590.0000	2922.00000	1702.00000	698.0000	0.6018	4.953	1.3951	4.158
153	01/08/16	16:28:53	Control	G	290.00	96939	569	3714	3145	650	725	1041	1792	2846	0.1532	0.847	4.7647	5.527	0.3889	0.7240	0.2385	0.5003	30.8623	39.7030	0.1064	1.5192	0.2327	1.2865	0.7862	0.355	0.8468	0.6111	0.5175	0.4516	0.2337	569.0000	87.1731	481.8269	294.4583	132.9812	3714.00000	569.0000	3145.00000	1922.00000	868.0000	0.6582	5.527	1.5715	5.718
154	01/08/16	16:29:06	Control	G	290.00	95055	596	3917	3321	687	769	1114	1922	3133	0.1522	0.848	4.5487	5.572	0.3993	0.7639	0.2469	0.5199	28.6617	37.3221	0.0988	1.5359	0.2337	1.3022	0.7822	0.307	0.8478	0.6007	0.5093	0.3930	0.2002	596.0000	90.6857	505.3143	303.5537	119.2913	3917.00000	596.0000	3321.00000	1995.00000	784.0000	0.6511	5.572	1.5045	5.458
155	01/08/16	16:29:17	Control	G	300.00	95669	615	3789	3174	695	781	1088	1822	3049	0.1623	0.838	4.4947	5.161	0.3803	0.7669	0.2710	0.4967	30.1808	39.4243	0.1006	1.5594	0.2531	1.3063	0.8095	0.305	0.8377	0.6197	0.5191	0.3762	0.1953	615.0000	99.8219	515.1781	319.2676	120.1108	3789.00000	615.0000	3174.00000	1967.00000	740.0000	0.6413	5.161	1.6297	5.394
156	01/08/16	16:29:31	Control	G	170.00	50100	656	4085	3429	747	835	1151	1910	3633	0.1606	0.839	4.8198	5.227	0.3657	0.8682	0.2566	0.4812	14.6501	19.2764	0.0862	1.5675	0.2517	1.3158	0.8346	0.173	0.8394	0.6343	0.5324	0.2078	0.1106	656.0000	105.3454	550.6546	349.2778	72.5856	4085.00000	656.0000	3429.00000	2175.00000	452.0000	0.6380	5.227	1.7344	5.784
157	01/08/16	16:29:49	Control	G	290.00	96855	622	4002	3380	715	801	1144	1925	3148	0.1554	0.845	4.5653	5.434	0.3855	0.7473	0.2544	0.5148	28.6945	38.3181	0.0989	1.5811	0.2457	1.3354	0.8206	0.337	0.8446	0.6145	0.5190	0.4112	0.2134	622.0000	96.6727	525.3273	322.8121	132.7306	4002.00000	622.0000	3380.00000	2077.00000	854.0000	0.6325	5.434	1.5940	5.478
158	01/08/16	16:30:00	Control	G	90.00	32192	684	4084	3400	799	913	1305	2108	3814	0.1675	0.833	3.2919	4.971	0.4188	0.9206	0.3353	0.6088	9.5073	13.8203	0.1056	1.7461	0.2924	1.4537	0.8448	0.115	0.8325	0.5812	0.4838	0.1366	0.0661	684.0000	114.5583	569.4417	330.9461	45.2204	4084.00000	684.0000	3400.00000	1976.00000	270.0000	0.5727	4.971	1.3876	3.950
159	01/08/16	16:30:14	Control	G	100.00	31348	676	4086	3410	791	899	1288	2112	3840	0.1654	0.835	3.3947	5.044	0.4211	0.9279	0.3167	0.5982	9.2321	13.1152	0.0923	1.7022	0.2816	1.4206	0.8224	0.102	0.8346	0.5789	0.4831	0.1246	0.0602	676.0000	111.8395	564.1605	326.5844	40.6990	4086.00000	676.0000	3410.00000	1974.00000	246.0000	0.5875	5.044	1.3747	4.074
160	01/08/16	16:30:40	Control	G	100.00	33308	660	4084	3424	766	869	1255	2100	3816	0.1616	0.838	3.6258	5.188	0.4206	0.9217	0.3008	0.5792	9.7668	13.4520	0.0977	1.6428	0.2655	1.3773	0.7981	0.108	0.8384	0.5794	0.4858	0.1351	0.0656	660.0000	106.6601	553.3399	320.6268	43.3105	4084.00000	660.0000	3424.00000	1984.00000	268.0000	0.6087	5.188	1.3778	4.351
161	01/08/16	16:30:58	Control	G	80.00	27927	677	4084	3407	787	890	1260	2077	3912	0.1658	0.834	3.6132	5.032	0.4109	0.9495	0.3023	0.5704	8.2359	11.4323	0.1029	1.6639	0.2758	1.3881	0.8177	0.070	0.8342	0.5891	0.4914	0.0857	0.0421	677.0000	112.2255	564.7745	332.6981	28.5122	4084.00000	677.0000	3407.00000	2007.00000	172.0000	0.6010	5.032	1.4336	4.336
162	01/08/16	16:31:16	Control	G	60.00	21914	677	4084	3407	796	915	1315	2138	4052	0.1658	0.834	3.2013	5.032	0.4288	0.9906	0.3493	0.6242	6.4711	9.4195	0.1079	1.7449	0.2892	1.4556	0.8314	0.014	0.8342	0.5712	0.4765	0.0164	0.0078	677.0000	112.2255	564.7745	322.5862	5.3046	4084.00000	677.0000	3407.00000	1946.00000	32.0000	0.5731	5.032	1.3320	3.842
163	01/08/16	16:31:32	Control	G	70.00	26709	684	4085	3401	798	909	1282	2098	3934	0.1674	0.833	3.4388	4.972	0.4158	0.9556	0.3264	0.5861	7.8924	11.1261	0.1127	1.6932	0.2835	1.4097	0.8236	0.063	0.8326	0.5842	0.4864	0.0760	0.0370	684.0000	114.5302	569.4698	332.7070	25.2837	4085.00000	684.0000	3401.00000	1987.00000	151.0000	0.5906	4.972	1.4052	4.127
164	01/08/16	16:31:46	Control	G	80.00	25805	671	4085	3414	789	903	1298	2109	3945	0.1643	0.836	3.3502	5.088	0.4212	0.9590	0.3339	0.6122	7.5976	11.0424	0.0950	1.7391	0.2857	1.4534	0.8412	0.060	0.8357	0.5788	0.4837	0.0709	0.0343	671.0000	110.2181	560.7819	324.5767	22.9963	4085.00000	671.0000	3414.00000	1976.00000	140.0000	0.5750	5.088	1.3741	4.020
165	01/08/16	16:32:04	Control	G	300.00	83529	601	3593	2992	684	765	1075	1773	2985	0.1673	0.833	3.9795	4.978	0.3917	0.7968	0.2707	0.5281	27.9567	37.6891	0.0932	1.6189	0.2708	1.3481	0.8200	0.274	0.8327	0.6083	0.5065	0.3341	0.1692	601.0000	100.5291	500.4709	304.4308	101.7000	3593.00000	601.0000	2992.00000	1820.00000	608.0000	0.6177	4.978	1.5529	4.775
166	01/08/16	16:32:19	Control	G	300.00	102458	598	3972	3374	681	761	1082	1872	3126	0.1506	0.849	5.1987	5.642	0.3776	0.7493	0.2371	0.4782	30.4063	38.5051	0.1014	1.4908	0.2244	1.2664	0.7882	0.318	0.8494	0.6224	0.5287	0.4029	0.2130	598.0000	90.0312	507.9688	316.1631	127.3686	3972.00000	598.0000	3374.00000	2100.00000	846.0000	0.6708	5.642	1.6484	6.238
167	01/08/16	16:32:32	Control	G	280.00	77407	625	4045	3420	740	851	1235	1980	3425	0.1545	0.845	3.9155	5.472	0.3962	0.8187	0.3246	0.5945	22.6726	34.0228	0.0810	1.7749	0.2742	1.5006	0.9061	0.272	0.8455	0.6038	0.5105	0.3002	0.1533	625.0000	96.5698	528.4302	319.0667	95.7973	4045.00000	625.0000	3420.00000	2065.00000	620.0000	0.5634	5.472	1.5240	4.699
168	01/08/16	16:32:44	Control	G	250.00	82267	604	3923	3319	709	808	1195	1973	3143	0.1540	0.846	3.8348	5.495	0.4125	0.7650	0.2983	0.5936	24.8257	35.7243	0.0993	1.7009	0.2619	1.4390	0.8455	0.338	0.8460	0.5875	0.4971	0.4000	0.1988	604.0000	92.9941	511.0059	300.2294	120.0918	3923.00000	604.0000	3319.00000	1950.00000	780.0000	0.5879	5.495	1.4244	4.602
169	01/08/16	16:36:53	Control	H	290.00	102025	688	3963	3275	794	895	1281	2103	3143	0.1736	0.826	3.0847	4.760	0.4321	0.7496	0.3084	0.6036	31.1916	43.5728	0.1076	1.6904	0.2935	1.3969	0.7934	0.350	0.8264	0.5679	0.4693	0.4409	0.2069	688.0000	119.4408	568.5592	322.9069	142.3568	3963.00000	688.0000	3275.00000	1860.00000	820.0000	0.5916	4.760	1.3145	3.702
170	01/08/16	16:37:37	Control	H	300.00	105135	674	4070	3396	773	869	1249	2102	3249	0.1656	0.834	3.5973	5.039	0.4205	0.7582	0.2827	0.5644	30.9978	41.6053	0.1033	1.6086	0.2664	1.3422	0.7778	0.324	0.8344	0.5795	0.4835	0.4172	0.2017	674.0000	111.6157	562.3843	325.9047	135.9592	4070.00000	674.0000	3396.00000	1968.00000	821.0000	0.6217	5.039	1.3782	4.317
171	01/08/16	16:39:35	Control	H	400.00	65026	646	3877	3231	852	1078	1664	2343	3436	0.1666	0.833	1.5702	5.002	0.5252	0.8635	0.6995	1.0502	20.1639	40.3198	0.0504	2.3994	0.3998	1.9996	0.9494	0.273	0.8334	0.4748	0.3957	0.2875	0.1137	646.0000	107.6389	538.3611	255.6007	73.4810	3877.00000	646.0000	3231.00000	1534.00000	441.0000	0.4168	5.002	0.9039	1.884
172	01/08/16	16:39:47	Control	H	290.00	97428	684	3970	3286	773	861	1184	1893	3082	0.1723	0.828	4.1295	4.804	0.3679	0.7298	0.2678	0.5072	29.6887	40.9273	0.1024	1.6655	0.2870	1.3785	0.8713	0.373	0.8277	0.6321	0.5232	0.4275	0.2237	684.0000	117.8479	566.1521	357.8509	152.9955	3970.00000	684.0000	3286.00000	2077.00000	888.0000	0.6004	4.804	1.7179	4.955
173	01/08/16	16:40:15	Control	H	230.00	97036	679	4086	3407	783	879	1242	2013	3246	0.1662	0.834	3.8513	5.018	0.3915	0.7534	0.2818	0.5508	28.5204	40.1224	0.1240	1.6872	0.2804	1.4068	0.8560	0.347	0.8338	0.6085	0.5073	0.4052	0.2056	679.0000	112.8343	566.1657	344.4853	139.5888	4086.00000	679.0000	3407.00000	2073.00000	840.0000	0.5927	5.018	1.5540	4.622
174	01/08/16	16:40:36	Control	H	180.00	73860	742	4086	3344	862	982	1367	2101	3419	0.1816	0.818	2.9285	4.507	0.4064	0.8005	0.3589	0.6230	22.1262	33.9193	0.1229	1.8731	0.3402	1.5330	0.9100	0.306	0.8184	0.5936	0.4858	0.3360	0.1632	742.0000	134.7440	607.2560	360.4674	121.1243	4086.00000	742.0000	3344.00000	1985.00000	667.0000	0.5339	4.507	1.4606	3.514
175	01/08/16	16:41:06	Control	H	300.00	112983	668	4051	3383	761	848	1207	2007	3184	0.1649	0.835	4.0096	5.064	0.3958	0.7437	0.2572	0.5311	33.4364	44.8649	0.1115	1.6067	0.2649	1.3418	0.8107	0.344	0.8351	0.6042	0.5046	0.4242	0.2140	668.0000	110.1516	557.8484	337.0506	142.9662	4051.00000	668.0000	3383.00000	2044.00000	867.0000	0.6224	5.064	1.5265	4.811
176	01/08/16	16:41:33	Control	H	290.00	94668	664	3911	3247	758	847	1181	1914	3106	0.1698	0.830	3.9205	4.890	0.3850	0.7521	0.2741	0.5307	29.1946	40.2497	0.1007	1.6606	0.2819	1.3787	0.8479	0.342	0.8302	0.6150	0.5106	0.4031	0.2058	664.0000	112.7323	551.2677	339.0458	136.6709	3911.00000	664.0000	3247.00000	1997.00000	805.0000	0.6022	4.890	1.5976	4.705
177	01/08/16	16:41:58	Control	H	100.00	30661	773	4086	3313	901	1026	1412	2170	3836	0.1892	0.811	2.6050	4.286	0.4217	0.9245	0.3773	0.6429	9.2938	14.1702	0.0929	1.8804	0.3557	1.5247	0.8818	0.115	0.8108	0.5783	0.4689	0.1305	0.0612	773.0000	146.2381	626.7619	362.4738	47.2956	4086.00000	773.0000	3313.00000	1916.00000	250.0000	0.5318	4.286	1.3715	3.126
178	01/08/16	16:42:25	Control	H	120.00	43986	768	4085	3317	897	1026	1424	2195	3655	0.1880	0.812	2.5260	4.319	0.4302	0.8704	0.3889	0.6592	13.2997	20.3798	0.1108	1.8871	0.3548	1.5324	0.8731	0.199	0.8120	0.5698	0.4627	0.2275	0.1053	768.0000	144.3878	623.6122	355.3293	80.8421	4085.00000	768.0000	3317.00000	1890.00000	430.0000	0.5299	4.319	1.3245	3.031
179	01/08/16	16:43:00	Control	H	280.00	86975	681	4085	3404	801	916	1316	2077	3320	0.1667	0.833	3.2928	4.999	0.4101	0.7753	0.3378	0.6218	25.5899	38.8004	0.0914	1.8196	0.3033	1.5162	0.8944	0.341	0.8333	0.5899	0.4916	0.3810	0.1873	681.0000	113.5278	567.4722	334.7486	127.5312	4085.00000	681.0000	3404.00000	2008.00000	765.0000	0.5496	4.999	1.4384	3.951
180	01/08/16	16:43:21	Control	H	300.00	101755	705	4085	3380	814	919	1288	2067	3251	0.1726	0.827	3.4328	4.794	0.4030	0.7533	0.3107	0.5750	30.1441	43.0104	0.1005	1.7244	0.2976	1.4268	0.8519	0.352	0.8274	0.5970	0.4940	0.4133	0.2042	705.0000	121.6707	583.3293	348.2717	143.9339	4085.00000	705.0000	3380.00000	2018.00000	834.0000	0.5799	4.794	1.4816	4.119
181	01/08/16	16:43:46	Control	H	300.00	106596	712	4047	3335	817	917	1285	2078	3218	0.1759	0.824	3.3160	4.684	0.4096	0.7514	0.2999	0.5727	32.0019	44.7464	0.1067	1.6968	0.2985	1.3982	0.8255	0.348	0.8241	0.5904	0.4865	0.4210	0.2048	712.0000	125.2641	586.7359	346.4117	145.8483	4047.00000	712.0000	3335.00000	1969.00000	829.0000	0.5894	4.684	1.4414	3.979
182	01/08/16	16:44:07	Control	H	190.00	82044	707	4086	3379	821	934	1328	2126	3323	0.1730	0.827	3.1186	4.779	0.4199	0.7742	0.3344	0.6126	24.3197	35.4769	0.1280	1.7640	0.3052	1.4588	0.8462	0.329	0.8270	0.5801	0.4797	0.3893	0.1867	707.0000	122.3321	584.6679	339.1385	132.0218	4086.00000	707.0000	3379.00000	1960.00000	763.0000	0.5669	4.779	1.3813	3.742
183	01/08/16	16:44:25	Control	H	400.00	94165	674	3564	2890	773	867	1227	1978	2911	0.1891	0.811	2.4930	4.288	0.4512	0.7740	0.3253	0.6378	32.6221	46.1146	0.0816	1.7433	0.3297	1.4136	0.7758	0.319	0.8109	0.5488	0.4450	0.4117	0.1832	674.0000	127.4624	546.5376	299.9338	123.4910	3564.00000	674.0000	2890.00000	1586.00000	653.0000	0.5736	4.288	1.2163	2.992
184	01/08/16	16:44:42	Control	H	280.00	86541	724	4084	3360	855	983	1438	2273	3377	0.1773	0.823	2.4211	4.641	0.4610	0.7896	0.3810	0.7083	25.7952	39.6337	0.0921	1.8675	0.3311	1.5365	0.8281	0.323	0.8227	0.5390	0.4434	0.3904	0.1731	724.0000	128.3487	595.6513	321.0490	125.3350	4084.00000	724.0000	3360.00000	1811.00000	707.0000	0.5355	4.641	1.1691	2.905
185	01/08/16	16:45:02	Control	H	300.00	94230	689	3843	3154	805	908	1333	2183	3103	0.1793	0.821	2.4210	4.578	0.4737	0.7654	0.3266	0.6806	29.9152	42.9839	0.0997	1.7507	0.3139	1.4369	0.7562	0.337	0.8207	0.5263	0.4320	0.4458	0.1926	689.0000	123.5288	565.4712	297.6164	132.6724	3843.00000	689.0000	3154.00000	1660.00000	740.0000	0.5712	4.578	1.1111	2.905
186	01/08/16	16:45:20	Control	H	400.00	117202	672	4039	3367	771	867	1230	2020	3211	0.1664	0.834	3.7782	5.010	0.4004	0.7541	0.2851	0.5524	34.8482	48.0842	0.0871	1.6552	0.2754	1.3798	0.8274	0.339	0.8336	0.5996	0.4999	0.4101	0.2050	672.0000	111.8059	560.1941	335.9168	137.7608	4039.00000	672.0000	3367.00000	2019.00000	828.0000	0.6042	5.010	1.4978	4.534
187	01/08/16	16:45:35	Control	H	150.00	61578	714	4085	3371	838	959	1361	2113	3473	0.1748	0.825	2.9687	4.721	0.4150	0.8185	0.3589	0.6398	18.3061	28.2203	0.1220	1.8681	0.3265	1.5416	0.9018	0.280	0.8252	0.5850	0.4827	0.3103	0.1498	714.0000	124.7971	589.2029	344.6776	106.9689	4085.00000	714.0000	3371.00000	1972.00000	612.0000	0.5353	4.721	1.4096	3.562
188	01/08/16	16:46:01	Control	H	300.00	108358	675	4037	3362	784	886	1288	2140	3167	0.1672	0.833	3.2091	4.981	0.4358	0.7412	0.3034	0.6078	32.2691	45.0079	0.1076	1.6748	0.2800	1.3948	0.7870	0.361	0.8328	0.5642	0.4699	0.4586	0.2155	675.0000	112.8623	562.1377	317.1848	145.4669	4037.00000	675.0000	3362.00000	1897.00000	870.0000	0.5971	4.981	1.2949	3.851
189	01/08/16	16:46:19	Control	H	130.00	50908	721	4085	3364	840	953	1335	2075	3578	0.1765	0.824	3.1445	4.666	0.4025	0.8493	0.3359	0.6084	15.1722	22.9338	0.1167	1.8355	0.3240	1.5116	0.9032	0.228	0.8235	0.5975	0.4920	0.2522	0.1241	721.0000	127.2561	593.7439	354.7638	89.4852	4085.00000	721.0000	3364.00000	2010.00000	507.0000	0.5448	4.666	1.4845	3.773
190	01/08/16	16:46:37	Control	H	160.00	69894	695	4085	3390	807	917	1280	2011	3432	0.1701	0.830	3.5877	4.878	0.3882	0.8074	0.3245	0.5752	20.6569	30.6086	0.1291	1.7855	0.3038	1.4818	0.9065	0.285	0.8299	0.6118	0.5077	0.3149	0.1599	695.0000	118.2436	576.7564	352.8592	111.0979	4085.00000	695.0000	3390.00000	2074.00000	653.0000	0.5601	4.878	1.5760	4.305
191	01/08/16	16:46:53	Control	H	290.00	101885	677	4016	3339	784	882	1279	2127	3160	0.1686	0.831	3.2168	4.932	0.4343	0.7436	0.2935	0.6010	30.5526	42.2819	0.1054	1.6645	0.2806	1.3839	0.7829	0.355	0.8314	0.5657	0.4704	0.4531	0.2131	677.0000	114.1257	562.8743	318.4395	144.3008	4016.00000	677.0000	3339.00000	1889.00000	856.0000	0.6008	4.932	1.3028	3.860
192	01/08/16	16:47:08	Control	H	130.00	50351	717	4085	3368	826	936	1284	2003	3576	0.1755	0.824	3.5553	4.697	0.3818	0.8489	0.3266	0.5612	14.9889	22.0288	0.1153	1.7825	0.3129	1.4697	0.9085	0.222	0.8245	0.6182	0.5097	0.2445	0.1246	717.0000	125.8480	591.1520	365.4330	89.3398	4085.00000	717.0000	3368.00000	2082.00000	509.0000	0.5610	4.697	1.6190	4.266
193	01/08/16	16:55:14	Control	J	400.00	60375	606	3433	2827	749	902	1323	1924	3024	0.1765	0.823	2.0212	4.665	0.4662	0.8553	0.5412	0.8454	21.3953	38.7973	0.0535	2.2021	0.3887	1.8134	0.9679	0.262	0.8235	0.5338	0.4396	0.2710	0.1191	606.0000	106.9723	499.0277	266.3717	72.1975	3433.00000	606.0000	2827.00000	1509.00000	409.0000	0.4541	4.665	1.1449	2.425
194	01/08/16	16:55:34	Control	J	500.00	72905	655	4077	3422	846	1048	1635	2393	3616	0.1607	0.839	1.8838	5.224	0.5079	0.8653	0.5903	0.9546	21.3432	40.1157	0.0427	2.2393	0.3598	1.8796	0.9249	0.253	0.8393	0.4921	0.4130	0.2738	0.1131	655.0000	105.2306	549.7694	270.5470	74.0630	4077.00000	655.0000	3422.00000	1684.00000	461.0000	0.4466	5.224	0.9689	2.261
195	01/08/16	16:55:52	Control	J	400.00	79317	627	3998	3371	800	976	1494	2168	3442	0.1568	0.843	2.3921	5.376	0.4571	0.8351	0.5221	0.8573	23.5677	44.1990	0.0589	2.2242	0.3488	1.8754	1.0181	0.309	0.8432	0.5429	0.4577	0.3038	0.1391	627.0000	98.3314	528.6686	286.9960	87.1966	3998.00000	627.0000	3371.00000	1830.00000	556.0000	0.4496	5.376	1.1875	2.871
196	01/08/16	16:56:05	Control	J	300.00	72253	594	3730	3136	779	964	1526	2246	3211	0.1592	0.841	1.7669	5.279	0.5268	0.8345	0.5899	0.9906	23.0783	43.3999	0.0769	2.2367	0.3562	1.8805	0.8899	0.311	0.8408	0.4732	0.3979	0.3497	0.1391	594.0000	94.5941	499.4059	236.3260	82.6504	3730.00000	594.0000	3136.00000	1484.00000	519.0000	0.4471	5.279	0.8983	2.120
197	01/08/16	16:56:20	Control	J	500.00	70885	611	3622	3011	779	948	1475	2204	3178	0.1687	0.831	1.6809	4.928	0.5291	0.8525	0.5613	0.9565	23.5806	42.6316	0.0472	2.1748	0.3669	1.8079	0.8514	0.267	0.8313	0.4709	0.3915	0.3131	0.1226	611.0000	103.0704	507.9296	239.2043	74.8990	3622.00000	611.0000	3011.00000	1418.00000	444.0000	0.4598	4.928	0.8901	2.017
198	01/08/16	16:56:33	Control	J	180.00	68149	727	4085	3358	853	978	1376	2094	3481	0.1780	0.822	2.9121	4.619	0.4071	0.8201	0.3722	0.6442	20.3336	32.1788	0.1130	1.9252	0.3426	1.5825	0.9383	0.285	0.8220	0.5929	0.4874	0.3034	0.1479	727.0000	129.3829	597.6171	354.3346	107.4928	4085.00000	727.0000	3358.00000	1991.00000	604.0000	0.5194	4.619	1.4565	3.494
199	01/08/16	16:56:49	Control	J	90.00	28032	714	4085	3371	849	987	1389	2170	3907	0.1748	0.825	2.7633	4.721	0.4319	0.9472	0.4094	0.6675	8.3546	12.9106	0.0928	1.8726	0.3273	1.5453	0.8779	0.082	0.8252	0.5681	0.4688	0.0930	0.0436	714.0000	124.7971	589.2029	334.7148	31.1119	4085.00000	714.0000	3371.00000	1915.00000	178.0000	0.5340	4.721	1.3152	3.316
200	01/08/16	16:57:07	Control	J	90.00	27727	710	4085	3375	843	978	1395	2191	3888	0.1738	0.826	2.7147	4.754	0.4388	0.9416	0.4000	0.6765	8.2542	12.7260	0.0917	1.8661	0.3243	1.5418	0.8652	0.090	0.8262	0.5612	0.4636	0.1040	0.0482	710.0000	123.4027	586.5973	329.1897	34.2399	4085.00000	710.0000	3375.00000	1894.00000	197.0000	0.5359	4.754	1.2789	3.258
201	01/08/16	16:57:23	Control	J	280.00	92550	650	4082	3432	761	863	1265	2072	3277	0.1592	0.841	3.6272	5.280	0.4143	0.7654	0.2972	0.5973	27.0058	38.9324	0.0964	1.7147	0.2730	1.4416	0.8443	0.338	0.8408	0.5857	0.4924	0.4005	0.1972	650.0000	103.5032	546.4968	320.0637	128.1847	4082.00000	650.0000	3432.00000	2010.00000	805.0000	0.5832	5.280	1.4135	4.353
202	01/08/16	16:57:41	Control	J	160.00	63305	667	4086	3419	793	912	1348	2203	3510	0.1632	0.837	2.9649	5.126	0.4493	0.8315	0.3481	0.6639	18.5547	27.4213	0.1160	1.7662	0.2883	1.4779	0.8139	0.249	0.8368	0.5507	0.4608	0.3059	0.1410	667.0000	108.8813	558.1187	307.3815	94.0264	4086.00000	667.0000	3419.00000	1883.00000	576.0000	0.5662	5.126	1.2259	3.558
203	01/08/16	16:57:59	Control	J	290.00	96068	616	3830	3214	715	806	1190	2038	3075	0.1608	0.839	3.4173	5.218	0.4424	0.7651	0.2831	0.5953	29.9297	40.2710	0.1032	1.6034	0.2579	1.3455	0.7502	0.316	0.8392	0.5576	0.4679	0.4213	0.1971	616.0000	99.0747	516.9253	288.2172	121.4308	3830.00000	616.0000	3214.00000	1792.00000	755.0000	0.6237	5.218	1.2602	4.101
204	01/08/16	16:58:16	Control	J	290.00	91186	632	3747	3115	748	857	1290	2126	3054	0.1687	0.831	2.5236	4.929	0.4796	0.7775	0.3499	0.7041	29.3122	43.0330	0.1011	1.7660	0.2979	1.4681	0.7640	0.327	0.8313	0.5204	0.4326	0.4275	0.1849	632.0000	106.5983	525.4017	273.4113	116.8871	3747.00000	632.0000	3115.00000	1621.00000	693.0000	0.5663	4.929	1.0850	3.028
205	01/08/16	16:58:31	Control	J	290.00	77401	619	3470	2851	731	849	1230	1875	2796	0.1784	0.822	2.4696	4.606	0.4405	0.7636	0.4139	0.7144	27.1488	44.0231	0.0936	1.9736	0.3521	1.6215	0.9072	0.383	0.8216	0.5595	0.4597	0.4226	0.1942	619.0000	110.4210	508.5790	284.5259	120.2323	3470.00000	619.0000	2851.00000	1595.00000	674.0000	0.5067	4.606	1.2699	2.964
206	01/08/16	16:59:05	Control	J	300.00	107100	652	4068	3416	764	868	1281	2146	3256	0.1603	0.840	3.3609	5.239	0.4374	0.7623	0.3044	0.6138	31.3915	44.0545	0.1046	1.6713	0.2679	1.4034	0.7896	0.334	0.8397	0.5626	0.4725	0.4225	0.1996	652.0000	104.4995	547.5005	308.0492	130.1436	4068.00000	652.0000	3416.00000	1922.00000	812.0000	0.5984	5.239	1.2865	4.033
207	01/08/16	16:59:26	Control	J	300.00	68384	821	3931	3110	1011	1214	1786	2537	3451	0.2089	0.791	1.0823	3.788	0.5518	0.8457	0.6527	1.0343	22.0269	41.2897	0.0734	2.3694	0.4948	1.8745	0.8402	0.289	0.7911	0.4482	0.3546	0.3443	0.1221	821.0000	171.4681	649.5319	291.1407	100.2493	3931.00000	821.0000	3110.00000	1394.00000	480.0000	0.4221	3.788	0.8124	1.299
208	01/08/16	16:59:39	Control	J	290.00	83554	651	4043	3392	785	905	1380	2266	3403	0.1610	0.839	2.6640	5.210	0.4761	0.8113	0.3538	0.7164	24.6717	37.1221	0.0851	1.7934	0.2888	1.5046	0.7883	0.284	0.8390	0.5239	0.4395	0.3602	0.1583	651.0000	104.8234	546.1766	286.1308	103.0522	4043.00000	651.0000	3392.00000	1777.00000	640.0000	0.5576	5.210	1.1003	3.197
209	01/08/16	16:59:56	Control	J	400.00	95173	576	3412	2836	668	752	1096	1819	2767	0.1688	0.831	3.1342	4.924	0.4383	0.7726	0.2962	0.6112	33.5981	46.8517	0.0840	1.6777	0.2832	1.3945	0.7833	0.317	0.8312	0.5617	0.4669	0.4049	0.1890	576.0000	97.2380	478.7620	268.9238	108.8863	3412.00000	576.0000	2836.00000	1593.00000	645.0000	0.5961	4.924	1.2816	3.761
210	01/08/16	17:00:10	Control	J	400.00	102348	638	3717	3079	750	855	1276	2125	3025	0.1716	0.828	2.4938	4.826	0.4829	0.7753	0.3410	0.6907	33.2797	47.5956	0.0832	1.7265	0.2963	1.4302	0.7395	0.321	0.8284	0.5171	0.4283	0.4347	0.1862	638.0000	109.5087	528.4913	273.2569	118.7775	3717.00000	638.0000	3079.00000	1592.00000	692.0000	0.5792	4.826	1.0706	2.993
211	01/08/16	17:00:22	Control	J	290.00	87083	646	3824	3178	755	859	1255	2060	3079	0.1689	0.831	2.9606	4.920	0.4449	0.7656	0.3272	0.6388	27.4410	39.3955	0.0946	1.7275	0.2918	1.4356	0.7969	0.337	0.8311	0.5551	0.4613	0.4223	0.1948	646.0000	109.1308	536.8692	297.9979	125.8551	3824.00000	646.0000	3178.00000	1764.00000	745.0000	0.5789	4.920	1.2475	3.553
212	01/08/16	17:00:36	Control	J	220.00	78597	671	4086	3415	793	906	1340	2183	3438	0.1642	0.836	3.0249	5.089	0.4428	0.8102	0.3309	0.6530	23.0541	34.0017	0.1048	1.7647	0.2898	1.4749	0.8219	0.280	0.8358	0.5572	0.4657	0.3405	0.1586	671.0000	110.1911	560.8089	312.5093	106.4141	4086.00000	671.0000	3415.00000	1903.00000	648.0000	0.5667	5.089	1.2586	3.630
213	01/08/16	17:00:52	Control	J	90.00	26011	683	4085	3402	819	954	1408	2251	3926	0.1672	0.833	2.6234	4.981	0.4609	0.9533	0.3968	0.7104	7.6847	11.8440	0.0854	1.8507	0.3094	1.5412	0.8309	0.072	0.8328	0.5391	0.4490	0.0867	0.0389	683.0000	114.1956	568.8044	306.6394	26.5843	4085.00000	683.0000	3402.00000	1834.00000	159.0000	0.5403	4.981	1.1696	3.148
214	01/08/16	17:01:08	Control	J	120.00	32216	689	4085	3396	830	966	1464	2374	3823	0.1687	0.831	2.2616	4.929	0.4962	0.9229	0.4005	0.7607	9.5253	14.6035	0.0794	1.8442	0.3111	1.5331	0.7724	0.118	0.8313	0.5038	0.4188	0.1531	0.0641	689.0000	116.2108	572.7892	288.5873	44.1905	4085.00000	689.0000	3396.00000	1711.00000	262.0000	0.5422	4.929	1.0154	2.714
215	01/08/16	17:01:26	Control	J	160.00	59354	656	4085	3429	789	929	1378	2163	3556	0.1606	0.839	2.9201	5.227	0.4395	0.8457	0.4083	0.7019	17.3484	27.7052	0.1084	1.9025	0.3055	1.5970	0.8951	0.246	0.8394	0.5605	0.4705	0.2752	0.1295	656.0000	105.3454	550.6546	308.6492	84.9508	4085.00000	656.0000	3429.00000	1922.00000	529.0000	0.5256	5.227	1.2754	3.504
216	01/08/16	17:02:03	Control	J	200.00	67787	682	4084	3402	834	972	1500	2389	3512	0.1670	0.833	2.1526	4.988	0.5018	0.8319	0.4056	0.8015	19.9642	31.8897	0.0998	1.9176	0.3202	1.5973	0.7959	0.269	0.8330	0.4982	0.4150	0.3375	0.1401	682.0000	113.8893	568.1107	283.0534	95.5201	4084.00000	682.0000	3402.00000	1695.00000	572.0000	0.5215	4.988	0.9930	2.583
217	01/08/16	17:06:38	Control	K	290.00	100903	644	4035	3391	749	842	1220	2043	3251	0.1596	0.840	3.8259	5.266	0.4126	0.7688	0.2743	0.5662	29.7953	40.8913	0.1027	1.6330	0.2606	1.3724	0.8062	0.317	0.8404	0.5874	0.4937	0.3936	0.1943	644.0000	102.7846	541.2154	317.9301	125.1291	4035.00000	644.0000	3391.00000	1992.00000	784.0000	0.6124	5.266	1.4239	4.591
218	01/08/16	17:06:55	Control	K	280.00	88222	580	3807	3227	679	780	1126	1858	3027	0.1524	0.848	4.2087	5.564	0.3960	0.7583	0.3130	0.5640	27.3778	38.9888	0.0978	1.6801	0.2560	1.4241	0.8601	0.344	0.8476	0.6040	0.5120	0.4002	0.2049	580.0000	88.3635	491.6365	296.9320	118.8337	3807.00000	580.0000	3227.00000	1949.00000	780.0000	0.5952	5.564	1.5250	5.050
219	01/08/16	17:07:09	Control	K	150.00	67854	622	4085	3463	727	829	1185	1943	3403	0.1523	0.848	4.4892	5.568	0.3815	0.8031	0.2945	0.5419	19.6332	27.8917	0.1309	1.6758	0.2552	1.4206	0.8787	0.280	0.8477	0.6185	0.5244	0.3184	0.1670	622.0000	94.7084	527.2916	326.1503	103.8443	4085.00000	622.0000	3463.00000	2142.00000	682.0000	0.5967	5.568	1.6215	5.387
220	01/08/16	17:07:23	Control	K	400.00	78771	641	3585	2944	774	911	1390	2247	3071	0.1788	0.821	1.6844	4.593	0.5455	0.8254	0.4654	0.8481	26.7951	41.6553	0.0670	1.8931	0.3385	1.5546	0.7065	0.271	0.8212	0.4545	0.3732	0.3842	0.1434	641.0000	114.6112	526.3888	239.2351	91.9035	3585.00000	641.0000	2944.00000	1338.00000	514.0000	0.5282	4.593	0.8331	2.021
221	01/08/16	17:07:34	Control	K	160.00	56574	709	4085	3376	846	994	1445	2254	3563	0.1736	0.826	2.4475	4.762	0.4576	0.8454	0.4384	0.7267	16.7965	26.6714	0.1050	1.9214	0.3335	1.5879	0.8612	0.246	0.8264	0.5424	0.4482	0.2851	0.1278	709.0000	123.0553	585.9447	317.7917	90.5993	4085.00000	709.0000	3376.00000	1831.00000	522.0000	0.5205	4.762	1.1851	2.937
222	01/08/16	17:07:49	Control	K	160.00	69358	672	4086	3414	794	908	1329	2153	3426	0.1645	0.836	3.1222	5.080	0.4338	0.8067	0.3339	0.6415	20.3546	30.0990	0.1272	1.7698	0.2911	1.4787	0.8373	0.286	0.8355	0.5662	0.4731	0.3414	0.1615	672.0000	110.5198	561.4802	317.9090	108.5463	4086.00000	672.0000	3414.00000	1933.00000	660.0000	0.5650	5.080	1.3052	3.747
223	01/08/16	17:08:04	Control	K	290.00	93464	653	4011	3358	772	881	1306	2184	3287	0.1628	0.837	3.0113	5.142	0.4559	0.7844	0.3246	0.6482	27.8721	39.6266	0.0961	1.6982	0.2765	1.4217	0.7735	0.307	0.8372	0.5441	0.4555	0.3963	0.1805	653.0000	106.3099	546.6901	297.4398	117.8689	4011.00000	653.0000	3358.00000	1827.00000	724.0000	0.5889	5.142	1.1933	3.614
224	01/08/16	17:08:16	Control	K	300.00	100121	626	4049	3423	722	819	1178	1944	3196	0.1546	0.845	4.4070	5.468	0.3850	0.7508	0.2834	0.5375	29.2886	40.8885	0.0976	1.6514	0.2553	1.3961	0.8585	0.348	0.8454	0.6150	0.5199	0.4052	0.2107	626.0000	96.7834	529.2166	325.4458	131.8790	4049.00000	626.0000	3423.00000	2105.00000	853.0000	0.6056	5.468	1.5971	5.288
225	01/08/16	17:08:28	Control	K	240.00	95764	634	4085	3451	750	854	1267	2151	3307	0.1552	0.845	3.5124	5.443	0.4396	0.7746	0.3014	0.6114	27.7886	38.6512	0.1158	1.6464	0.2555	1.3909	0.7795	0.314	0.8448	0.5604	0.4734	0.4023	0.1905	634.0000	98.3980	535.6020	300.1606	120.7471	4085.00000	634.0000	3451.00000	1934.00000	778.0000	0.6074	5.443	1.2749	4.215
226	01/08/16	17:08:42	Control	K	150.00	66280	636	4085	3449	741	840	1201	1978	3442	0.1557	0.844	4.2687	5.423	0.3891	0.8136	0.2870	0.5461	19.2563	27.0239	0.1284	1.6622	0.2588	1.4034	0.8573	0.262	0.8443	0.6109	0.5158	0.3052	0.1574	636.0000	99.0198	536.9802	328.0421	100.1097	4085.00000	636.0000	3449.00000	2107.00000	643.0000	0.6016	5.423	1.5700	5.122
227	01/08/16	17:08:59	Control	K	290.00	92120	651	3989	3338	748	839	1170	1859	3165	0.1632	0.837	4.4023	5.127	0.3619	0.7531	0.2726	0.5183	27.6366	39.5789	0.0953	1.7114	0.2793	1.4321	0.9138	0.354	0.8368	0.6381	0.5340	0.3869	0.2066	651.0000	106.2424	544.7576	347.6134	134.4758	3989.00000	651.0000	3338.00000	2130.00000	824.0000	0.5843	5.127	1.7632	5.283
228	01/08/16	17:09:11	Control	K	230.00	92819	640	4085	3445	741	838	1176	1894	3247	0.1567	0.843	4.6390	5.383	0.3640	0.7567	0.2816	0.5186	26.9822	38.4436	0.1173	1.6895	0.2647	1.4248	0.9061	0.347	0.8433	0.6360	0.5364	0.3825	0.2051	640.0000	100.2693	539.7307	343.2656	131.2901	4085.00000	640.0000	3445.00000	2191.00000	838.0000	0.5919	5.383	1.7472	5.567
229	01/08/16	17:09:25	Control	K	130.00	52697	687	4085	3398	824	955	1410	2225	3566	0.1682	0.832	2.6461	4.946	0.4526	0.8473	0.3855	0.7092	15.5470	24.3617	0.1196	1.8838	0.3168	1.5670	0.8577	0.239	0.8318	0.5474	0.4553	0.2790	0.1271	687.0000	115.5371	571.4629	312.8078	87.2835	4085.00000	687.0000	3398.00000	1860.00000	519.0000	0.5308	4.946	1.2094	3.175
230	01/08/16	17:09:42	Control	K	300.00	113776	664	4006	3342	775	887	1277	2089	3155	0.1658	0.834	3.2827	5.033	0.4264	0.7454	0.3351	0.6114	34.0833	48.8726	0.1136	1.7188	0.2849	1.4339	0.8225	0.365	0.8342	0.5736	0.4785	0.4439	0.2124	664.0000	110.0589	553.9411	317.7454	141.0544	4006.00000	664.0000	3342.00000	1917.00000	851.0000	0.5818	5.033	1.3453	3.939
231	01/08/16	17:09:59	Control	K	270.00	89772	646	3967	3321	745	840	1179	1880	3148	0.1628	0.837	4.2129	5.141	0.3716	0.7534	0.2861	0.5350	27.0707	38.9754	0.1003	1.7198	0.2801	1.4398	0.9048	0.355	0.8372	0.6284	0.5261	0.3924	0.2065	646.0000	105.1969	540.8031	339.8543	133.3688	3967.00000	646.0000	3321.00000	2087.00000	819.0000	0.5815	5.141	1.6912	5.055
232	01/08/16	17:10:13	Control	K	280.00	101056	661	4085	3424	769	870	1246	2035	3254	0.1618	0.838	3.8038	5.180	0.4013	0.7573	0.2950	0.5695	29.5530	41.9421	0.1055	1.6932	0.2740	1.4192	0.8497	0.344	0.8382	0.5987	0.5018	0.4054	0.2034	661.0000	106.9574	554.0426	331.7136	134.4654	4085.00000	661.0000	3424.00000	2050.00000	831.0000	0.5906	5.180	1.4920	4.565
233	01/08/16	17:10:32	Control	K	290.00	98364	655	3855	3200	764	865	1249	2028	3058	0.1699	0.830	3.1184	4.885	0.4291	0.7509	0.3156	0.6188	30.7779	44.3847	0.1061	1.7373	0.2952	1.4421	0.8233	0.359	0.8301	0.5709	0.4739	0.4362	0.2067	655.0000	111.2905	543.7095	310.4241	135.4176	3855.00000	655.0000	3200.00000	1827.00000	797.0000	0.5756	4.885	1.3307	3.742
234	01/08/16	17:10:46	Control	K	280.00	91340	653	3980	3327	757	855	1210	1993	3181	0.1641	0.836	3.7983	5.095	0.4028	0.7598	0.2946	0.5581	27.4932	38.0939	0.0982	1.6575	0.2720	1.3856	0.8275	0.333	0.8359	0.5972	0.4992	0.4021	0.2008	653.0000	107.1379	545.8621	326.0078	131.0922	3980.00000	653.0000	3327.00000	1987.00000	799.0000	0.6033	5.095	1.4828	4.558
235	01/08/16	17:11:00	Control	K	290.00	92121	661	3924	3263	767	869	1245	2065	3165	0.1685	0.832	3.2667	4.936	0.4303	0.7674	0.3126	0.5966	28.2712	39.1984	0.0975	1.6674	0.2809	1.3865	0.7899	0.323	0.8315	0.5697	0.4738	0.4083	0.1934	661.0000	111.3458	549.6542	313.1496	127.8540	3924.00000	661.0000	3263.00000	1859.00000	759.0000	0.5997	4.936	1.3241	3.920
236	01/08/16	17:11:15	Control	K	500.00	116327	640	3779	3139	733	827	1159	1877	2972	0.1694	0.831	3.7326	4.905	0.3941	0.7429	0.2995	0.5511	37.0976	51.8827	0.0742	1.6837	0.2851	1.3985	0.8474	0.360	0.8306	0.6059	0.5033	0.4243	0.2135	640.0000	108.3885	531.6115	322.1170	136.6711	3779.00000	640.0000	3139.00000	1902.00000	807.0000	0.5939	4.905	1.5376	4.479
237	01/08/16	17:11:30	Control	K	600.00	111368	616	3435	2819	705	792	1130	1865	2741	0.1793	0.821	2.8679	4.576	0.4431	0.7538	0.3086	0.6078	39.5452	54.2467	0.0659	1.6715	0.2998	1.3718	0.7640	0.338	0.8207	0.5569	0.4571	0.4420	0.2020	616.0000	110.4675	505.5325	281.5488	124.4553	3435.00000	616.0000	2819.00000	1570.00000	694.0000	0.5983	4.576	1.2570	3.441
238	01/08/16	17:11:43	Control	K	260.00	92891	647	4071	3424	759	858	1258	2124	3252	0.1589	0.841	3.5459	5.292	0.4314	0.7608	0.2891	0.5948	27.1684	37.4631	0.1045	1.6395	0.2606	1.3789	0.7841	0.330	0.8411	0.5686	0.4783	0.4206	0.2012	647.0000	102.8271	544.1729	309.4348	130.1629	4071.00000	647.0000	3424.00000	1947.00000	819.0000	0.6099	5.292	1.3182	4.255
239	01/08/16	17:11:57	Control	K	290.00	91960	616	3898	3282	712	809	1157	1895	3064	0.1580	0.842	4.1522	5.328	0.3897	0.7459	0.2956	0.5495	28.0587	39.5616	0.0968	1.6746	0.2646	1.4100	0.8605	0.358	0.8420	0.6103	0.5139	0.4164	0.2140	616.0000	97.3463	518.6537	316.5336	131.7968	3898.00000	616.0000	3282.00000	2003.00000	834.0000	0.5972	5.328	1.5661	4.983
240	01/08/16	17:12:12	Control	K	150.00	65779	682	4086	3404	796	910	1278	1998	3412	0.1669	0.833	3.6418	4.991	0.3866	0.8020	0.3349	0.5836	19.3632	29.2312	0.1291	1.8121	0.3025	1.5096	0.9260	0.299	0.8331	0.6134	0.5110	0.3228	0.1650	682.0000	113.8336	568.1664	348.5110	112.4983	4086.00000	682.0000	3404.00000	2088.00000	674.0000	0.5519	4.991	1.5866	4.370
241	01/08/16	17:20:44	Stres	M	230.00	71450	588	3766	3178	716	832	1295	2189	3105	0.1561	0.844	2.5433	5.405	0.5038	0.7920	0.3650	0.7416	22.4826	33.0943	0.0978	1.7443	0.2724	1.4720	0.7304	0.306	0.8439	0.4962	0.4187	0.4192	0.1755	588.0000	91.8067	496.1933	246.2230	103.2045	3766.00000	588.0000	3178.00000	1577.00000	661.0000	0.5733	5.405	0.9850	3.052
242	01/08/16	17:20:58	Stres	M	230.00	74031	608	4064	3456	758	903	1430	2364	3410	0.1496	0.850	2.4992	5.684	0.5081	0.8108	0.4196	0.7928	21.4209	33.4245	0.0931	1.8349	0.2745	1.5604	0.7675	0.295	0.8504	0.4919	0.4183	0.3847	0.1609	608.0000	90.9606	517.0394	254.3307	97.8425	4064.00000	608.0000	3456.00000	1700.00000	654.0000	0.5450	5.684	0.9681	2.999
243	01/08/16	17:21:12	Stres	M	290.00	93125	545	3518	2973	626	692	995	1730	2758	0.1549	0.845	4.5792	5.455	0.3986	0.7444	0.2220	0.5045	31.3234	39.6499	0.1080	1.4979	0.2320	1.2658	0.7613	0.324	0.8451	0.6014	0.5082	0.4251	0.2160	545.0000	84.4301	460.5699	276.9926	117.7374	3518.00000	545.0000	2973.00000	1788.00000	760.0000	0.6676	5.455	1.5089	5.495
244	01/08/16	17:21:28	Stres	M	270.00	90176	569	3820	3251	661	740	1097	1956	3010	0.1490	0.851	4.2915	5.714	0.4266	0.7508	0.2430	0.5414	27.7380	35.1974	0.1027	1.4910	0.2221	1.2689	0.7276	0.316	0.8510	0.5734	0.4880	0.4345	0.2120	569.0000	84.7542	484.2458	277.6482	120.6518	3820.00000	569.0000	3251.00000	1864.00000	810.0000	0.6707	5.714	1.3439	5.150
245	01/08/16	17:21:46	Stres	M	290.00	91053	569	3717	3148	674	769	1179	2072	2974	0.1531	0.847	3.1589	5.533	0.4774	0.7640	0.3018	0.6459	28.9241	39.1300	0.0997	1.5974	0.2445	1.3528	0.7069	0.319	0.8469	0.5226	0.4426	0.4517	0.1999	569.0000	87.1028	481.8972	251.8173	113.7388	3717.00000	569.0000	3148.00000	1645.00000	743.0000	0.6260	5.533	1.0945	3.791
246	01/08/16	17:21:59	Stres	M	250.00	93950	599	4086	3487	699	794	1155	1978	3343	0.1466	0.853	4.7088	5.821	0.3955	0.7869	0.2724	0.5315	26.9430	36.2106	0.1078	1.5748	0.2309	1.3440	0.8125	0.286	0.8534	0.6045	0.5159	0.3525	0.1818	599.0000	87.8123	511.1877	309.0289	108.9224	4086.00000	599.0000	3487.00000	2108.00000	743.0000	0.6350	5.821	1.5286	5.651
247	01/08/16	17:22:20	Stres	M	290.00	90645	587	4063	3476	690	792	1157	1919	3269	0.1445	0.856	4.7639	5.922	0.3832	0.7716	0.2934	0.5466	26.0775	37.1977	0.0899	1.6673	0.2409	1.4264	0.8798	0.326	0.8555	0.6168	0.5277	0.3703	0.1954	587.0000	84.8065	502.1935	309.7534	114.7128	4063.00000	587.0000	3476.00000	2144.00000	794.0000	0.5998	5.922	1.6096	5.717
248	01/08/16	17:22:31	Stres	M	290.00	96443	547	3701	3154	632	708	1030	1778	2863	0.1478	0.852	4.8909	5.766	0.3903	0.7343	0.2410	0.5105	30.5781	39.9925	0.1054	1.5347	0.2268	1.3079	0.7974	0.347	0.8522	0.6097	0.5196	0.4358	0.2264	547.0000	80.8454	466.1546	284.2153	123.8546	3701.00000	547.0000	3154.00000	1923.00000	838.0000	0.6516	5.766	1.5621	5.869
249	01/08/16	17:22:45	Stres	M	270.00	85537	613	3875	3262	726	835	1240	2053	3129	0.1582	0.842	3.2543	5.321	0.4414	0.7713	0.3342	0.6407	26.2223	38.0587	0.0971	1.7241	0.2727	1.4514	0.8107	0.332	0.8418	0.5586	0.4702	0.4094	0.1925	613.0000	96.9726	516.0274	288.2286	118.0124	3875.00000	613.0000	3262.00000	1822.00000	746.0000	0.5800	5.321	1.2653	3.905
250	01/08/16	17:23:02	Stres	M	290.00	80742	640	3781	3141	771	897	1358	2215	3162	0.1693	0.831	2.2231	4.908	0.5014	0.8029	0.4011	0.7620	25.7058	39.0619	0.0886	1.8292	0.3096	1.5196	0.7576	0.299	0.8307	0.4986	0.4142	0.3953	0.1637	640.0000	108.3311	531.6689	265.0727	104.7765	3781.00000	640.0000	3141.00000	1566.00000	619.0000	0.5467	4.908	0.9943	2.668
251	01/08/16	17:23:16	Stres	M	290.00	85417	607	3679	3072	687	766	1054	1671	2791	0.1650	0.835	4.7459	5.061	0.3464	0.7109	0.2572	0.4850	27.8049	38.9372	0.0959	1.6771	0.2767	1.4004	0.9153	0.405	0.8350	0.6536	0.5458	0.4422	0.2414	607.0000	100.1492	506.8508	331.3009	146.5116	3679.00000	607.0000	3072.00000	2008.00000	888.0000	0.5963	5.061	1.8872	5.695
252	01/08/16	17:23:27	Stres	M	300.00	105769	606	4036	3430	700	795	1149	1863	3087	0.1501	0.850	4.8124	5.660	0.3665	0.7233	0.2770	0.5277	30.8363	44.4023	0.1028	1.6943	0.2544	1.4399	0.9122	0.398	0.8499	0.6335	0.5384	0.4367	0.2351	606.0000	90.9901	515.0099	326.2730	142.4911	4036.00000	606.0000	3430.00000	2173.00000	949.0000	0.5902	5.660	1.7287	5.775
253	01/08/16	17:23:40	Stres	M	290.00	89058	593	3971	3378	705	808	1203	2004	3250	0.1493	0.851	3.9064	5.696	0.4177	0.7866	0.3049	0.6019	26.3641	37.9923	0.0909	1.6940	0.2530	1.4411	0.8391	0.308	0.8507	0.5823	0.4953	0.3665	0.1816	593.0000	88.5543	504.4457	293.7373	107.6688	3971.00000	593.0000	3378.00000	1967.00000	721.0000	0.5903	5.696	1.3940	4.688
254	01/08/16	17:23:52	Stres	M	290.00	56901	379	2506	2127	451	518	783	1336	2043	0.1512	0.849	3.4487	5.612	0.4499	0.7823	0.3150	0.6331	26.7519	37.6446	0.0922	1.6579	0.2507	1.4072	0.7740	0.306	0.8488	0.5501	0.4669	0.3957	0.1848	379.0000	57.3188	321.6812	176.9473	70.0227	2506.00000	379.0000	2127.00000	1170.00000	463.0000	0.6032	5.612	1.2226	4.138
255	01/08/16	17:24:06	Stres	M	400.00	112502	585	3596	3011	666	747	1054	1733	2690	0.1627	0.837	4.2798	5.147	0.3813	0.6991	0.2690	0.5192	37.3636	50.8814	0.0934	1.6264	0.2646	1.3618	0.8426	0.410	0.8373	0.6187	0.5181	0.4863	0.2519	585.0000	95.1682	489.8318	303.0742	147.3888	3596.00000	585.0000	3011.00000	1863.00000	906.0000	0.6149	5.147	1.6228	5.136
256	01/08/16	17:24:18	Stres	M	400.00	85855	537	3362	2825	617	691	986	1614	2682	0.1597	0.840	4.3023	5.261	0.3812	0.7593	0.2619	0.5298	30.3913	42.2336	0.0760	1.6538	0.2642	1.3897	0.8599	0.335	0.8403	0.6188	0.5199	0.3890	0.2023	537.0000	85.7731	451.2269	279.2017	108.6139	3362.00000	537.0000	2825.00000	1748.00000	680.0000	0.6047	5.261	1.6230	5.163
257	01/08/16	17:24:31	Stres	M	230.00	74292	640	4086	3446	744	843	1200	1957	3447	0.1566	0.843	4.3160	5.384	0.3822	0.8146	0.2873	0.5417	21.5589	30.5567	0.0937	1.6806	0.2632	1.4174	0.8757	0.263	0.8434	0.6178	0.5210	0.3001	0.1564	640.0000	100.2447	539.7553	333.4704	100.0881	4086.00000	640.0000	3446.00000	2129.00000	639.0000	0.5950	5.384	1.6166	5.179
258	01/08/16	17:24:44	Stres	M	290.00	86000	576	3918	3342	673	766	1142	1974	3150	0.1470	0.853	4.2496	5.802	0.4183	0.7702	0.2783	0.5645	25.7331	34.7280	0.0887	1.5821	0.2326	1.3495	0.7850	0.310	0.8530	0.5817	0.4962	0.3951	0.1960	576.0000	84.6799	491.3201	285.7948	112.9066	3918.00000	576.0000	3342.00000	1944.00000	768.0000	0.6321	5.802	1.3906	5.099
259	01/08/16	17:25:05	Stres	M	210.00	63087	609	4018	3409	731	850	1294	2133	3433	0.1516	0.848	3.2673	5.598	0.4471	0.8284	0.3491	0.6698	18.5061	27.7267	0.0881	1.7659	0.2677	1.4983	0.8285	0.257	0.8484	0.5529	0.4691	0.3103	0.1456	609.0000	92.3049	516.6951	285.7056	88.6672	4018.00000	609.0000	3409.00000	1885.00000	585.0000	0.5663	5.598	1.2369	3.921
260	01/08/16	17:25:17	Stres	M	250.00	73992	618	3971	3353	731	837	1226	2007	3307	0.1556	0.844	3.6996	5.426	0.4143	0.8020	0.3161	0.6044	22.0673	32.1980	0.0883	1.7280	0.2689	1.4591	0.8546	0.289	0.8444	0.5857	0.4946	0.3381	0.1672	618.0000	96.1783	521.8217	305.6540	103.3372	3971.00000	618.0000	3353.00000	1964.00000	664.0000	0.5787	5.426	1.4140	4.440
261	01/08/16	17:25:28	Stres	M	250.00	80254	586	3754	3168	684	767	1116	1878	2973	0.1561	0.844	4.0372	5.406	0.4078	0.7535	0.2620	0.5577	25.3328	34.6398	0.1013	1.6203	0.2529	1.3674	0.8097	0.337	0.8439	0.5922	0.4997	0.4163	0.2080	586.0000	91.4747	494.5253	292.8439	121.9142	3754.00000	586.0000	3168.00000	1876.00000	781.0000	0.6172	5.406	1.4520	4.845
262	01/08/16	17:25:40	Stres	M	290.00	90873	579	3895	3316	682	778	1161	1976	3092	0.1487	0.851	4.0192	5.727	0.4213	0.7578	0.2895	0.5850	27.4045	38.0564	0.0945	1.6312	0.2425	1.3887	0.8036	0.336	0.8513	0.5787	0.4927	0.4184	0.2062	579.0000	86.0696	492.9304	285.2634	119.3677	3895.00000	579.0000	3316.00000	1919.00000	803.0000	0.6131	5.727	1.3737	4.823
263	01/08/16	17:25:57	Stres	M	400.00	104278	637	3664	3027	727	817	1123	1748	2868	0.1739	0.826	3.8693	4.752	0.3670	0.7370	0.2973	0.5352	34.4494	50.2323	0.0861	1.7650	0.3069	1.4581	0.9230	0.383	0.8261	0.6330	0.5229	0.4154	0.2172	637.0000	110.7448	526.2552	333.1037	138.3876	3664.00000	637.0000	3027.00000	1916.00000	796.0000	0.5666	4.752	1.7246	4.643
264	01/08/16	17:26:12	Stres	M	400.00	100297	574	3653	3079	663	745	1079	1803	2824	0.1571	0.843	4.1407	5.364	0.3992	0.7308	0.2663	0.5467	32.5746	44.6167	0.0814	1.6250	0.2553	1.3697	0.8230	0.369	0.8429	0.6008	0.5064	0.4481	0.2269	574.0000	90.1933	483.8067	290.6926	130.2617	3653.00000	574.0000	3079.00000	1850.00000	829.0000	0.6154	5.364	1.5053	4.969
265	01/08/16	17:31:06	Stres	N	300.00	84020	562	3352	2790	648	727	1067	1853	2745	0.1677	0.832	3.0663	4.964	0.4627	0.7824	0.2832	0.6033	30.1148	39.2666	0.1004	1.5665	0.2626	1.3039	0.7006	0.284	0.8323	0.5373	0.4472	0.4049	0.1811	562.0000	94.2255	467.7745	251.3240	101.7703	3352.00000	562.0000	2790.00000	1499.00000	607.0000	0.6383	4.964	1.1611	3.680
266	01/08/16	17:31:23	Stres	N	300.00	98584	525	3530	3005	602	669	979	1790	2750	0.1487	0.851	4.6686	5.724	0.4210	0.7404	0.2230	0.5036	32.8067	39.2470	0.1094	1.4053	0.2090	1.1963	0.6927	0.311	0.8513	0.5790	0.4929	0.4483	0.2210	525.0000	78.0807	446.9193	258.7819	116.0057	3530.00000	525.0000	3005.00000	1740.00000	780.0000	0.7116	5.724	1.3755	5.602
267	01/08/16	17:31:35	Stres	N	290.00	85375	589	3770	3181	693	790	1189	2020	3087	0.1562	0.844	3.3227	5.401	0.4499	0.7853	0.3049	0.6287	26.8392	37.5111	0.0925	1.6564	0.2588	1.3976	0.7689	0.300	0.8438	0.5501	0.4642	0.3903	0.1812	589.0000	92.0215	496.9785	273.4085	106.7074	3770.00000	589.0000	3181.00000	1750.00000	683.0000	0.6037	5.401	1.2229	3.987
268	01/08/16	17:31:50	Stres	N	290.00	91601	577	3743	3166	665	749	1090	1877	2921	0.1542	0.846	4.2205	5.487	0.4106	0.7404	0.2653	0.5401	28.9326	38.0575	0.0998	1.5551	0.2397	1.3154	0.7753	0.342	0.8458	0.5894	0.4985	0.4405	0.2196	577.0000	88.9471	488.0529	287.6522	126.7149	3743.00000	577.0000	3166.00000	1866.00000	822.0000	0.6430	5.487	1.4354	5.065
269	01/08/16	17:32:11	Stres	N	290.00	94068	612	3831	3219	712	809	1200	2086	3096	0.1597	0.840	3.2790	5.260	0.4579	0.7717	0.3013	0.6089	29.2228	38.8580	0.1008	1.5825	0.2528	1.3297	0.7208	0.304	0.8403	0.5421	0.4555	0.4212	0.1919	612.0000	97.7666	514.2334	278.7627	117.4158	3831.00000	612.0000	3219.00000	1745.00000	735.0000	0.6319	5.260	1.1839	3.935
270	01/08/16	17:32:26	Stres	N	290.00	85301	581	3691	3110	680	770	1154	2053	2996	0.1574	0.843	3.2233	5.353	0.4733	0.7765	0.2894	0.6141	27.4278	35.5891	0.0946	1.5400	0.2424	1.2976	0.6834	0.290	0.8426	0.5267	0.4438	0.4243	0.1883	581.0000	91.4552	489.5448	257.8374	109.3999	3691.00000	581.0000	3110.00000	1638.00000	695.0000	0.6494	5.353	1.1128	3.868
271	01/08/16	17:32:50	Stres	N	300.00	103292	557	3729	3172	644	721	1044	1797	2924	0.1494	0.851	4.8044	5.695	0.3909	0.7462	0.2427	0.5118	32.5637	42.6304	0.1085	1.5390	0.2299	1.3091	0.7974	0.332	0.8506	0.6091	0.5181	0.4167	0.2159	557.0000	83.1990	473.8010	288.5825	120.2427	3729.00000	557.0000	3172.00000	1932.00000	805.0000	0.6498	5.695	1.5581	5.765
272	01/08/16	17:33:05	Stres	N	180.00	73025	691	4086	3395	843	995	1465	2153	3373	0.1691	0.831	2.5488	4.913	0.4306	0.7900	0.4477	0.7599	21.5097	37.9582	0.1195	2.1239	0.3592	1.7647	1.0048	0.371	0.8309	0.5694	0.4731	0.3689	0.1745	691.0000	116.8578	574.1422	326.8975	120.5783	4086.00000	691.0000	3395.00000	1933.00000	713.0000	0.4708	4.913	1.3222	3.059
273	01/08/16	17:33:20	Stres	N	290.00	102026	610	3666	3056	712	818	1157	1771	2864	0.1664	0.834	3.6170	5.010	0.3799	0.7376	0.3469	0.5966	33.3854	52.4313	0.1151	1.8840	0.3135	1.5705	0.9738	0.412	0.8336	0.6201	0.5169	0.4232	0.2188	610.0000	101.5003	508.4997	315.3164	133.4479	3666.00000	610.0000	3056.00000	1895.00000	802.0000	0.5308	5.010	1.6322	4.340
274	01/08/16	17:33:39	Stres	N	290.00	102632	640	3903	3263	752	858	1241	1958	2958	0.1640	0.836	3.4486	5.098	0.4039	0.7104	0.3249	0.6140	31.4532	47.8083	0.1085	1.8181	0.2981	1.5200	0.9060	0.440	0.8360	0.5961	0.4983	0.4859	0.2421	640.0000	104.9449	535.0551	318.9342	154.9577	3903.00000	640.0000	3263.00000	1945.00000	945.0000	0.5500	5.098	1.4757	4.138
275	01/08/16	17:33:53	Stres	N	290.00	81785	600	3511	2911	714	825	1191	1803	2843	0.1709	0.829	2.9063	4.852	0.4133	0.7705	0.3813	0.6767	28.0951	46.0078	0.0969	1.9751	0.3375	1.6376	0.9608	0.376	0.8291	0.5867	0.4865	0.3911	0.1903	600.0000	102.5349	497.4651	291.8827	114.1555	3511.00000	600.0000	2911.00000	1708.00000	668.0000	0.5063	4.852	1.4198	3.488
276	01/08/16	17:34:07	Stres	N	290.00	78569	563	3608	3045	656	755	1085	1828	2995	0.1560	0.844	3.8913	5.409	0.4154	0.7987	0.3251	0.5714	25.8026	35.4913	0.0890	1.6298	0.2543	1.3755	0.8041	0.277	0.8440	0.5846	0.4933	0.3444	0.1699	563.0000	87.8517	475.1483	277.7550	95.6538	3608.00000	563.0000	3045.00000	1780.00000	613.0000	0.6136	5.409	1.4071	4.670
277	01/08/16	17:34:27	Stres	N	290.00	89195	603	3933	3330	696	791	1126	1926	3213	0.1533	0.847	4.4857	5.522	0.3973	0.7838	0.2853	0.5235	26.7851	35.2951	0.0924	1.5563	0.2386	1.3177	0.7942	0.285	0.8467	0.6027	0.5103	0.3587	0.1831	603.0000	92.4508	510.5492	307.7094	110.3890	3933.00000	603.0000	3330.00000	2007.00000	720.0000	0.6425	5.522	1.5170	5.383
278	01/08/16	17:34:48	Stres	N	280.00	75722	565	3400	2835	659	750	1058	1657	2684	0.1662	0.834	3.6980	5.018	0.3852	0.7474	0.3210	0.5797	26.7096	40.1949	0.0954	1.8048	0.2999	1.5049	0.9252	0.380	0.8338	0.6148	0.5126	0.4108	0.2106	565.0000	93.8897	471.1103	289.6456	118.9824	3400.00000	565.0000	2835.00000	1743.00000	716.0000	0.5541	5.018	1.5962	4.438
279	01/08/16	17:35:08	Stres	N	600.00	94839	611	3227	2616	705	800	1113	1679	2590	0.1893	0.811	2.6757	4.282	0.4083	0.7565	0.3631	0.6397	36.2535	56.8016	0.0604	1.9327	0.3659	1.5668	0.9271	0.382	0.8107	0.5917	0.4797	0.4115	0.1974	611.0000	115.6867	495.3133	293.0982	120.6095	3227.00000	611.0000	2616.00000	1548.00000	637.0000	0.5174	4.282	1.4494	3.211
280	01/08/16	17:35:24	Stres	N	290.00	88439	528	3475	2947	620	704	1041	1769	2743	0.1519	0.848	3.9353	5.581	0.4211	0.7516	0.2850	0.5803	30.0098	41.3511	0.1035	1.6248	0.2469	1.3779	0.7977	0.342	0.8481	0.5789	0.4909	0.4291	0.2106	528.0000	80.2256	447.7744	259.2138	111.2219	3475.00000	528.0000	2947.00000	1706.00000	732.0000	0.6155	5.581	1.3747	4.722
281	01/08/16	17:35:42	Stres	N	400.00	95679	463	2989	2526	523	579	809	1355	2175	0.1549	0.845	5.4435	5.456	0.3531	0.6778	0.2217	0.4566	37.8778	48.9751	0.0947	1.5300	0.2370	1.2930	0.8364	0.417	0.8451	0.6469	0.5467	0.4982	0.2723	463.0000	71.7193	391.2807	253.1087	126.0897	2989.00000	463.0000	2526.00000	1634.00000	814.0000	0.6536	5.456	1.8318	6.532
282	01/08/16	17:36:05	Stres	N	300.00	102863	557	3680	3123	647	730	1074	1886	2930	0.1514	0.849	4.1277	5.607	0.4256	0.7598	0.2658	0.5518	32.9373	42.7102	0.1098	1.5280	0.2313	1.2967	0.7449	0.311	0.8486	0.5744	0.4875	0.4181	0.2038	557.0000	84.3068	472.6932	271.5375	113.5190	3680.00000	557.0000	3123.00000	1794.00000	750.0000	0.6545	5.607	1.3499	4.953
283	01/08/16	17:36:20	Stres	N	280.00	76507	623	3961	3338	732	840	1224	2020	3352	0.1573	0.843	3.6456	5.358	0.4185	0.8176	0.3235	0.6002	22.9201	32.8679	0.0819	1.7017	0.2676	1.4340	0.8339	0.262	0.8427	0.5815	0.4900	0.3138	0.1537	623.0000	97.9876	525.0124	305.2873	95.7857	3961.00000	623.0000	3338.00000	1941.00000	609.0000	0.5877	5.358	1.3894	4.375
284	01/08/16	17:36:37	Stres	N	290.00	90948	593	4026	3433	696	797	1172	2002	3271	0.1473	0.853	4.3141	5.789	0.4104	0.7801	0.2942	0.5622	26.4922	36.2882	0.0914	1.6064	0.2366	1.3698	0.8076	0.301	0.8527	0.5896	0.5027	0.3730	0.1875	593.0000	87.3445	505.6555	298.1202	111.2059	4026.00000	593.0000	3433.00000	2024.00000	755.0000	0.6225	5.789	1.4365	5.177
285	01/08/16	17:36:54	Stres	N	270.00	83382	593	3744	3151	694	783	1122	1810	2928	0.1584	0.842	4.0874	5.314	0.3862	0.7410	0.2825	0.5596	26.4621	38.3413	0.0980	1.7216	0.2727	1.4489	0.8893	0.375	0.8416	0.6138	0.5166	0.4219	0.2179	593.0000	93.9233	499.0767	306.3200	129.2436	3744.00000	593.0000	3151.00000	1934.00000	816.0000	0.5809	5.314	1.5892	4.905
286	01/08/16	17:37:11	Stres	N	270.00	76748	545	3152	2607	645	740	1088	1708	2469	0.1729	0.827	2.6303	4.783	0.4461	0.7380	0.3644	0.6943	29.4782	45.8775	0.1092	1.8817	0.3254	1.5563	0.8620	0.408	0.8271	0.5539	0.4581	0.4730	0.2167	545.0000	94.2338	450.7662	249.6764	118.0949	3152.00000	545.0000	2607.00000	1444.00000	683.0000	0.5314	4.783	1.2416	3.156
287	01/08/16	17:37:44	Stres	N	290.00	91184	553	3694	3141	640	724	1044	1733	2899	0.1497	0.850	4.8223	5.680	0.3757	0.7469	0.2674	0.5211	29.0695	40.3196	0.1002	1.6312	0.2442	1.3870	0.8659	0.351	0.8503	0.6243	0.5309	0.4054	0.2152	553.0000	82.7853	470.2147	293.5661	119.0133	3694.00000	553.0000	3141.00000	1961.00000	795.0000	0.6130	5.680	1.6619	5.787
288	01/08/16	17:37:58	Stres	N	290.00	85888	522	3347	2825	587	647	897	1522	2559	0.1560	0.844	5.5575	5.412	0.3540	0.7211	0.2124	0.4425	30.4423	38.0528	0.1050	1.4810	0.2310	1.2500	0.8075	0.349	0.8440	0.6460	0.5453	0.4318	0.2354	522.0000	81.4114	440.5886	284.6280	122.8969	3347.00000	522.0000	2825.00000	1825.00000	788.0000	0.6752	5.412	1.8250	6.669
289	01/08/16	17:41:03	Stres	O	300.00	89261	577	3895	3318	677	770	1101	1789	3108	0.1481	0.852	4.9219	5.750	0.3653	0.7628	0.2803	0.5264	26.9412	38.8262	0.0898	1.6918	0.2506	1.4411	0.9147	0.342	0.8519	0.6347	0.5407	0.3737	0.2021	577.0000	85.4760	491.5240	311.9800	116.5851	3895.00000	577.0000	3318.00000	2106.00000	787.0000	0.5911	5.750	1.7376	5.906
290	01/08/16	17:41:27	Stres	O	300.00	91762	586	4048	3462	693	801	1191	2008	3305	0.1448	0.855	4.2592	5.908	0.4107	0.7854	0.3120	0.5825	26.5445	37.6451	0.0885	1.6582	0.2401	1.4182	0.8357	0.304	0.8552	0.5893	0.5040	0.3642	0.1835	586.0000	84.8310	501.1690	295.3162	107.5588	4048.00000	586.0000	3462.00000	2040.00000	743.0000	0.6030	5.908	1.4346	5.111
291	01/08/16	17:41:54	Stres	O	220.00	50413	781	3552	2771	1007	1246	1863	2412	3051	0.2199	0.780	0.7291	3.548	0.5886	0.8192	0.8625	1.3016	18.2308	40.3143	0.0829	2.8346	0.6233	2.2113	0.9097	0.400	0.7801	0.4114	0.3209	0.4395	0.1410	781.0000	171.7233	609.2767	250.6588	110.1579	3552.00000	781.0000	2771.00000	1140.00000	501.0000	0.3528	3.548	0.6990	0.875
292	01/08/16	17:42:09	Stres	O	240.00	85250	672	3794	3122	812	954	1419	2125	2978	0.1771	0.823	2.1354	4.646	0.4654	0.7386	0.4548	0.7976	27.3451	46.8611	0.1139	2.0826	0.3689	1.7137	0.9161	0.448	0.8229	0.5346	0.4399	0.4889	0.2151	672.0000	119.0258	552.9742	295.6162	144.5314	3794.00000	672.0000	3122.00000	1669.00000	816.0000	0.4802	4.646	1.1487	2.562
293	01/08/16	17:42:24	Stres	O	400.00	74089	488	2794	2306	564	635	902	1456	2224	0.1747	0.825	3.1511	4.725	0.4198	0.7528	0.3079	0.5984	32.1679	45.8591	0.0804	1.7273	0.3017	1.4256	0.8272	0.352	0.8253	0.5802	0.4789	0.4260	0.2040	488.0000	85.2341	402.7659	233.6951	99.5562	2794.00000	488.0000	2306.00000	1338.00000	570.0000	0.5789	4.725	1.3822	3.781
294	01/08/16	17:42:37	Stres	O	300.00	84139	561	3707	3146	656	747	1087	1792	2991	0.1513	0.849	4.3317	5.608	0.3913	0.7724	0.2893	0.5573	26.7840	38.1489	0.0893	1.6783	0.2540	1.4243	0.8670	0.324	0.8487	0.6087	0.5166	0.3739	0.1931	561.0000	84.8991	476.1009	289.8071	108.3561	3707.00000	561.0000	3146.00000	1915.00000	716.0000	0.5958	5.608	1.5556	5.198
295	01/08/16	17:42:51	Stres	O	220.00	70291	662	3582	2920	803	943	1413	2096	2872	0.1848	0.815	1.7787	4.411	0.4911	0.7568	0.4795	0.8573	24.1109	42.0904	0.1096	2.1415	0.3958	1.7457	0.8884	0.424	0.8152	0.5089	0.4149	0.4778	0.1982	662.0000	122.3462	539.6538	274.6320	131.2172	3582.00000	662.0000	2920.00000	1486.00000	710.0000	0.4670	4.411	1.0363	2.134
296	01/08/16	17:43:07	Stres	O	160.00	65268	698	4085	3387	849	987	1505	2257	3333	0.1709	0.829	2.2784	4.852	0.4603	0.7780	0.4074	0.7942	19.3089	33.3169	0.1207	2.0811	0.3556	1.7255	0.9313	0.383	0.8291	0.5397	0.4475	0.4114	0.1841	698.0000	119.2666	578.7334	312.3486	128.4935	4085.00000	698.0000	3387.00000	1828.00000	752.0000	0.4805	4.852	1.1725	2.734
297	01/08/16	17:43:23	Stres	O	290.00	88719	540	3466	2926	616	683	978	1732	2687	0.1558	0.844	4.5273	5.419	0.4074	0.7338	0.2290	0.4990	30.3603	37.1863	0.1047	1.4509	0.2260	1.2248	0.7259	0.326	0.8442	0.5926	0.5003	0.4493	0.2248	540.0000	84.1316	455.8684	270.1558	121.3676	3466.00000	540.0000	2926.00000	1734.00000	779.0000	0.6892	5.419	1.4547	5.433
298	01/08/16	17:43:39	Stres	O	290.00	86192	553	3742	3189	630	701	998	1724	2929	0.1478	0.852	5.5716	5.767	0.3672	0.7451	0.2226	0.4651	27.0672	34.2866	0.0933	1.4864	0.2197	1.2667	0.8016	0.323	0.8522	0.6328	0.5393	0.4029	0.2173	553.0000	81.7234	471.2766	298.2239	120.1467	3742.00000	553.0000	3189.00000	2018.00000	813.0000	0.6728	5.767	1.7233	6.686
299	01/08/16	17:43:58	Stres	O	260.00	92395	577	3659	3082	678	771	1147	1901	2724	0.1577	0.842	3.4691	5.341	0.4296	0.6966	0.3018	0.6165	30.0181	43.0773	0.1155	1.7037	0.2687	1.4350	0.8186	0.435	0.8423	0.5704	0.4805	0.5319	0.2555	577.0000	90.9891	486.0109	277.2249	147.4433	3659.00000	577.0000	3082.00000	1758.00000	935.0000	0.5870	5.341	1.3278	4.163
300	01/08/16	17:44:16	Stres	O	300.00	86366	551	3220	2669	631	711	997	1603	2400	0.1711	0.829	3.6392	4.844	0.3942	0.6928	0.2997	0.5570	32.3979	45.7842	0.1080	1.7049	0.2917	1.4132	0.8562	0.434	0.8289	0.6058	0.5022	0.5071	0.2547	551.0000	94.2860	456.7140	276.6978	140.3168	3220.00000	551.0000	2669.00000	1617.00000	820.0000	0.5865	4.844	1.5371	4.367
301	01/08/16	17:44:30	Stres	O	300.00	95849	525	3502	2977	601	669	942	1625	2653	0.1499	0.850	5.4244	5.670	0.3695	0.7148	0.2284	0.4669	32.2357	40.7341	0.1075	1.4865	0.2228	1.2636	0.7967	0.360	0.8501	0.6305	0.5360	0.4523	0.2424	525.0000	78.7050	446.2950	281.3892	127.2773	3502.00000	525.0000	2977.00000	1877.00000	849.0000	0.6727	5.670	1.7064	6.509
302	01/08/16	17:44:44	Stres	O	400.00	106499	551	3896	3345	646	735	1081	1841	3005	0.1414	0.859	5.0524	6.071	0.3857	0.7336	0.2661	0.5282	31.8774	43.6564	0.0797	1.5951	0.2256	1.3695	0.8414	0.365	0.8586	0.6143	0.5275	0.4336	0.2287	551.0000	77.9263	473.0737	290.6327	126.0116	3896.00000	551.0000	3345.00000	2055.00000	891.0000	0.6269	6.071	1.5930	6.063
303	01/08/16	17:44:59	Stres	O	500.00	105250	538	3440	2902	608	666	947	1613	2598	0.1564	0.844	5.0817	5.394	0.3704	0.7099	0.1999	0.4698	36.3072	46.0455	0.0726	1.5033	0.2351	1.2682	0.7984	0.368	0.8436	0.6296	0.5311	0.4609	0.2448	538.0000	84.1407	453.8593	285.7343	131.6849	3440.00000	538.0000	2902.00000	1827.00000	842.0000	0.6652	5.394	1.6995	6.098
304	01/08/16	17:45:14	Stres	O	400.00	100006	565	3861	3296	665	758	1120	1899	3061	0.1463	0.854	4.4012	5.834	0.4047	0.7573	0.2822	0.5613	30.3808	42.1323	0.0760	1.6245	0.2377	1.3868	0.8255	0.337	0.8537	0.5953	0.5082	0.4077	0.2072	565.0000	82.6794	482.3206	287.1096	117.0681	3861.00000	565.0000	3296.00000	1962.00000	800.0000	0.6156	5.834	1.4708	5.281
305	01/08/16	17:45:27	Stres	O	300.00	93606	574	4044	3470	678	777	1137	1926	3279	0.1419	0.858	4.8786	6.045	0.3896	0.7795	0.2853	0.5408	27.0149	37.4986	0.0900	1.6177	0.2296	1.3881	0.8472	0.306	0.8581	0.6104	0.5237	0.3612	0.1892	574.0000	81.4728	492.5272	300.6261	108.5831	4044.00000	574.0000	3470.00000	2118.00000	765.0000	0.6182	6.045	1.5666	5.854
306	01/08/16	17:45:40	Stres	O	300.00	96972	547	3560	3013	642	730	1095	1910	2820	0.1537	0.846	3.5092	5.508	0.4524	0.7544	0.2921	0.6063	32.2236	43.1855	0.1074	1.5835	0.2433	1.3402	0.7339	0.329	0.8463	0.5476	0.4635	0.4485	0.2079	547.0000	84.0475	462.9525	253.5253	113.7022	3560.00000	547.0000	3013.00000	1650.00000	740.0000	0.6315	5.508	1.2106	4.211
307	01/08/16	17:45:55	Stres	O	270.00	45414	726	3396	2670	945	1175	1803	2431	3025	0.2138	0.786	0.6477	3.678	0.6386	0.8610	0.8614	1.3446	17.0466	35.8929	0.0631	2.6781	0.5725	2.1056	0.7610	0.293	0.7862	0.3614	0.2842	0.3845	0.1092	726.0000	155.2049	570.7951	206.2986	79.3127	3396.00000	726.0000	2670.00000	965.0000	371.0000	0.3734	3.678	0.5660	0.777
308	01/08/16	17:46:13	Stres	O	220.00	50447	786	3692	2906	1019	1269	1917	2523	3196	0.2129	0.787	0.7520	3.697	0.5977	0.8293	0.8603	1.2973	17.3977	37.7601	0.0791	2.7574	0.5870	2.1704	0.8731	0.370	0.7871	0.4023	0.3166	0.4243	0.1343	786.0000	167.3337	618.6663	248.8716	105.5948	3692.00000	786.0000	2906.00000	1169.00000	496.0000	0.3627	3.697	0.6730	0.902
309	01/08/16	17:46:27	Stres	O	500.00	108848	574	3561	2987	658	733	1035	1727	2744	0.1612	0.839	4.3414	5.204	0.3860	0.7265	0.2511	0.5145	36.4798	48.6187	0.0730	1.5889	0.2561	1.3328	0.8183	0.365	0.8388	0.6140	0.5150	0.4455	0.2294	574.0000	92.5234	481.4766	295.6237	131.6928	3561.00000	574.0000	2987.00000	1834.00000	817.0000	0.6294	5.204	1.5906	5.210
310	01/08/16	17:46:39	Stres	O	400.00	103778	551	3627	3076	638	722	1062	1810	2809	0.1519	0.848	4.2087	5.583	0.4093	0.7341	0.2731	0.5537	33.7771	45.6979	0.0844	1.5953	0.2423	1.3529	0.7992	0.360	0.8481	0.5907	0.5010	0.4502	0.2255	551.0000	83.7058	467.2942	276.0317	124.2674	3627.00000	551.0000	3076.00000	1817.00000	818.0000	0.6269	5.583	1.4432	5.050
311	01/08/16	17:46:52	Stres	O	400.00	96339	540	3688	3148	612	686	967	1637	2827	0.1464	0.854	5.9753	5.830	0.3485	0.7265	0.2351	0.4521	30.6427	39.7582	0.0766	1.5200	0.2226	1.2975	0.8453	0.355	0.8536	0.6515	0.5561	0.4198	0.2335	540.0000	79.0672	460.9328	300.3091	126.0683	3688.00000	540.0000	3148.00000	2051.00000	861.0000	0.6579	5.830	1.8696	7.170
312	01/08/16	17:47:05	Stres	O	300.00	103665	536	3597	3061	626	708	1048	1785	2682	0.1490	0.851	4.2998	5.711	0.4080	0.7011	0.2679	0.5576	33.9056	46.3295	0.1130	1.6057	0.2393	1.3664	0.8089	0.408	0.8510	0.5920	0.5038	0.5050	0.2544	536.0000	79.8710	456.1290	270.0117	136.3470	3597.00000	536.0000	3061.00000	1812.00000	915.0000	0.6228	5.711	1.4508	5.160
313	01/08/16	17:52:09	Stres	P	300.00	90884	643	3861	3218	759	864	1289	2120	3227	0.1665	0.833	2.8104	5.005	0.4590	0.8030	0.3263	0.6692	28.2813	41.2316	0.0943	1.7492	0.2913	1.4579	0.7888	0.287	0.8335	0.5410	0.4509	0.3642	0.1642	643.0000	107.0834	535.9166	289.9412	105.5846	3861.00000	643.0000	3218.00000	1741.00000	634.0000	0.5717	5.005	1.1787	3.372
314	01/08/16	17:52:27	Stres	P	300.00	90417	632	3967	3335	741	844	1261	2141	3326	0.1593	0.841	3.2196	5.277	0.4525	0.8078	0.3088	0.6287	27.1506	37.7242	0.0905	1.6527	0.2633	1.3894	0.7608	0.267	0.8407	0.5475	0.4603	0.3510	0.1616	632.0000	100.6867	531.3133	290.9080	102.1205	3967.00000	632.0000	3335.00000	1826.00000	641.0000	0.6051	5.277	1.2101	3.864
315	01/08/16	17:52:41	Stres	P	300.00	78208	645	3774	3129	771	879	1347	2275	3235	0.1709	0.829	2.1471	4.851	0.5209	0.8277	0.3452	0.7478	25.0334	35.9375	0.0834	1.7315	0.2959	1.4356	0.6877	0.247	0.8291	0.4791	0.3972	0.3596	0.1428	645.0000	110.2345	534.7655	256.1884	92.1184	3774.00000	645.0000	3129.00000	1499.00000	539.0000	0.5775	4.851	0.9196	2.577
316	01/08/16	17:52:53	Stres	P	300.00	75013	625	3613	2988	759	881	1367	2205	3059	0.1730	0.827	1.8757	4.781	0.5288	0.8146	0.4083	0.8278	25.1436	39.3598	0.0838	1.8928	0.3274	1.5654	0.7376	0.290	0.8270	0.4712	0.3897	0.3935	0.1533	625.0000	108.1165	516.8835	243.5649	95.8345	3613.00000	625.0000	2988.00000	1408.00000	554.0000	0.5283	4.781	0.8911	2.251
317	01/08/16	17:53:07	Stres	P	400.00	92295	633	3937	3304	749	859	1279	2141	3302	0.1608	0.839	3.0446	5.220	0.4564	0.8078	0.3329	0.6517	27.9732	39.9441	0.0699	1.7015	0.2736	1.4279	0.7762	0.274	0.8392	0.5436	0.4562	0.3536	0.1613	633.0000	101.7752	531.2248	288.7650	102.0968	3937.00000	633.0000	3304.00000	1796.00000	635.0000	0.5877	5.220	1.1910	3.653
318	01/08/16	17:53:19	Stres	P	290.00	69902	673	3763	3090	821	961	1469	2293	3248	0.1788	0.821	1.7407	4.591	0.5243	0.8333	0.4531	0.8587	22.6606	37.1149	0.0781	1.9946	0.3567	1.6379	0.7792	0.273	0.8212	0.4757	0.3906	0.3503	0.1369	673.0000	120.3638	552.6362	262.9046	92.1060	3763.00000	673.0000	3090.00000	1470.00000	515.0000	0.5014	4.591	0.9074	2.089
319	01/08/16	17:53:36	Stres	P	300.00	72400	651	3843	3192	785	911	1408	2298	3339	0.1694	0.831	2.0780	4.903	0.5160	0.8421	0.3947	0.7905	22.7204	34.8094	0.0757	1.8445	0.3125	1.5321	0.7416	0.242	0.8306	0.4840	0.4020	0.3262	0.1311	651.0000	110.2787	540.7213	261.7213	85.3770	3843.00000	651.0000	3192.00000	1545.00000	504.0000	0.5421	4.903	0.9381	2.494
320	01/08/16	17:53:49	Stres	P	300.00	69643	663	3724	3061	805	935	1442	2313	3229	0.1780	0.822	1.7184	4.617	0.5390	0.8383	0.4247	0.8483	22.7904	35.8660	0.0760	1.9146	0.3409	1.5737	0.7254	0.254	0.8220	0.4610	0.3789	0.3508	0.1329	663.0000	118.0368	544.9632	251.2065	88.1270	3724.00000	663.0000	3061.00000	1411.00000	495.0000	0.5223	4.617	0.8552	2.062
321	01/08/16	17:54:01	Stres	P	290.00	89308	627	3732	3105	725	817	1161	1880	3004	0.1680	0.832	3.5723	4.952	0.4035	0.7655	0.2963	0.5733	28.8017	40.9155	0.0993	1.7075	0.2869	1.4206	0.8473	0.333	0.8320	0.5965	0.4962	0.3931	0.1951	627.0000	105.3400	521.6600	311.1479	122.3087	3732.00000	627.0000	3105.00000	1852.00000	728.0000	0.5857	4.952	1.4781	4.287
322	01/08/16	17:54:13	Stres	P	260.00	73070	639	3683	3044	763	882	1309	2049	3007	0.1735	0.827	2.4005	4.764	0.4632	0.7779	0.3909	0.7337	24.0433	38.0828	0.0925	1.9164	0.3325	1.5839	0.8502	0.352	0.8265	0.5368	0.4437	0.4137	0.1835	639.0000	110.8664	528.1336	283.4988	117.2859	3683.00000	639.0000	3044.00000	1634.00000	676.0000	0.5218	4.764	1.1589	2.881
323	01/08/16	17:54:34	Stres	P	280.00	85403	608	3707	3099	706	808	1183	1959	2998	0.1640	0.836	3.2384	5.097	0.4359	0.7712	0.3291	0.6185	27.5972	39.1522	0.0986	1.6970	0.2783	1.4187	0.8002	0.325	0.8360	0.5641	0.4715	0.4056	0.1913	608.0000	99.7205	508.2795	286.6965	116.2859	3707.00000	608.0000	3099.00000	1748.00000	709.0000	0.5893	5.097	1.2939	3.886
324	01/08/16	17:54:53	Stres	P	300.00	95824	633	3937	3304	719	804	1116	1838	3223	0.1608	0.839	4.7590	5.220	0.3647	0.7839	0.2573	0.4873	29.0418	38.8027	0.0968	1.5921	0.2560	1.3361	0.8488	0.289	0.8392	0.6353	0.5331	0.3402	0.1814	633.0000	101.7752	531.2248	337.4821	114.7986	3937.00000	633.0000	3304.00000	2099.00000	714.0000	0.6281	5.220	1.7419	5.711
325	01/08/16	17:55:09	Stres	P	290.00	69878	665	3504	2839	782	896	1303	2017	2949	0.1898	0.810	2.0155	4.269	0.4762	0.8045	0.4015	0.7491	24.6526	38.7780	0.0850	1.9414	0.3685	1.5730	0.8239	0.308	0.8102	0.5238	0.4244	0.3732	0.1584	665.0000	126.2058	538.7942	282.2075	105.3296	3504.00000	665.0000	2839.00000	1487.00000	555.0000	0.5151	4.269	1.0999	2.419
326	01/08/16	17:55:19	Stres	P	300.00	90569	648	3829	3181	744	835	1190	1958	3180	0.1692	0.831	3.5195	4.909	0.4118	0.7960	0.2861	0.5680	28.5110	39.3205	0.0950	1.6601	0.2809	1.3791	0.8112	0.281	0.8308	0.5882	0.4886	0.3469	0.1695	648.0000	109.6641	538.3359	316.6383	109.8334	3829.00000	648.0000	3181.00000	1871.00000	649.0000	0.6024	4.909	1.4282	4.223
327	01/08/16	17:55:33	Stres	P	400.00	85552	587	3473	2886	691	793	1152	1834	2828	0.1690	0.831	2.9629	4.917	0.4321	0.7765	0.3534	0.6526	29.6828	44.8297	0.0742	1.8175	0.3072	1.5103	0.8577	0.338	0.8310	0.5679	0.4719	0.3935	0.1857	587.0000	99.2136	487.7864	277.0207	109.0167	3473.00000	587.0000	2886.00000	1639.00000	645.0000	0.5502	4.917	1.3144	3.556
328	01/08/16	17:55:45	Stres	P	400.00	74037	578	3269	2691	665	755	1062	1713	2741	0.1768	0.823	3.0803	4.656	0.4218	0.8038	0.3344	0.5995	27.5519	39.1633	0.0689	1.7268	0.3053	1.4214	0.8219	0.279	0.8232	0.5782	0.4760	0.3393	0.1615	578.0000	102.1976	475.8024	275.1202	93.3570	3269.00000	578.0000	2691.00000	1556.00000	528.0000	0.5791	4.656	1.3709	3.696
329	01/08/16	17:55:58	Stres	P	300.00	79959	641	3693	3052	741	830	1173	1869	3041	0.1736	0.826	3.3728	4.761	0.4024	0.7864	0.2916	0.5810	26.2382	37.8901	0.0875	1.7474	0.3033	1.4441	0.8630	0.308	0.8264	0.5976	0.4939	0.3575	0.1766	641.0000	111.2594	529.7406	316.5946	113.1687	3693.00000	641.0000	3052.00000	1824.00000	652.0000	0.5723	4.761	1.4853	4.047
330	01/08/16	17:56:09	Stres	P	300.00	79321	593	3588	2995	695	790	1172	1904	2934	0.1653	0.835	3.0654	5.051	0.4377	0.7816	0.3172	0.6444	26.5234	39.0467	0.0884	1.7636	0.2915	1.4722	0.8278	0.321	0.8347	0.5623	0.4693	0.3884	0.1823	593.0000	98.0070	494.9930	278.3200	108.0886	3588.00000	593.0000	2995.00000	1684.00000	654.0000	0.5670	5.051	1.2845	3.679
331	01/08/16	17:56:21	Stres	P	400.00	70766	571	3298	2727	693	800	1206	1859	2799	0.1731	0.827	2.2372	4.776	0.4723	0.8170	0.3924	0.7762	25.9889	42.7095	0.0650	1.9875	0.3441	1.6434	0.8672	0.301	0.8269	0.5277	0.4363	0.3468	0.1513	571.0000	98.8602	472.1398	249.1416	86.3945	3298.00000	571.0000	2727.00000	1439.00000	499.0000	0.5032	4.776	1.1172	2.685
332	01/08/16	17:56:33	Stres	P	500.00	89834	656	4037	3381	773	887	1309	2131	3454	0.1625	0.838	3.1498	5.154	0.4363	0.8276	0.3372	0.6438	26.6091	39.2672	0.0532	1.7620	0.2863	1.4757	0.8319	0.254	0.8375	0.5637	0.4721	0.3059	0.1444	656.0000	106.5980	549.4020	309.7191	94.7357	4037.00000	656.0000	3381.00000	1906.00000	583.0000	0.5675	5.154	1.2922	3.780
333	01/08/16	17:56:47	Stres	P	400.00	78434	579	3351	2772	677	771	1101	1712	2758	0.1728	0.827	3.1087	4.788	0.4087	0.7861	0.3391	0.6277	28.3340	43.5138	0.0708	1.8565	0.3208	1.5357	0.9080	0.329	0.8272	0.5913	0.4891	0.3618	0.1770	579.0000	100.0421	478.9579	283.1934	102.4611	3351.00000	579.0000	2772.00000	1639.00000	593.0000	0.5386	4.788	1.4466	3.730
334	01/08/16	17:57:00	Stres	P	300.00	60200	539	3136	2597	642	740	1085	1686	2678	0.1719	0.828	2.6491	4.818	0.4417	0.8236	0.3774	0.7008	23.2196	36.8436	0.0774	1.9161	0.3293	1.5867	0.8859	0.280	0.8281	0.5583	0.4624	0.3159	0.1460	539.0000	92.6406	446.3594	249.2188	78.7188	3136.00000	539.0000	2597.00000	1450.00000	458.0000	0.5219	4.818	1.2642	3.179
335	01/08/16	17:57:12	Stres	P	400.00	90221	572	3347	2775	668	762	1096	1702	2650	0.1709	0.829	3.1568	4.851	0.4072	0.7488	0.3387	0.6294	32.5510	50.3148	0.0814	1.8643	0.3186	1.5457	0.9163	0.388	0.8291	0.5928	0.4915	0.4237	0.2082	572.0000	97.7544	474.2456	281.1294	119.1168	3347.00000	572.0000	2775.00000	1645.00000	697.0000	0.5364	4.851	1.4558	3.788
336	01/08/16	17:57:27	Stres	P	400.00	97152	605	3383	2778	704	794	1142	1786	2632	0.1788	0.821	2.8034	4.592	0.4251	0.7297	0.3240	0.6443	35.0109	53.0647	0.0875	1.8458	0.3301	1.5157	0.8713	0.410	0.8212	0.5749	0.4721	0.4703	0.2220	605.0000	108.1954	496.8046	285.6001	134.3054	3383.00000	605.0000	2778.00000	1597.00000	751.0000	0.5418	4.592	1.3522	3.364
337	01/08/16	18:00:13	Stres	R	270.00	80901	610	3792	3182	710	797	1144	1887	3034	0.1609	0.839	3.9039	5.216	0.4013	0.7618	0.2734	0.5594	25.4638	35.4937	0.0943	1.6611	0.2672	1.3939	0.8345	0.332	0.8391	0.5987	0.5024	0.3979	0.1999	610.0000	98.1276	511.8724	306.4478	121.9357	3792.00000	610.0000	3182.00000	1905.00000	758.0000	0.6020	5.216	1.4918	4.685
338	01/08/16	18:00:25	Stres	R	300.00	72819	591	3714	3123	686	781	1089	1717	3145	0.1591	0.841	4.4545	5.284	0.3606	0.8178	0.3042	0.5315	23.3561	34.4326	0.0779	1.7532	0.2790	1.4742	0.9427	0.269	0.8409	0.6394	0.5377	0.2849	0.1532	591.0000	94.0444	496.9556	317.7779	90.5436	3714.00000	591.0000	3123.00000	1997.00000	569.0000	0.5704	5.284	1.7735	5.345
339	01/08/16	18:00:35	Stres	R	290.00	85093	574	3458	2884	652	725	1036	1791	2746	0.1660	0.834	3.7800	5.024	0.4220	0.7531	0.2531	0.5340	29.5443	37.3856	0.1019	1.5173	0.2519	1.2654	0.7314	0.312	0.8340	0.5780	0.4821	0.4271	0.2059	574.0000	95.2794	478.7206	276.7085	118.1862	3458.00000	574.0000	2884.00000	1667.00000	712.0000	0.6591	5.024	1.3698	4.536
340	01/08/16	18:00:46	Stres	R	290.00	85731	572	3739	3167	660	741	1065	1820	2949	0.1530	0.847	4.5637	5.537	0.3941	0.7506	0.2558	0.5189	27.1094	35.6970	0.0935	1.5546	0.2378	1.3168	0.7979	0.328	0.8470	0.6059	0.5132	0.4117	0.2113	572.0000	87.5058	484.4942	293.5726	120.8558	3739.00000	572.0000	3167.00000	1919.00000	790.0000	0.6433	5.537	1.5377	5.476
341	01/08/16	18:00:59	Stres	R	160.00	52413	629	4085	3456	779	907	1449	2426	3631	0.1540	0.846	2.3511	5.494	0.5200	0.8686	0.3704	0.7909	15.2046	23.1270	0.0950	1.7979	0.2768	1.5211	0.7302	0.200	0.8460	0.4800	0.4061	0.2737	0.1111	629.0000	96.8521	532.1479	255.4494	69.9060	4085.00000	629.0000	3456.00000	1659.00000	454.0000	0.5562	5.494	0.9232	2.821
342	01/08/16	18:01:11	Stres	R	250.00	50073	641	3339	2698	823	991	1566	2275	2937	0.1920	0.808	0.9780	4.209	0.6056	0.8510	0.6227	1.1428	18.5975	35.0933	0.0744	2.3353	0.4483	1.8870	0.7442	0.281	0.8080	0.3944	0.3187	0.3778	0.1204	641.0000	123.0551	517.9449	204.2600	77.1734	3339.00000	641.0000	2698.00000	1064.00000	402.0000	0.4282	4.209	0.6512	1.174
343	01/08/16	18:01:22	Stres	R	280.00	76724	549	3310	2761	624	693	980	1666	2640	0.1659	0.834	4.0003	5.029	0.4046	0.7573	0.2499	0.5203	27.8277	35.7915	0.0994	1.5419	0.2557	1.2862	0.7658	0.312	0.8341	0.5954	0.4967	0.4075	0.2024	549.0000	91.0577	457.9423	272.6755	111.1269	3310.00000	549.0000	2761.00000	1644.00000	670.0000	0.6485	5.029	1.4718	4.800
344	01/08/16	18:01:34	Stres	R	290.00	76416	580	3525	2945	673	759	1128	1953	2906	0.1645	0.835	3.0423	5.078	0.4662	0.7898	0.2920	0.6203	25.9866	34.5731	0.0896	1.5924	0.2620	1.3304	0.7102	0.280	0.8355	0.5338	0.4460	0.3938	0.1756	580.0000	95.4326	484.5674	258.6553	101.8496	3525.00000	580.0000	2945.00000	1572.00000	619.0000	0.6280	5.078	1.1449	3.651
345	01/08/16	18:01:45	Stres	R	290.00	68995	641	3750	3109	746	850	1198	1886	3131	0.1709	0.829	3.3642	4.850	0.4005	0.8009	0.3345	0.5972	22.2311	33.1532	0.0767	1.7988	0.3075	1.4913	0.8941	0.297	0.8291	0.5995	0.4971	0.3321	0.1651	641.0000	109.5683	531.4317	318.6197	105.8077	3750.00000	641.0000	3109.00000	1864.00000	619.0000	0.5559	4.850	1.4972	4.037
346	01/08/16	18:01:58	Stres	R	230.00	64868	632	4082	3450	752	873	1275	2027	3448	0.1548	0.845	3.6863	5.459	0.4043	0.8162	0.3507	0.6213	18.8415	28.9488	0.0819	1.8179	0.2815	1.5364	0.9152	0.282	0.8452	0.5957	0.5034	0.3085	0.1553	632.0000	97.8501	534.1499	318.1676	98.1597	4082.00000	632.0000	3450.00000	2055.00000	634.0000	0.5501	5.459	1.4731	4.424
347	01/08/16	18:02:11	Stres	R	500.00	85751	538	2951	2413	603	669	889	1368	2256	0.1823	0.818	4.1350	4.485	0.3440	0.7120	0.2735	0.4849	35.5765	50.1500	0.0712	1.7239	0.3143	1.4096	0.9248	0.406	0.8177	0.6560	0.5364	0.4390	0.2355	538.0000	98.0834	439.9166	288.5984	126.7062	2951.00000	538.0000	2413.00000	1583.00000	695.0000	0.5801	4.485	1.9072	4.962
348	01/08/16	18:02:20	Stres	R	260.00	89466	576	3632	3056	670	760	1105	1780	2758	0.1586	0.841	3.9072	5.306	0.3940	0.7140	0.2945	0.5770	29.3147	42.9333	0.1127	1.7406	0.2760	1.4646	0.8876	0.419	0.8414	0.6060	0.5099	0.4719	0.2406	576.0000	91.3480	484.6520	293.7093	138.6079	3632.00000	576.0000	3056.00000	1852.00000	874.0000	0.5745	5.306	1.5382	4.689
349	01/08/16	18:02:32	Stres	R	300.00	76671	517	3036	2519	582	648	891	1486	2429	0.1703	0.830	4.1886	4.872	0.3847	0.7590	0.2620	0.4949	30.4763	39.2093	0.1016	1.5506	0.2641	1.2865	0.7916	0.310	0.8297	0.6153	0.5105	0.3916	0.1999	517.0000	88.0399	428.9601	263.9493	103.3659	3036.00000	517.0000	2519.00000	1550.00000	607.0000	0.6449	4.872	1.5996	5.026
350	01/08/16	18:02:42	Stres	R	290.00	83608	555	3487	2932	637	710	1029	1805	2792	0.1592	0.841	3.9407	5.283	0.4263	0.7630	0.2490	0.5389	28.5548	36.0933	0.0985	1.5033	0.2393	1.2640	0.7251	0.300	0.8408	0.5737	0.4824	0.4132	0.1993	555.0000	88.3352	466.6648	267.7115	110.6180	3487.00000	555.0000	2932.00000	1682.00000	695.0000	0.6652	5.283	1.3456	4.729
351	01/08/16	18:02:54	Stres	R	300.00	86320	580	3172	2592	652	721	980	1548	2478	0.1828	0.817	3.7066	4.469	0.3735	0.7323	0.2662	0.5144	33.3416	45.9250	0.1111	1.6856	0.3082	1.3774	0.8630	0.369	0.8172	0.6265	0.5120	0.4273	0.2188	580.0000	106.0530	473.9470	296.9483	126.8979	3172.00000	580.0000	2592.00000	1624.00000	694.0000	0.5933	4.469	1.6777	4.448
352	01/08/16	18:03:06	Stres	R	300.00	88919	592	3396	2804	659	726	963	1482	2592	0.1743	0.826	5.0440	4.736	0.3174	0.7133	0.2389	0.4410	31.7508	44.1181	0.1058	1.6829	0.2934	1.3895	0.9485	0.398	0.8257	0.6826	0.5636	0.4201	0.2367	592.0000	103.1991	488.8009	333.6537	140.1555	3396.00000	592.0000	2804.00000	1914.00000	804.0000	0.5942	4.736	2.1506	6.053
353	01/08/16	18:03:16	Stres	R	270.00	88319	588	3338	2750	681	766	1085	1690	2475	0.1762	0.824	3.1941	4.677	0.4007	0.6862	0.3091	0.6024	32.1550	48.3395	0.1191	1.8248	0.3214	1.5033	0.9009	0.472	0.8238	0.5993	0.4937	0.5237	0.2585	588.0000	103.5782	484.4218	290.3008	152.0204	3338.00000	588.0000	2750.00000	1648.00000	863.0000	0.5480	4.677	1.4955	3.833
354	01/08/16	18:03:25	Stres	R	290.00	98478	660	3758	3098	760	860	1191	1805	2860	0.1756	0.824	3.5580	4.694	0.3696	0.7101	0.3228	0.5713	31.8267	49.1993	0.1097	1.8752	0.3293	1.5459	0.9745	0.448	0.8244	0.6304	0.5197	0.4598	0.2390	660.0000	115.9127	544.0873	342.9963	157.7115	3758.00000	660.0000	3098.00000	1953.00000	898.0000	0.5333	4.694	1.7057	4.270
355	01/08/16	18:03:35	Stres	R	500.00	101614	587	3316	2729	662	727	990	1625	2653	0.1770	0.823	4.0136	4.649	0.3804	0.7571	0.2382	0.4922	37.2741	48.2384	0.0745	1.5725	0.2784	1.2942	0.8019	0.314	0.8230	0.6196	0.5100	0.3921	0.1999	587.0000	103.9110	483.0890	299.3417	117.3646	3316.00000	587.0000	2729.00000	1691.00000	663.0000	0.6359	4.649	1.6291	4.816
356	01/08/16	18:03:45	Stres	R	400.00	100477	574	3611	3037	658	735	1064	1862	2899	0.1590	0.841	3.9709	5.291	0.4241	0.7656	0.2535	0.5378	33.1235	42.0045	0.0828	1.5078	0.2397	1.2681	0.7303	0.297	0.8410	0.5759	0.4844	0.4071	0.1972	574.0000	91.2423	482.7577	278.0188	113.1786	3611.00000	574.0000	3037.00000	1749.00000	712.0000	0.6632	5.291	1.3579	4.765
357	01/08/16	18:03:57	Stres	R	280.00	78371	728	3586	2858	880	1040	1505	2130	2918	0.2030	0.797	1.4658	3.926	0.4906	0.7663	0.5598	0.9062	27.4602	50.7289	0.0981	2.3179	0.4706	1.8474	0.9411	0.432	0.7970	0.5094	0.4060	0.4588	0.1863	728.0000	147.7925	580.2075	295.5851	135.6118	3586.00000	728.0000	2858.00000	1456.00000	668.0000	0.4314	3.926	1.0385	1.759
358	01/08/16	18:04:13	Stres	R	280.00	87558	590	3431	2841	690	788	1141	1783	2659	0.1720	0.828	2.9814	4.815	0.4199	0.7283	0.3449	0.6465	30.8585	47.5078	0.1102	1.8593	0.3197	1.5395	0.8931	0.418	0.8280	0.5801	0.4803	0.4684	0.2250	590.0000	101.4573	488.5427	283.3926	132.7543	3431.00000	590.0000	2841.00000	1648.00000	772.0000	0.5378	4.815	1.3814	3.578
359	01/08/16	18:04:24	Stres	R	290.00	88355	608	3647	3039	688	770	1037	1601	2809	0.1667	0.833	4.9660	4.998	0.3268	0.7243	0.2698	0.4705	29.1129	41.9250	0.1004	1.7282	0.2881	1.4401	0.9695	0.397	0.8333	0.6732	0.5610	0.4096	0.2298	608.0000	101.3611	506.6389	341.0935	139.7050	3647.00000	608.0000	3039.00000	2046.00000	838.0000	0.5786	4.998	2.0604	5.959
360	01/08/16	18:04:35	Stres	R	290.00	84958	598	3686	3088	688	783	1094	1776	2994	0.1622	0.838	4.1648	5.164	0.3815	0.7759	0.3076	0.5354	27.5516	38.6690	0.0950	1.6753	0.2718	1.4035	0.8681	0.315	0.8378	0.6185	0.5182	0.3623	0.1877	598.0000	97.0168	500.9832	309.8698	112.2670	3686.00000	598.0000	3088.00000	1910.00000	692.0000	0.5969	5.164	1.6214	4.998
361	01/08/16	18:07:16	Stres	S	200.00	89307	619	4085	3466	723	824	1203	2004	3275	0.1515	0.848	4.2323	5.599	0.3996	0.7663	0.2914	0.5616	25.8057	36.2708	0.1290	1.6566	0.2510	1.4055	0.8439	0.328	0.8485	0.6004	0.5094	0.3892	0.1983	619.0000	93.7971	525.2029	315.3339	122.7393	4085.00000	619.0000	3466.00000	2081.00000	810.0000	0.6037	5.599	1.5025	5.079
362	01/08/16	18:07:27	Stres	S	600.00	92688	591	3314	2723	671	753	1036	1574	2593	0.1783	0.822	3.7007	4.607	0.3610	0.7352	0.3011	0.5447	34.0780	51.4233	0.0568	1.8365	0.3275	1.5090	0.9642	0.400	0.8217	0.6390	0.5250	0.4144	0.2176	591.0000	105.3956	485.6044	310.3018	128.5791	3314.00000	591.0000	2723.00000	1740.00000	721.0000	0.5445	4.607	1.7701	4.441
363	01/08/16	18:07:39	Stres	S	180.00	68329	647	4086	3439	762	872	1249	1988	3475	0.1583	0.842	3.8977	5.315	0.3899	0.8223	0.3199	0.5835	19.9080	29.7903	0.1106	1.7779	0.2815	1.4964	0.9129	0.266	0.8417	0.6101	0.5135	0.2912	0.1495	647.0000	102.4496	544.5504	332.2090	96.7491	4086.00000	647.0000	3439.00000	2098.00000	611.0000	0.5625	5.315	1.5645	4.677
364	01/08/16	18:07:50	Stres	S	300.00	86673	645	4085	3440	761	881	1242	1927	3292	0.1579	0.842	4.0587	5.333	0.3727	0.7695	0.3488	0.5785	25.2348	39.1711	0.0841	1.8433	0.2910	1.5523	0.9738	0.358	0.8421	0.6273	0.5283	0.3675	0.1941	645.0000	101.8421	543.1579	340.7368	125.2105	4085.00000	645.0000	3440.00000	2158.00000	793.0000	0.5425	5.333	1.6833	4.870
365	01/08/16	18:08:03	Stres	S	500.00	105303	658	3844	3186	759	852	1165	1818	3053	0.1712	0.829	4.0092	4.842	0.3641	0.7517	0.2919	0.5304	33.0910	48.2102	0.0662	1.7578	0.3009	1.4569	0.9265	0.362	0.8288	0.6359	0.5271	0.3904	0.2058	658.0000	112.6337	545.3663	346.8023	135.4001	3844.00000	658.0000	3186.00000	2026.00000	791.0000	0.5689	4.842	1.7466	4.811
366	01/08/16	18:08:16	Stres	S	400.00	114348	619	3966	3347	720	822	1149	1836	3060	0.1561	0.844	4.5847	5.407	0.3636	0.7293	0.3048	0.5278	34.2034	49.6516	0.0855	1.7201	0.2685	1.4517	0.9238	0.393	0.8439	0.6364	0.5371	0.4254	0.2284	619.0000	96.6114	522.3886	332.4433	141.4054	3966.00000	619.0000	3347.00000	2130.00000	906.0000	0.5814	5.407	1.7502	5.502
367	01/08/16	18:08:26	Stres	S	300.00	88490	651	3851	3200	745	842	1133	1677	3023	0.1690	0.831	4.6057	4.916	0.3206	0.7412	0.3031	0.5021	27.6922	43.3647	0.0923	1.8845	0.3186	1.5660	1.0639	0.405	0.8310	0.6794	0.5645	0.3809	0.2150	651.0000	110.0496	540.9504	367.5082	139.9709	3851.00000	651.0000	3200.00000	2174.00000	828.0000	0.5306	4.916	2.1189	5.527
368	01/08/16	18:08:36	Stres	S	600.00	105092	600	3806	3206	698	795	1127	1787	3047	0.1576	0.842	4.3109	5.343	0.3702	0.7633	0.3026	0.5479	32.8188	48.5692	0.0547	1.7569	0.2770	1.4799	0.9320	0.350	0.8424	0.6298	0.5305	0.3759	0.1994	600.0000	94.5875	505.4125	318.2869	119.6532	3806.00000	600.0000	3206.00000	2019.00000	759.0000	0.5692	5.343	1.7009	5.173
369	01/08/16	18:08:50	Stres	S	280.00	104178	611	4085	3474	723	831	1212	1952	3236	0.1496	0.850	4.2903	5.686	0.3860	0.7556	0.3109	0.5767	30.0268	44.8574	0.1072	1.7567	0.2627	1.4939	0.9172	0.365	0.8504	0.6140	0.5222	0.3980	0.2078	611.0000	91.3882	519.6118	319.0362	126.9863	4085.00000	611.0000	3474.00000	2133.00000	849.0000	0.5693	5.686	1.5906	5.148
370	01/08/16	18:09:03	Stres	S	290.00	104090	616	4083	3467	715	812	1161	1895	3213	0.1509	0.849	4.7967	5.628	0.3689	0.7491	0.2798	0.5240	30.0624	42.7000	0.1037	1.6727	0.2524	1.4204	0.8964	0.356	0.8491	0.6311	0.5359	0.3976	0.2131	616.0000	92.9356	523.0644	330.1024	131.2564	4083.00000	616.0000	3467.00000	2188.00000	870.0000	0.5978	5.628	1.7107	5.756
371	01/08/16	18:09:15	Stres	S	220.00	99812	619	4085	3466	717	815	1146	1827	3213	0.1515	0.848	5.0889	5.599	0.3485	0.7484	0.2827	0.5068	28.8366	41.9340	0.1311	1.7139	0.2597	1.4542	0.9474	0.366	0.8485	0.6515	0.5528	0.3862	0.2135	619.0000	93.7971	525.2029	342.1547	132.1341	4085.00000	619.0000	3466.00000	2258.00000	872.0000	0.5835	5.599	1.8692	6.107
372	01/08/16	18:09:29	Stres	S	400.00	88228	639	3500	2861	758	877	1266	1921	2829	0.1826	0.817	2.3042	4.477	0.4481	0.7655	0.4159	0.7305	30.8769	50.3376	0.0772	1.9944	0.3641	1.6303	0.8998	0.382	0.8174	0.5519	0.4511	0.4250	0.1917	639.0000	116.6631	522.3369	288.2803	122.5054	3500.00000	639.0000	2861.00000	1579.00000	671.0000	0.5014	4.477	1.2317	2.765
373	01/08/16	18:09:39	Stres	S	280.00	79622	698	3613	2915	819	942	1314	1880	2899	0.1932	0.807	2.3698	4.176	0.4055	0.7551	0.4220	0.7044	27.3533	47.5173	0.0977	2.1531	0.4160	1.7372	1.0328	0.426	0.8068	0.5945	0.4797	0.4120	0.1976	698.0000	134.8475	563.1525	334.8004	137.9386	3613.00000	698.0000	2915.00000	1733.00000	714.0000	0.4644	4.176	1.4662	2.844
374	01/08/16	18:09:49	Stres	S	230.00	78135	652	3525	2873	758	861	1203	1761	2696	0.1850	0.815	2.8744	4.406	0.3860	0.7115	0.3585	0.6393	27.2354	45.1058	0.1184	2.0320	0.3758	1.6561	1.0169	0.478	0.8150	0.6140	0.5004	0.4700	0.2352	652.0000	120.5969	531.4031	326.2774	153.3356	3525.00000	652.0000	2873.00000	1764.00000	829.0000	0.4921	4.406	1.5906	3.449
375	01/08/16	18:09:59	Stres	S	400.00	112715	657	3995	3338	759	857	1196	1897	3117	0.1645	0.836	4.1309	5.081	0.3715	0.7370	0.2936	0.5382	33.8063	48.9828	0.0845	1.7341	0.2852	1.4489	0.9107	0.381	0.8355	0.6285	0.5252	0.4185	0.2198	657.0000	108.0473	548.9527	345.0278	144.3920	3995.00000	657.0000	3338.00000	2098.00000	878.0000	0.5767	5.081	1.6919	4.957
376	01/08/16	18:10:08	Stres	S	240.00	100746	679	4086	3407	781	884	1222	1895	3245	0.1662	0.834	4.2204	5.018	0.3569	0.7532	0.3023	0.5313	29.6095	44.0733	0.1234	1.7851	0.2966	1.4885	0.9572	0.367	0.8338	0.6431	0.5362	0.3838	0.2058	679.0000	112.8343	566.1657	364.0942	139.7550	4086.00000	679.0000	3407.00000	2191.00000	841.0000	0.5602	5.018	1.8018	5.065
378	01/08/16	18:10:28	Stres	S	270.00	62977	742	3596	2854	905	1074	1547	2099	3078	0.2063	0.794	1.4192	3.846	0.4755	0.8185	0.5922	0.9402	22.1046	43.7096	0.0819	2.4915	0.5141	1.9774	1.0372	0.359	0.7937	0.5245	0.4163	0.3460	0.1440	742.0000	153.1046	588.8954	308.8915	106.8843	3596.00000	742.0000	2854.00000	1497.00000	518.0000	0.4014	3.846	1.1032	1.703
379	01/08/16	18:10:42	Stres	S	500.00	102686	622	3343	2721	706	785	1055	1588	2557	0.1861	0.814	3.6079	4.375	0.3550	0.7111	0.2903	0.5304	37.7775	56.4446	0.0756	1.8357	0.3415	1.4941	0.9637	0.432	0.8139	0.6450	0.5250	0.4479	0.2351	622.0000	115.7296	506.2704	326.5360	146.2435	3343.00000	622.0000	2721.00000	1755.00000	786.0000	0.5448	4.375	1.8168	4.330
380	01/08/16	18:10:56	Stres	S	400.00	103914	651	3536	2885	742	834	1139	1714	2741	0.1841	0.816	3.3749	4.432	0.3685	0.7244	0.3189	0.5638	36.0578	55.1779	0.0901	1.8756	0.3453	1.5303	0.9664	0.422	0.8159	0.6315	0.5153	0.4363	0.2248	651.0000	119.8532	531.1468	335.4417	146.3645	3536.00000	651.0000	2885.00000	1822.00000	795.0000	0.5332	4.432	1.7140	4.050
381	01/08/16	18:11:08	Stres	S	300.00	92398	617	3829	3212	720	823	1173	1868	2995	0.1611	0.839	3.8506	5.206	0.3895	0.7403	0.3207	0.5770	28.8057	42.6752	0.0960	1.7661	0.2846	1.4815	0.9045	0.385	0.8389	0.6105	0.5121	0.4253	0.2178	617.0000	99.4226	517.5774	315.9929	134.3897	3829.00000	617.0000	3212.00000	1961.00000	834.0000	0.5662	5.206	1.5675	4.621
382	01/08/16	18:11:20	Stres	S	100.00	31518	623	4086	3463	755	887	1326	2199	3812	0.1525	0.848	3.1614	5.559	0.4551	0.9209	0.3812	0.6767	9.1403	13.5906	0.0914	1.7544	0.2675	1.4869	0.8102	0.118	0.8475	0.5449	0.4618	0.1452	0.0671	623.0000	94.9900	528.0100	287.7144	41.7773	4086.00000	623.0000	3463.00000	1887.00000	274.0000	0.5700	5.559	1.1973	3.794
383	01/08/16	18:11:31	Stres	S	290.00	89669	854	3897	3043	1022	1209	1668	2186	3188	0.2191	0.781	1.4621	3.563	0.4377	0.7670	0.6145	0.8917	29.5060	60.1048	0.1017	2.6087	0.5717	2.0370	1.1454	0.475	0.7809	0.5623	0.4391	0.4144	0.1819	854.0000	187.1481	666.8519	374.9536	155.3723	3897.00000	854.0000	3043.00000	1711.00000	709.0000	0.3833	3.563	1.2845	1.755
384	01/08/16	18:11:41	Stres	S	900.00	667347	554	4086	3532	644	732	1026	1487	2146	0.1356	0.864	7.5864	6.375	0.2642	0.4507	0.2492	0.4455	188.9825	318.6843	0.2100	1.9508	0.2645	1.6863	1.2409	0.926	0.8644	0.7358	0.6361	0.7464	0.4748	554.0000	75.1140	478.8860	352.3852	263.0348	4086.00000	554.0000	3532.00000	2599.00000	1940.00000	0.5126	6.375	2.7856	9.104
385	01/08/16	18:14:21	Stres	T	290.00	94359	684	3772	3088	774	867	1167	1800	3018	0.1813	0.819	3.7725	4.515	0.3614	0.7558	0.3012	0.5214	30.5960	44.1393	0.1055	1.7622	0.3196	1.4427	0.9213	0.352	0.8187	0.6386	0.5228	0.3824	0.1999	684.0000	124.0339	559.9661	357.5949	136.7275	3772.00000	684.0000	3088.00000	1972.00000	754.0000	0.5675	4.515	1.7670	4.527
386	01/08/16	18:14:36	Stres	T	290.00	81332	638	3704	3066	728	815	1151	1857	3043	0.1722	0.828	3.5805	4.806	0.3976	0.7844	0.2838	0.5577	26.5664	37.2671	0.0916	1.6947	0.2919	1.4028	0.8451	0.302	0.8278	0.6024	0.4987	0.3579	0.1785	638.0000	109.8931	528.1069	318.1388	113.8548	3704.00000	638.0000	3066.00000	1847.00000	661.0000	0.5901	4.806	1.5152	4.297
387	01/08/16	18:14:48	Stres	T	300.00	64838	748	3342	2594	880	1020	1421	1993	2866	0.2238	0.776	1.3489	3.468	0.4800	0.8165	0.5397	0.8648	25.0341	45.1082	0.0834	2.3215	0.5196	1.8019	0.9371	0.331	0.7762	0.5200	0.4037	0.3529	0.1424	748.0000	167.4159	580.5841	301.9306	106.5374	3342.00000	748.0000	2594.00000	1349.00000	476.0000	0.4308	3.468	1.0835	1.619
388	01/08/16	18:15:04	Stres	T	400.00	98992	613	3686	3073	704	793	1121	1810	2951	0.1663	0.834	3.8585	5.013	0.3895	0.7608	0.2896	0.5510	32.2526	45.6261	0.0806	1.6968	0.2822	1.4146	0.8636	0.338	0.8337	0.6105	0.5090	0.3918	0.1994	613.0000	101.9449	511.0551	311.9881	122.2341	3686.00000	613.0000	3073.00000	1876.00000	735.0000	0.5893	5.013	1.5673	4.630
389	01/08/16	18:15:13	Stres	T	290.00	78388	673	3546	2873	769	870	1197	1788	2901	0.1898	0.810	2.9010	4.269	0.3881	0.7755	0.3515	0.6080	27.3234	42.8025	0.0942	1.9335	0.3670	1.5665	0.9586	0.352	0.8102	0.6119	0.4958	0.3669	0.1819	673.0000	127.7296	545.2704	333.6531	122.4154	3546.00000	673.0000	2873.00000	1758.00000	645.0000	0.5172	4.269	1.5767	3.481
390	01/08/16	18:15:23	Stres	T	290.00	93031	649	3901	3252	742	832	1145	1830	3147	0.1664	0.834	4.3603	5.011	0.3632	0.7681	0.2768	0.5084	28.6464	40.1034	0.0988	1.6793	0.2794	1.3999	0.8915	0.325	0.8336	0.6368	0.5309	0.3641	0.1933	649.0000	107.9726	541.0274	344.5473	125.4412	3901.00000	649.0000	3252.00000	2071.00000	754.0000	0.5955	5.011	1.7536	5.232
391	01/08/16	18:15:37	Stres	T	210.00	42777	698	3156	2458	882	1076	1557	1956	2701	0.2212	0.779	0.9579	3.521	0.5118	0.8149	0.7893	1.1649	17.4414	39.6983	0.0831	2.9224	0.6463	2.2761	1.1112	0.421	0.7788	0.4882	0.3802	0.3792	0.1442	698.0000	154.3739	543.6261	265.3992	100.6305	3156.00000	698.0000	2458.00000	1200.00000	455.0000	0.3422	3.521	0.9539	1.149
392	01/08/16	18:15:48	Stres	T	240.00	42869	509	2504	1995	623	740	1080	1468	2107	0.2033	0.797	1.4164	3.919	0.4807	0.8010	0.5865	0.9541	21.5266	42.7239	0.0897	2.4911	0.5064	1.9847	1.0307	0.395	0.7967	0.5193	0.4137	0.3832	0.1585	509.0000	103.4669	405.5331	210.5927	80.7001	2504.00000	509.0000	1995.00000	1036.00000	397.0000	0.4014	3.919	1.0803	1.700
393	01/08/16	18:15:59	Stres	T	260.00	76766	867	3978	3111	1033	1211	1687	2259	3267	0.2179	0.782	1.4707	3.588	0.4474	0.7715	0.5722	0.8786	24.7144	48.5293	0.0951	2.5108	0.5472	1.9636	1.0850	0.449	0.7821	0.5526	0.4321	0.4136	0.1787	867.0000	188.9615	678.0385	374.6538	154.9615	3978.00000	867.0000	3111.00000	1719.00000	711.0000	0.3983	3.588	1.2349	1.765
394	01/08/16	18:16:10	Stres	T	240.00	75559	761	3916	3155	903	1050	1486	2103	3160	0.1943	0.806	2.0882	4.146	0.4254	0.7604	0.4659	0.7660	23.9877	43.1970	0.0999	2.2352	0.4344	1.8008	1.0348	0.432	0.8057	0.5746	0.4630	0.4170	0.1931	761.0000	147.8859	613.1141	352.3220	146.9142	3916.00000	761.0000	3155.00000	1813.00000	756.0000	0.4474	4.146	1.3510	2.506
395	01/08/16	18:16:20	Stres	T	300.00	93656	681	3832	3151	772	865	1170	1819	3074	0.1777	0.822	3.9156	4.627	0.3612	0.7594	0.2951	0.5173	29.7618	42.6289	0.0992	1.7419	0.3096	1.4323	0.9150	0.345	0.8223	0.6388	0.5253	0.3766	0.1978	681.0000	121.0232	559.9768	357.7383	134.7072	3832.00000	681.0000	3151.00000	2013.00000	758.0000	0.5741	4.627	1.7689	4.699
396	01/08/16	18:16:30	Stres	T	290.00	87320	679	3650	2971	786	891	1271	2007	2960	0.1860	0.814	2.4711	4.376	0.4470	0.7678	0.3534	0.6642	29.4297	43.7308	0.1015	1.8255	0.3396	1.4859	0.8217	0.345	0.8140	0.5530	0.4501	0.4200	0.1890	679.0000	126.3126	552.6874	305.6430	128.3589	3650.00000	679.0000	2971.00000	1643.00000	690.0000	0.5478	4.376	1.2372	2.965
397	01/08/16	18:16:41	Stres	T	260.00	76619	727	3898	3171	849	969	1372	2058	3260	0.1865	0.813	2.5305	4.362	0.4197	0.7988	0.3784	0.6780	24.2014	39.0931	0.0931	1.9857	0.3703	1.6153	0.9373	0.325	0.8135	0.5803	0.4720	0.3467	0.1637	727.0000	135.5898	591.4102	343.1709	118.9908	3898.00000	727.0000	3171.00000	1840.00000	638.0000	0.5036	4.362	1.3824	3.037
398	01/08/16	18:16:53	Stres	T	290.00	87217	681	4036	3355	790	894	1269	2025	3330	0.1687	0.831	3.5016	4.927	0.4006	0.7896	0.3100	0.5842	26.0353	37.9681	0.0898	1.7543	0.2960	1.4583	0.8741	0.307	0.8313	0.5994	0.4983	0.3511	0.1749	681.0000	114.9061	566.0939	339.3189	119.1244	4036.00000	681.0000	3355.00000	2011.00000	706.0000	0.5700	4.927	1.4963	4.202
399	01/08/16	18:17:05	Stres	T	300.00	92645	694	3642	2948	790	883	1193	1835	2968	0.1906	0.809	3.1128	4.248	0.3870	0.7714	0.3155	0.5642	31.4656	45.8701	0.1049	1.8010	0.3432	1.4578	0.8936	0.333	0.8094	0.6130	0.4962	0.3730	0.1851	694.0000	132.2449	561.7551	344.3322	128.4338	3642.00000	694.0000	2948.00000	1807.00000	674.0000	0.5553	4.248	1.5837	3.735
400	01/08/16	18:17:15	Stres	T	290.00	79778	642	3520	2878	744	840	1178	1796	2819	0.1824	0.818	2.9472	4.483	0.4010	0.7564	0.3336	0.6208	27.7590	42.9775	0.0957	1.8936	0.3454	1.5482	0.9274	0.377	0.8176	0.5990	0.4898	0.4066	0.1991	642.0000	117.0920	524.9080	314.4341	127.8528	3520.00000	642.0000	2878.00000	1724.00000	701.0000	0.5281	4.483	1.4939	3.537
401	01/08/16	18:17:26	Stres	T	290.00	92389	693	3632	2939	792	890	1235	1882	2914	0.1908	0.809	2.7701	4.241	0.4046	0.7557	0.3334	0.6147	31.4747	47.8252	0.1085	1.8778	0.3583	1.5195	0.9048	0.371	0.8092	0.5954	0.4818	0.4103	0.1977	693.0000	132.2271	560.7729	333.9069	136.9972	3632.00000	693.0000	2939.00000	1750.00000	718.0000	0.5325	4.241	1.4718	3.324
402	01/08/16	18:17:35	Stres	T	290.00	83278	678	3780	3102	793	905	1330	2152	3171	0.1794	0.821	2.3437	4.575	0.4752	0.8037	0.3611	0.7006	26.8467	39.5840	0.0926	1.7967	0.3223	1.4744	0.7738	0.289	0.8206	0.5248	0.4307	0.3741	0.1611	678.0000	121.6095	556.3905	292.0063	109.2333	3780.00000	678.0000	3102.00000	1628.00000	609.0000	0.5566	4.575	1.1045	2.812
403	01/08/16	18:17:44	Stres	T	400.00	46962	721	2744	2023	863	1023	1422	1858	2440	0.2628	0.737	0.6536	2.806	0.5620	0.8497	0.7909	1.1551	23.2521	47.7857	0.0581	2.7876	0.7324	2.0551	0.9001	0.309	0.7372	0.4380	0.3229	0.3431	0.1108	721.0000	189.4464	531.5536	232.8010	79.8776	2744.00000	721.0000	2023.00000	886.0000	304.0000	0.3587	2.806	0.7792	0.784
404	01/08/16	18:17:53	Stres	T	400.00	80614	665	3754	3089	764	865	1195	1853	3219	0.1771	0.823	3.4274	4.645	0.3846	0.8268	0.3270	0.5719	26.1363	38.8672	0.0653	1.8072	0.3201	1.4871	0.9152	0.258	0.8229	0.6154	0.5064	0.2814	0.1425	665.0000	117.8010	547.1990	336.7515	94.7722	3754.00000	665.0000	3089.00000	1901.00000	535.0000	0.5533	4.645	1.6002	4.113
405	01/08/16	18:18:04	Stres	T	300.00	98489	702	4057	3355	805	912	1239	1876	3255	0.1730	0.827	4.0130	4.779	0.3499	0.7610	0.3189	0.5335	29.3951	44.8188	0.0980	1.8437	0.3190	1.5247	0.9912	0.364	0.8270	0.6501	0.5376	0.3677	0.1977	702.0000	121.4701	580.5299	377.3877	138.7735	4057.00000	702.0000	3355.00000	2181.00000	802.0000	0.5424	4.779	1.8578	4.816
406	01/08/16	18:18:13	Stres	T	400.00	110335	682	3799	3117	774	866	1166	1790	2999	0.1795	0.820	3.8913	4.570	0.3555	0.7433	0.2952	0.5176	35.4371	51.5991	0.0886	1.7747	0.3186	1.4561	0.9385	0.374	0.8205	0.6445	0.5288	0.3982	0.2106	682.0000	122.4333	559.5667	360.6575	143.6167	3799.00000	682.0000	3117.00000	2009.00000	800.0000	0.5635	4.570	1.8132	4.670
407	01/08/16	18:18:26	Stres	T	400.00	84247	688	3582	2894	797	903	1250	1908	2969	0.1921	0.808	2.5307	4.206	0.4216	0.7882	0.3663	0.6473	29.1499	44.7603	0.0729	1.9006	0.3650	1.5355	0.8882	0.325	0.8079	0.5784	0.4673	0.3662	0.1711	688.0000	132.1452	555.8548	321.5276	117.7398	3582.00000	688.0000	2894.00000	1674.00000	613.0000	0.5262	4.206	1.3721	3.037
408	01/08/16	18:18:35	Stres	T	500.00	87925	631	3558	2927	730	823	1191	1935	2955	0.1773	0.823	2.7649	4.639	0.4455	0.7940	0.3177	0.6377	30.0783	43.0569	0.0602	1.7401	0.3086	1.4315	0.7938	0.295	0.8227	0.5545	0.4562	0.3715	0.1695	631.0000	111.9058	519.0942	287.8339	106.9401	3558.00000	631.0000	2927.00000	1623.00000	603.0000	0.5747	4.639	1.2446	3.318
409	01/08/16	18:20:25	Stres	T	300.00	100786	639	4047	3408	744	849	1214	1933	3248	0.1579	0.842	4.1280	5.333	0.3797	0.7656	0.3081	0.5624	29.6125	43.8619	0.0987	1.7589	0.2777	1.4812	0.9188	0.347	0.8421	0.6203	0.5224	0.3780	0.1974	639.0000	100.8947	538.1053	333.7895	126.1579	4047.00000	639.0000	3408.00000	2114.00000	799.0000	0.5685	5.333	1.6337	4.954
410	01/08/16	18:22:41	Stres	U	400.00	98990	607	3882	3275	706	795	1141	1827	3041	0.1564	0.844	4.3791	5.395	0.3725	0.7432	0.2718	0.5435	30.2650	44.1571	0.0757	1.7294	0.2704	1.4590	0.9155	0.375	0.8436	0.6275	0.5294	0.4092	0.2166	607.0000	94.9122	512.0878	321.3253	131.5010	3882.00000	607.0000	3275.00000	2055.00000	841.0000	0.5782	5.395	1.6844	5.255
411	01/08/16	18:22:49	Stres	U	290.00	92322	506	3734	3228	593	667	1019	1818	3016	0.1355	0.864	5.1494	6.379	0.4064	0.7776	0.2292	0.5297	28.6397	37.3276	0.0988	1.5077	0.2043	1.3034	0.7736	0.290	0.8645	0.5936	0.5131	0.3747	0.1923	506.0000	68.5688	437.4312	259.6401	97.2973	3734.00000	506.0000	3228.00000	1916.00000	718.0000	0.6633	6.379	1.4604	6.179
412	01/08/16	18:23:00	Stres	U	400.00	84403	573	3472	2899	655	734	1011	1576	2730	0.1650	0.835	4.5716	5.059	0.3460	0.7440	0.2725	0.5036	29.1538	42.4373	0.0729	1.7433	0.2877	1.4556	0.9520	0.373	0.8350	0.6540	0.5461	0.3914	0.2137	573.0000	94.5648	478.4352	312.9055	122.4556	3472.00000	573.0000	2899.00000	1896.00000	742.0000	0.5736	5.059	1.8903	5.486
413	01/08/16	18:23:10	Stres	U	290.00	93277	571	3728	3157	663	748	1088	1779	2908	0.1532	0.847	4.4126	5.529	0.3826	0.7403	0.2692	0.5459	29.5852	42.2062	0.1020	1.6846	0.2580	1.4266	0.8807	0.371	0.8468	0.6174	0.5228	0.4207	0.2200	571.0000	87.4573	483.5427	298.5190	125.5955	3728.00000	571.0000	3157.00000	1949.00000	820.0000	0.5936	5.529	1.6134	5.295
414	01/08/16	18:23:21	Stres	U	290.00	93783	616	3603	2987	699	777	1072	1655	2697	0.1710	0.829	4.2933	4.849	0.3478	0.6967	0.2611	0.5089	31.4364	45.9898	0.1084	1.7646	0.3017	1.4629	0.9541	0.444	0.8290	0.6522	0.5407	0.4651	0.2515	616.0000	105.3167	510.6833	333.0469	154.8976	3603.00000	616.0000	2987.00000	1948.00000	906.0000	0.5667	4.849	1.8749	5.152
415	01/08/16	18:23:31	Stres	U	300.00	82486	628	3541	2913	732	823	1179	1806	2777	0.1774	0.823	3.0039	4.639	0.4044	0.7377	0.3124	0.6305	28.3555	44.2102	0.0945	1.8953	0.3361	1.5591	0.9286	0.409	0.8226	0.5956	0.4900	0.4403	0.2158	628.0000	111.3764	516.6236	307.7040	135.4962	3541.00000	628.0000	2913.00000	1735.00000	764.0000	0.5276	4.639	1.4728	3.605
416	01/08/16	18:23:40	Stres	U	600.00	106283	598	3487	2889	678	748	1022	1576	2554	0.1715	0.829	4.5100	4.831	0.3385	0.6771	0.2423	0.4892	36.8280	53.2211	0.0614	1.7443	0.2991	1.4451	0.9559	0.467	0.8285	0.6615	0.5480	0.4882	0.2676	598.0000	102.5535	495.4465	327.7253	160.0040	3487.00000	598.0000	2889.00000	1911.00000	933.0000	0.5733	4.831	1.9540	5.412
417	01/08/16	18:23:51	Stres	U	400.00	91811	560	3432	2872	641	718	1000	1569	2568	0.1632	0.837	4.5429	5.129	0.3513	0.6992	0.2681	0.5107	32.0068	46.5246	0.0800	1.7370	0.2834	1.4536	0.9429	0.437	0.8368	0.6487	0.5428	0.4638	0.2517	560.0000	91.3753	468.6247	303.9860	140.9790	3432.00000	560.0000	2872.00000	1863.00000	864.0000	0.5757	5.129	1.8464	5.451
418	01/08/16	18:24:01	Stres	U	500.00	59504	704	3753	3049	825	959	1313	1944	3341	0.1876	0.812	2.6129	4.331	0.4067	0.8649	0.4395	0.6658	19.5548	32.0131	0.0391	2.0151	0.3780	1.6371	0.9713	0.221	0.8124	0.5933	0.4820	0.2278	0.1098	704.0000	132.0586	571.9414	339.3381	77.2843	3753.00000	704.0000	3049.00000	1809.00000	412.0000	0.4963	4.331	1.4589	3.135
419	01/08/16	18:24:10	Stres	U	400.00	78526	571	3362	2791	663	757	1048	1583	2743	0.1698	0.830	3.7834	4.888	0.3626	0.7782	0.3368	0.5697	28.1746	44.2664	0.0704	1.8926	0.3214	1.5711	1.0015	0.348	0.8302	0.6374	0.5291	0.3479	0.1841	571.0000	96.9783	474.0217	302.1443	105.1306	3362.00000	571.0000	2791.00000	1779.00000	619.0000	0.5284	4.888	1.7579	4.540
420	01/08/16	18:24:21	Stres	U	300.00	94712	592	3409	2817	669	743	998	1491	2556	0.1737	0.826	4.6440	4.758	0.3191	0.6972	0.2627	0.4804	33.6610	50.6725	0.1122	1.8217	0.3164	1.5054	1.0250	0.456	0.8263	0.6809	0.5626	0.4447	0.2502	592.0000	102.8055	489.1945	333.0760	148.1302	3409.00000	592.0000	2817.00000	1918.00000	853.0000	0.5489	4.758	2.1335	5.573
421	01/08/16	18:24:31	Stres	U	400.00	81750	528	3097	2569	607	683	969	1553	2366	0.1705	0.830	3.5327	4.866	0.3990	0.7155	0.2958	0.5722	31.8610	45.6934	0.0797	1.7289	0.2948	1.4341	0.8619	0.408	0.8295	0.6010	0.4985	0.4734	0.2360	528.0000	90.0174	437.9826	263.2328	124.6264	3097.00000	528.0000	2569.00000	1544.00000	731.0000	0.5784	4.866	1.5063	4.239
422	01/08/16	18:24:41	Stres	U	300.00	88249	589	3416	2827	669	741	1038	1637	2639	0.1724	0.828	3.9345	4.800	0.3707	0.7252	0.2547	0.5294	31.2557	44.6369	0.1042	1.7257	0.2975	1.4281	0.8987	0.393	0.8276	0.6293	0.5208	0.4368	0.2275	589.0000	101.5577	487.4423	306.7421	133.9734	3416.00000	589.0000	2827.00000	1779.00000	777.0000	0.5795	4.800	1.6975	4.721
423	01/08/16	18:24:50	Stres	U	290.00	74066	606	3274	2668	698	783	1116	1749	2625	0.1851	0.815	2.6820	4.403	0.4284	0.7567	0.3186	0.6372	27.7998	41.3470	0.0959	1.8251	0.3378	1.4873	0.8501	0.362	0.8149	0.5716	0.4658	0.4256	0.1982	606.0000	112.1674	493.8326	282.2694	120.1265	3274.00000	606.0000	2668.00000	1525.00000	649.0000	0.5479	4.403	1.3342	3.218
424	01/08/16	18:25:01	Stres	U	270.00	80423	576	3578	3002	677	764	1139	1837	2815	0.1610	0.839	3.3806	5.212	0.4201	0.7458	0.2898	0.6251	26.8289	39.9277	0.0994	1.7738	0.2856	1.4882	0.8631	0.378	0.8390	0.5799	0.4866	0.4383	0.2132	576.0000	92.7267	483.2733	280.2728	122.8306	3578.00000	576.0000	3002.00000	1741.00000	763.0000	0.5638	5.212	1.3807	4.057
425	01/08/16	18:25:10	Stres	U	400.00	96838	550	3310	2760	619	684	942	1499	2390	0.1662	0.834	4.8328	5.018	0.3438	0.6667	0.2355	0.4734	35.1256	48.3641	0.0878	1.6513	0.2744	1.3769	0.9035	0.459	0.8338	0.6562	0.5471	0.5080	0.2779	550.0000	91.3897	458.6103	300.9215	152.8701	3310.00000	550.0000	2760.00000	1811.00000	920.0000	0.6056	5.018	1.9083	5.799
426	01/08/16	18:25:21	Stres	U	300.00	89092	626	4076	3450	728	818	1150	1808	3347	0.1536	0.846	5.0476	5.511	0.3426	0.7887	0.2609	0.5063	25.8628	38.2181	0.0862	1.7459	0.2681	1.4777	0.9714	0.312	0.8464	0.6574	0.5564	0.3214	0.1789	626.0000	96.1423	529.8577	348.3238	111.9612	4076.00000	626.0000	3450.00000	2268.00000	729.0000	0.5728	5.511	1.9188	6.057
427	01/08/16	18:25:29	Stres	U	160.00	55426	607	4085	3478	719	815	1237	2091	3580	0.1486	0.851	3.8601	5.730	0.4267	0.8548	0.2760	0.6038	15.9751	22.6063	0.0998	1.6621	0.2470	1.4151	0.8113	0.205	0.8514	0.5733	0.4881	0.2533	0.1236	607.0000	90.1956	516.8044	296.2933	75.0392	4085.00000	607.0000	3478.00000	1994.00000	505.0000	0.6017	5.730	1.3437	4.632
428	01/08/16	18:25:40	Stres	U	300.00	79361	590	3470	2880	677	755	1041	1596	2804	0.1700	0.830	4.2086	4.881	0.3493	0.7688	0.2708	0.5220	27.5950	41.2370	0.0920	1.8005	0.3061	1.4944	0.9724	0.346	0.8300	0.6507	0.5401	0.3554	0.1919	590.0000	100.3170	489.6830	318.6340	113.2392	3470.00000	590.0000	2880.00000	1874.00000	666.0000	0.5554	4.881	1.8628	5.050
429	01/08/16	18:25:52	Stres	U	290.00	83437	640	4073	3433	755	863	1262	2024	3412	0.1571	0.843	3.7234	5.364	0.4031	0.8075	0.3146	0.6039	24.3433	36.4680	0.0839	1.7774	0.2793	1.4981	0.8941	0.288	0.8429	0.5969	0.5031	0.3226	0.1623	640.0000	100.5647	539.4353	321.9642	103.8645	4073.00000	640.0000	3433.00000	2049.00000	661.0000	0.5626	5.364	1.4805	4.468
430	01/08/16	18:26:05	Stres	U	290.00	78365	662	4021	3359	762	864	1192	1824	3351	0.1646	0.835	4.3926	5.074	0.3459	0.8005	0.3037	0.5260	23.3690	35.5294	0.0806	1.8200	0.2996	1.5204	0.9944	0.303	0.8354	0.6541	0.5464	0.3050	0.1666	662.0000	108.9888	553.0112	361.7046	110.3059	4021.00000	662.0000	3359.00000	2197.00000	670.0000	0.5494	5.074	1.8907	5.271
431	01/08/16	18:26:18	Stres	U	190.00	65226	677	4085	3408	782	893	1224	1894	3520	0.1657	0.834	4.2055	5.034	0.3571	0.8342	0.3257	0.5350	19.1783	28.7334	0.1009	1.7958	0.2976	1.4982	0.9632	0.248	0.8343	0.6429	0.5364	0.2579	0.1383	677.0000	112.1980	564.8020	363.1106	93.6365	4085.00000	677.0000	3408.00000	2191.00000	565.0000	0.5568	5.034	1.8003	5.047
432	01/08/16	18:26:29	Stres	U	150.00	61825	638	4085	3447	736	828	1155	1780	3474	0.1562	0.844	5.0815	5.403	0.3313	0.8227	0.2669	0.5000	17.9752	27.1254	0.1198	1.7884	0.2793	1.5090	1.0091	0.267	0.8438	0.6687	0.5643	0.2651	0.1496	638.0000	99.6436	538.3564	359.9976	95.4267	4085.00000	638.0000	3447.00000	2305.00000	611.0000	0.5592	5.403	2.0184	6.098
433	01/08/16	18:26:40	Stres	U	400.00	96995	632	3934	3302	727	815	1126	1743	3092	0.1607	0.839	4.8625	5.225	0.3365	0.7450	0.2665	0.4987	29.4139	43.5958	0.0735	1.7658	0.2837	1.4821	0.9835	0.378	0.8393	0.6635	0.5569	0.3843	0.2140	632.0000	101.5313	530.4687	351.9858	135.2679	3934.00000	632.0000	3302.00000	2191.00000	842.0000	0.5663	5.225	1.9721	5.835
434	01/08/16	18:28:56	Stres	W	400.00	97656	587	3690	3103	667	747	1015	1595	2922	0.1591	0.841	5.4398	5.286	0.3248	0.7525	0.2578	0.4598	31.5107	44.5985	0.0788	1.6831	0.2677	1.4153	0.9556	0.350	0.8409	0.6752	0.5678	0.3666	0.2081	587.0000	93.3791	493.6209	333.2696	122.1724	3690.00000	587.0000	3103.00000	2095.00000	768.0000	0.5941	5.286	2.0784	6.528
435	01/08/16	18:29:09	Stres	W	300.00	84638	623	3785	3162	712	806	1081	1636	3067	0.1646	0.835	4.9737	5.075	0.3204	0.7729	0.2973	0.4828	26.8065	40.3994	0.0894	1.8040	0.2969	1.5071	1.0243	0.342	0.8354	0.6796	0.5678	0.3341	0.1897	623.0000	102.5440	520.4560	353.7192	118.1807	3785.00000	623.0000	3162.00000	2149.00000	718.0000	0.5543	5.075	2.1214	5.968
436	01/08/16	18:29:21	Stres	W	300.00	91084	572	3549	2977	657	738	1024	1622	2797	0.1612	0.839	4.6531	5.205	0.3527	0.7474	0.2721	0.5061	30.6352	43.9590	0.1021	1.7106	0.2757	1.4349	0.9288	0.362	0.8388	0.6473	0.5430	0.3902	0.2119	572.0000	92.1905	479.8095	310.5788	121.2015	3549.00000	572.0000	2977.00000	1927.00000	752.0000	0.5846	5.205	1.8352	5.584
437	01/08/16	18:29:31	Stres	W	290.00	85372	550	3575	3025	635	714	1023	1687	2773	0.1538	0.846	4.6440	5.500	0.3759	0.7349	0.2612	0.5212	28.2613	39.1896	0.0975	1.6388	0.2521	1.3867	0.8655	0.368	0.8462	0.6241	0.5281	0.4248	0.2243	550.0000	84.6154	465.3846	290.4615	123.3846	3575.00000	550.0000	3025.00000	1888.00000	802.0000	0.6102	5.500	1.6605	5.573
438	01/08/16	18:29:48	Stres	W	500.00	104358	584	3635	3051	660	729	973	1478	2795	0.1607	0.839	6.0787	5.224	0.2930	0.7247	0.2262	0.4250	34.2440	49.6678	0.0685	1.7280	0.2776	1.4504	1.0254	0.399	0.8393	0.7070	0.5934	0.3894	0.2311	584.0000	93.8256	490.1744	346.5442	134.9546	3635.00000	584.0000	3051.00000	2157.00000	840.0000	0.5787	5.224	2.4128	7.294
439	01/08/16	18:29:58	Stres	W	500.00	97472	578	3651	3073	654	746	1017	1587	2881	0.1583	0.842	5.2598	5.317	0.3283	0.7494	0.2994	0.4762	31.7580	46.0580	0.0635	1.7231	0.2728	1.4503	0.9741	0.363	0.8417	0.6717	0.5653	0.3731	0.2109	578.0000	91.5048	486.4952	326.7576	121.9008	3651.00000	578.0000	3073.00000	2064.00000	770.0000	0.5804	5.317	2.0456	6.312
440	01/08/16	18:30:09	Stres	W	300.00	93300	560	3463	2903	652	749	1098	1840	2739	0.1617	0.838	3.2774	5.184	0.4409	0.7506	0.3341	0.6178	32.1782	45.0830	0.1073	1.6713	0.2703	1.4010	0.7833	0.349	0.8383	0.5591	0.4687	0.4461	0.2091	560.0000	90.5573	469.4427	262.4545	117.0777	3463.00000	560.0000	2903.00000	1623.00000	724.0000	0.5983	5.184	1.2680	3.933
441	01/08/16	18:30:19	Stres	W	400.00	98374	581	3442	2861	661	731	1009	1590	2690	0.1688	0.831	4.4278	4.924	0.3527	0.7372	0.2447	0.4987	34.4239	48.6733	0.0861	1.7011	0.2871	1.4139	0.9153	0.372	0.8312	0.6473	0.5381	0.4060	0.2185	581.0000	98.0712	482.9288	312.6124	126.9355	3442.00000	581.0000	2861.00000	1852.00000	752.0000	0.5879	4.924	1.8355	5.313
442	01/08/16	18:30:29	Stres	W	500.00	107845	583	3615	3032	656	727	969	1514	2799	0.1613	0.839	5.9355	5.201	0.3071	0.7309	0.2342	0.4244	35.6084	49.2118	0.0712	1.6478	0.2657	1.3820	0.9577	0.372	0.8387	0.6929	0.5812	0.3884	0.2257	583.0000	94.0219	488.9781	338.8335	131.5983	3615.00000	583.0000	3032.00000	2101.00000	816.0000	0.6069	5.201	2.2567	7.123
443	01/08/16	18:30:38	Stres	W	300.00	93438	564	3696	3132	653	739	1068	1776	2921	0.1526	0.847	4.4817	5.553	0.3870	0.7526	0.2746	0.5364	29.8725	41.4074	0.0996	1.6357	0.2496	1.3861	0.8497	0.343	0.8474	0.6130	0.5195	0.4036	0.2097	564.0000	86.0649	477.9351	292.9870	118.2630	3696.00000	564.0000	3132.00000	1920.00000	775.0000	0.6113	5.553	1.5842	5.378
444	01/08/16	18:30:52	Stres	W	300.00	68009	768	4076	3308	931	1109	1551	2148	3495	0.1884	0.812	2.1519	4.307	0.4172	0.8244	0.5381	0.7890	20.5979	38.9568	0.0687	2.3304	0.4391	1.8913	1.1023	0.332	0.8116	0.5828	0.4730	0.3013	0.1425	768.0000	144.7066	623.2934	363.2738	109.4720	4076.00000	768.0000	3308.00000	1928.00000	581.0000	0.4291	4.307	1.3971	2.582
445	01/08/16	18:31:02	Stres	W	230.00	66378	722	3762	3040	873	1026	1485	2112	3104	0.1919	0.808	1.8395	4.211	0.4572	0.7836	0.5033	0.8366	21.8735	40.0228	0.0951	2.2643	0.4346	1.8297	0.9931	0.396	0.8081	0.5428	0.4386	0.3988	0.1749	722.0000	138.5657	583.4343	316.6667	126.2828	3762.00000	722.0000	3040.00000	1650.00000	658.0000	0.4416	4.211	1.1871	2.207
446	01/08/16	18:31:12	Stres	W	400.00	93446	596	3682	3086	694	793	1087	1672	2934	0.1619	0.838	4.4414	5.178	0.3487	0.7576	0.3208	0.5304	30.3196	46.1181	0.0758	1.8148	0.2938	1.5211	0.9907	0.369	0.8381	0.6513	0.5459	0.3721	0.2032	596.0000	96.4737	499.5263	325.3558	121.0777	3682.00000	596.0000	3086.00000	2010.00000	748.0000	0.5510	5.178	1.8680	5.330
447	01/08/16	18:31:23	Stres	W	300.00	93590	581	3767	3186	681	775	1119	1825	2999	0.1542	0.846	4.1853	5.484	0.3905	0.7589	0.2950	0.5629	29.4145	42.4035	0.0980	1.7045	0.2629	1.4416	0.8787	0.348	0.8458	0.6095	0.5155	0.3955	0.2039	581.0000	89.6100	491.3900	299.5227	118.4518	3767.00000	581.0000	3186.00000	1942.00000	768.0000	0.5867	5.484	1.5611	5.022
448	01/08/16	18:31:36	Stres	W	400.00	95755	573	3592	3019	653	733	1003	1570	2743	0.1595	0.840	5.2058	5.269	0.3302	0.7188	0.2650	0.4748	31.7566	45.6548	0.0794	1.7105	0.2729	1.4376	0.9629	0.404	0.8405	0.6698	0.5629	0.4199	0.2364	573.0000	91.4056	481.5944	322.5518	135.4335	3592.00000	573.0000	3019.00000	2022.00000	849.0000	0.5846	5.269	2.0281	6.247
449	01/08/16	18:31:47	Stres	W	300.00	91260	561	3513	2952	642	728	1007	1607	2715	0.1597	0.840	4.7241	5.262	0.3543	0.7297	0.2913	0.5036	30.9539	43.9944	0.1032	1.6914	0.2701	1.4213	0.9177	0.384	0.8403	0.6457	0.5426	0.4187	0.2272	561.0000	89.5875	471.4125	304.3740	127.4347	3513.00000	561.0000	2952.00000	1906.00000	798.0000	0.5912	5.262	1.8222	5.669
450	01/08/16	18:32:03	Stres	W	500.00	104202	546	3438	2892	616	680	919	1480	2615	0.1588	0.841	5.8471	5.297	0.3230	0.7154	0.2213	0.4299	36.0704	48.0167	0.0721	1.5825	0.2513	1.3312	0.9013	0.379	0.8412	0.6770	0.5695	0.4203	0.2394	546.0000	86.7120	459.2880	310.9564	130.7033	3438.00000	546.0000	2892.00000	1958.00000	823.0000	0.6319	5.297	2.0964	7.017
451	01/08/16	18:32:14	Stres	W	400.00	96067	575	3650	3075	654	728	1003	1629	2823	0.1575	0.842	5.3185	5.348	0.3428	0.7311	0.2407	0.4640	31.2805	42.3405	0.0782	1.6067	0.2531	1.3536	0.8896	0.364	0.8425	0.6572	0.5537	0.4092	0.2266	575.0000	90.5822	484.4178	318.3767	130.2808	3650.00000	575.0000	3075.00000	2021.00000	827.0000	0.6224	5.348	1.9175	6.382
452	01/08/16	18:32:25	Stres	W	400.00	93280	628	3650	3022	716	807	1085	1643	2931	0.1721	0.828	4.3743	4.812	0.3359	0.7621	0.3011	0.5041	30.9062	46.3847	0.0773	1.8127	0.3119	1.5008	0.9967	0.357	0.8279	0.6641	0.5499	0.3582	0.1970	628.0000	108.0504	519.9496	345.3140	123.7074	3650.00000	628.0000	3022.00000	2007.00000	719.0000	0.5517	4.812	1.9773	5.249
453	01/08/16	18:32:35	Stres	W	500.00	106862	544	3429	2885	617	687	941	1535	2571	0.1586	0.841	5.3218	5.303	0.3435	0.7026	0.2426	0.4587	37.0797	49.5145	0.0742	1.5871	0.2518	1.3354	0.8767	0.397	0.8414	0.6565	0.5523	0.4530	0.2502	544.0000	86.3039	457.6961	300.4771	136.1190	3429.00000	544.0000	2885.00000	1894.00000	858.0000	0.6301	5.303	1.9112	6.386
454	01/08/16	18:32:46	Stres	W	190.00	66906	674	4086	3412	781	898	1224	1826	3466	0.1650	0.835	4.3426	5.062	0.3376	0.8183	0.3429	0.5373	19.6483	31.2691	0.1034	1.9058	0.3144	1.5914	1.0541	0.289	0.8350	0.6624	0.5531	0.2743	0.1517	674.0000	111.1787	562.8213	372.7949	102.2712	4086.00000	674.0000	3412.00000	2260.00000	620.0000	0.5247	5.062	1.9618	5.211
455	01/08/16	18:32:57	Stres	W	400.00	99000	597	3767	3170	693	791	1095	1669	2991	0.1585	0.842	4.7061	5.310	0.3382	0.7552	0.3091	0.5237	31.2695	48.4210	0.0782	1.8401	0.2916	1.5485	1.0248	0.379	0.8415	0.6618	0.5569	0.3699	0.2060	597.0000	94.6135	502.3865	332.4943	122.9817	3767.00000	597.0000	3170.00000	2098.00000	776.0000	0.5434	5.310	1.9571	5.647
456	01/08/16	18:33:11	Stres	W	400.00	102066	581	3584	3003	660	739	1016	1614	2776	0.1621	0.838	4.9032	5.169	0.3440	0.7309	0.2631	0.4829	34.0272	47.7632	0.0851	1.6753	0.2716	1.4037	0.9208	0.378	0.8379	0.6560	0.5497	0.4102	0.2254	581.0000	94.1855	486.8145	319.3555	130.9844	3584.00000	581.0000	3003.00000	1970.00000	808.0000	0.5969	5.169	1.9071	5.884
457	01/08/16	18:33:23	Stres	W	400.00	102844	553	3583	3030	633	708	978	1558	2720	0.1543	0.846	5.5194	5.479	0.3317	0.7152	0.2475	0.4675	33.9810	47.9002	0.0850	1.6669	0.2573	1.4096	0.9421	0.401	0.8457	0.6683	0.5652	0.4262	0.2409	553.0000	85.3500	467.6500	312.5384	133.1954	3583.00000	553.0000	3030.00000	2025.00000	863.0000	0.5999	5.479	2.0149	6.623
458	01/08/16	18:35:40	Stres	Y	300.00	89040	605	3551	2946	690	769	1083	1772	2865	0.1704	0.830	3.7588	4.869	0.3961	0.7671	0.2682	0.5408	30.2631	41.3190	0.1009	1.6457	0.2804	1.3653	0.8245	0.318	0.8296	0.6039	0.5010	0.3856	0.1932	605.0000	103.0766	501.9234	303.0963	116.8769	3551.00000	605.0000	2946.00000	1779.00000	686.0000	0.6076	4.869	1.5244	4.511
459	01/08/16	18:35:58	Stres	Y	400.00	104157	605	3667	3062	693	769	1068	1747	2954	0.1650	0.835	4.3813	5.061	0.3730	0.7671	0.2482	0.5040	34.0552	46.0232	0.0851	1.6185	0.2670	1.3514	0.8474	0.315	0.8350	0.6270	0.5236	0.3714	0.1944	605.0000	99.8159	505.1841	316.7712	117.6343	3667.00000	605.0000	3062.00000	1920.00000	713.0000	0.6179	5.061	1.6813	5.258
460	01/08/16	18:36:22	Stres	Y	300.00	88840	559	3502	2943	650	730	1075	1829	2837	0.1596	0.840	3.5862	5.265	0.4315	0.7740	0.2718	0.5844	30.2259	40.9359	0.1008	1.6116	0.2572	1.3543	0.7699	0.306	0.8404	0.5685	0.4777	0.3975	0.1899	559.0000	89.2293	469.7707	267.0494	106.1493	3502.00000	559.0000	2943.00000	1673.00000	665.0000	0.6205	5.265	1.3173	4.303
461	01/08/16	18:36:36	Stres	Y	300.00	89495	613	3607	2994	705	795	1113	1759	2847	0.1699	0.830	3.7460	4.884	0.3828	0.7462	0.3006	0.5567	29.9307	43.5292	0.0998	1.7521	0.2978	1.4543	0.8977	0.369	0.8301	0.6172	0.5123	0.4113	0.2107	613.0000	104.1777	508.8223	314.0627	129.1600	3607.00000	613.0000	2994.00000	1848.00000	760.0000	0.5707	4.884	1.6126	4.495
462	01/08/16	18:36:51	Stres	Y	300.00	88958	689	3934	3245	788	892	1202	1785	3201	0.1751	0.825	4.0685	4.710	0.3378	0.7741	0.3205	0.5270	27.4531	42.8328	0.0915	1.8915	0.3313	1.5602	1.0333	0.352	0.8249	0.6622	0.5463	0.3411	0.1863	689.0000	120.6713	568.3287	376.3754	128.3775	3934.00000	689.0000	3245.00000	2149.00000	733.0000	0.5287	4.710	1.9608	4.882
463	01/08/16	18:37:05	Stres	Y	190.00	70017	686	4086	3400	796	907	1270	1973	3490	0.1679	0.832	3.7305	4.956	0.3785	0.8247	0.3265	0.5725	20.6323	31.2077	0.1086	1.8177	0.3052	1.5126	0.9400	0.265	0.8321	0.6215	0.5171	0.2821	0.1459	686.0000	115.1728	570.8272	354.7523	100.0627	4086.00000	686.0000	3400.00000	2113.00000	596.0000	0.5501	4.956	1.6418	4.477
464	01/08/16	18:37:29	Stres	Y	300.00	92406	646	3788	3142	741	834	1152	1803	3036	0.1705	0.829	3.9566	4.864	0.3682	0.7607	0.2960	0.5368	29.4490	42.9305	0.0982	1.7575	0.2997	1.4578	0.9210	0.349	0.8295	0.6318	0.5240	0.3788	0.1985	646.0000	110.1679	535.8321	338.5190	128.2450	3788.00000	646.0000	3142.00000	1985.00000	752.0000	0.5690	4.864	1.7156	4.748
465	01/08/16	18:37:43	Stres	Y	290.00	82978	652	3876	3224	761	869	1233	1935	3233	0.1682	0.832	3.4352	4.945	0.3980	0.8006	0.3350	0.6007	25.7765	38.9093	0.0889	1.8148	0.3053	1.5095	0.9088	0.301	0.8318	0.6020	0.5008	0.3313	0.1659	652.0000	109.6760	542.3240	326.5046	108.1620	3876.00000	652.0000	3224.00000	1941.00000	643.0000	0.5510	4.945	1.5129	4.122
466	01/08/16	18:37:56	Stres	Y	400.00	111651	606	3607	3001	687	763	1041	1649	2780	0.1680	0.832	4.6364	4.952	0.3476	0.7244	0.2532	0.4832	37.2439	51.7772	0.0931	1.6710	0.2807	1.3902	0.9070	0.383	0.8320	0.6524	0.5428	0.4224	0.2293	606.0000	101.8120	504.1880	328.9570	138.9415	3607.00000	606.0000	3001.00000	1958.00000	827.0000	0.5985	4.952	1.8773	5.564
467	01/08/16	18:38:07	Stres	Y	300.00	108286	601	3800	3199	691	774	1105	1817	2941	0.1582	0.842	4.4076	5.323	0.3801	0.7315	0.2595	0.5252	33.8891	46.8205	0.1130	1.6411	0.2596	1.3816	0.8564	0.371	0.8418	0.6199	0.5218	0.4332	0.2261	601.0000	95.0529	505.9471	313.6271	135.8576	3800.00000	601.0000	3199.00000	1983.00000	859.0000	0.6093	5.323	1.6308	5.289
468	01/08/16	18:38:21	Stres	Y	290.00	88758	694	4084	3390	806	919	1258	1864	3384	0.1699	0.830	3.9900	4.885	0.3451	0.7935	0.3333	0.5546	26.2215	42.1337	0.0904	1.9358	0.3290	1.6068	1.0523	0.332	0.8301	0.6549	0.5436	0.3153	0.1714	694.0000	117.9324	576.0676	377.2478	118.9520	4084.00000	694.0000	3390.00000	2220.00000	700.0000	0.5166	4.885	1.8974	4.788
469	01/08/16	18:38:35	Stres	Y	300.00	91422	661	3941	3280	765	869	1219	1898	3263	0.1677	0.832	3.7802	4.962	0.3771	0.7933	0.3171	0.5671	27.9117	41.9690	0.0930	1.8067	0.3030	1.5036	0.9366	0.311	0.8323	0.6229	0.5184	0.3319	0.1720	661.0000	110.8655	550.1345	342.6600	113.7168	3941.00000	661.0000	3280.00000	2043.00000	678.0000	0.5535	4.962	1.6516	4.536
470	01/08/16	18:38:47	Stres	Y	300.00	88682	610	3756	3146	703	787	1111	1779	3056	0.1624	0.838	4.2616	5.157	0.3716	0.7775	0.2670	0.5308	28.2279	40.3255	0.0941	1.7056	0.2770	1.4286	0.8977	0.318	0.8376	0.6284	0.5264	0.3541	0.1864	610.0000	99.0682	510.9318	321.0783	113.6848	3756.00000	610.0000	3146.00000	1977.00000	700.0000	0.5863	5.157	1.6912	5.114
471	01/08/16	18:39:03	Stres	Y	400.00	110320	637	3849	3212	716	795	1044	1610	3056	0.1655	0.835	5.7871	5.042	0.3029	0.7531	0.2460	0.4224	34.3855	47.9441	0.0860	1.6708	0.2765	1.3943	0.9719	0.344	0.8345	0.6971	0.5817	0.3542	0.2060	637.0000	105.4219	531.5781	370.5490	131.2395	3849.00000	637.0000	3212.00000	2239.00000	793.0000	0.5985	5.042	2.3011	6.945
472	01/08/16	18:39:17	Stres	Y	260.00	80275	690	3790	3100	806	923	1288	1883	3050	0.1821	0.818	2.9297	4.493	0.3848	0.7613	0.3774	0.6430	25.9340	43.3321	0.0997	2.0428	0.3719	1.6709	1.0278	0.399	0.8179	0.6152	0.5032	0.3880	0.1953	690.0000	125.6201	564.3799	347.1847	134.7230	3790.00000	690.0000	3100.00000	1907.00000	740.0000	0.4895	4.493	1.5985	3.516
473	01/08/16	18:39:28	Stres	Y	400.00	78802	631	3383	2752	745	860	1182	1692	2779	0.1865	0.813	2.7221	4.361	0.3855	0.7805	0.4179	0.6674	28.6734	49.6357	0.0717	2.1280	0.3969	1.7311	1.0637	0.380	0.8135	0.6145	0.4999	0.3572	0.1785	631.0000	117.6946	513.3054	315.4067	112.6586	3383.00000	631.0000	2752.00000	1691.00000	604.0000	0.4699	4.361	1.5938	3.266
474	01/08/16	18:39:40	Stres	Y	400.00	105251	582	3628	3046	676	765	1100	1790	2859	0.1604	0.840	3.8979	5.234	0.3966	0.7475	0.2922	0.5669	34.5929	49.4458	0.0865	1.7025	0.2731	1.4294	0.8625	0.361	0.8396	0.6034	0.5066	0.4184	0.2120	582.0000	93.3638	488.6362	294.8501	123.3622	3628.00000	582.0000	3046.00000	1838.00000	769.0000	0.5874	5.234	1.5215	4.677
475	01/08/16	18:39:52	Stres	Y	400.00	99064	570	3442	2872	654	728	1022	1676	2668	0.1656	0.834	4.1065	5.039	0.3851	0.7305	0.2577	0.5246	34.5322	47.0421	0.0863	1.6326	0.2704	1.3623	0.8377	0.367	0.8344	0.6149	0.5131	0.4383	0.2249	570.0000	94.3928	475.6072	292.4521	128.1755	3442.00000	570.0000	2872.00000	1766.00000	774.0000	0.6125	5.039	1.5967	4.928
476	01/08/16	18:40:02	Stres	Y	300.00	106949	617	3821	3204	705	795	1095	1723	2933	0.1615	0.839	4.7779	5.193	0.3452	0.7228	0.2809	0.4973	33.4191	48.1444	0.1114	1.7181	0.2774	1.4406	0.9433	0.399	0.8385	0.6548	0.5491	0.4233	0.2324	617.0000	99.6307	517.3693	338.7768	143.3907	3821.00000	617.0000	3204.00000	2098.00000	888.0000	0.5821	5.193	1.8969	5.734
477	01/08/16	18:40:12	Stres	Y	290.00	92357	609	3711	3102	706	802	1133	1776	2889	0.1641	0.836	3.9307	5.094	0.3762	0.7350	0.3095	0.5631	29.8126	44.6210	0.1028	1.7906	0.2938	1.4967	0.9336	0.397	0.8359	0.6238	0.5214	0.4248	0.2215	609.0000	99.9410	509.0590	317.5465	134.8957	3711.00000	609.0000	3102.00000	1935.00000	822.0000	0.5585	5.094	1.6581	4.717
478	01/08/16	18:40:33	Stres	Y	400.00	109194	602	3480	2878	683	756	1036	1632	2672	0.1730	0.827	4.2088	4.781	0.3579	0.7192	0.2536	0.5027	37.9802	53.3443	0.0950	1.6983	0.2938	1.4045	0.9019	0.394	0.8270	0.6421	0.5310	0.4372	0.2322	602.0000	104.1391	497.8609	319.6828	139.7747	3480.00000	602.0000	2878.00000	1848.00000	808.0000	0.5888	4.781	1.7942	5.051
479	01/08/16	18:40:46	Stres	Y	400.00	105367	598	3530	2932	684	767	1079	1748	2757	0.1694	0.831	3.7719	4.903	0.3922	0.7364	0.2831	0.5468	35.9760	50.1579	0.0899	1.6786	0.2844	1.3942	0.8474	0.368	0.8306	0.6078	0.5048	0.4338	0.2190	598.0000	101.3042	496.6958	301.8799	130.9501	3530.00000	598.0000	2932.00000	1782.00000	773.0000	0.5957	4.903	1.5496	4.526
480	01/08/16	18:40:59	Stres	Y	300.00	88894	722	3769	3047	836	952	1304	1828	3014	0.1916	0.808	2.8446	4.220	0.3630	0.7522	0.3807	0.6367	29.2132	51.2419	0.0974	2.1697	0.4156	1.7541	1.1174	0.435	0.8084	0.6370	0.5150	0.3890	0.2003	722.0000	138.3083	583.6917	371.8233	144.6299	3769.00000	722.0000	3047.00000	1941.00000	755.0000	0.4609	4.220	1.7550	3.414
481	01/08/16	18:41:14	Stres	Y	290.00	82097	641	3683	3042	733	826	1114	1678	2915	0.1740	0.826	4.1539	4.746	0.3409	0.7475	0.3057	0.5183	27.0271	41.0923	0.0932	1.8408	0.3204	1.5204	1.0021	0.384	0.8260	0.6591	0.5444	0.3830	0.2085	641.0000	111.5615	529.4385	348.9560	133.6649	3683.00000	641.0000	3042.00000	2005.00000	768.0000	0.5432	4.746	1.9335	4.985
End	Of	File
[truncated: 2 more columns]

## Sheet: Sept30 parameters
Calculate	PI	using	Fo=TRUE
Record	Date	Time	Group	Tree ID	T Fm	Area	Fo	Fm	Fv	F1	F2	F3	F4	F5	Fo/Fm	Fv/Fm	PI	Fv/Fo	Vj	Vi	dVG/dto	dV/dto	Sm	N	Sm/t(Fm)	ABS/RC	DIo/RC	TRo/RC	ETo/RC	REo/RC	phi(Po)	psi(Eo)	phi(Eo)	delta(Ro)	phi(Ro)	ABS/CSo	DIo/CSo	TRo/CSo	ETo/CSo	REo/CSo	ABS/CSm	DIo/CSm	TRo/CSm	ETo/CSm	REo/CSm	gamma(RC)/((1-gamma(RC))	phi(Po)/((1-phi(Po))	psi(Eo)/(1-psi(Eo))	PI abs
1	30/09/16	12:46:33	Control	A	400.00	58373	579	2573	1994	666	745	1066	1683	2175	0.2250	0.775	1.2194	3.444	0.5537	0.8004	0.3962	0.8141	29.2744	43.0454	0.0732	1.8974	0.4270	1.4704	0.6563	0.293	0.7750	0.4463	0.3459	0.4472	0.1547	579.0000	130.2919	448.7081	200.2759	89.5616	2573.00000	579.0000	1994.00000	890.0000	398.0000	0.5270	3.444	0.8062	1.463
2	30/09/16	12:47:04	Control	A	500.00	54873	623	2295	1672	702	783	1067	1588	1930	0.2715	0.729	0.7784	2.684	0.5772	0.7817	0.4844	0.8852	32.8190	50.3338	0.0656	2.1051	0.5715	1.5337	0.6485	0.335	0.7285	0.4228	0.3081	0.5163	0.1590	623.0000	169.1194	453.8806	191.9220	99.0828	2295.00000	623.0000	1672.00000	707.0000	365.0000	0.4750	2.684	0.7326	0.934
3	30/09/16	12:47:20	Control	A	290.00	56059	532	2688	2156	621	708	1026	1576	2270	0.1979	0.802	1.8293	4.053	0.4842	0.8061	0.4035	0.7638	26.0012	41.0108	0.0897	1.9665	0.3892	1.5773	0.8135	0.306	0.8021	0.5158	0.4137	0.3759	0.1555	532.0000	105.2917	426.7083	220.0833	82.7292	2688.00000	532.0000	2156.00000	1112.00000	418.0000	0.5085	4.053	1.0651	2.195
4	30/09/16	12:47:43	Control	A	280.00	50099	533	2652	2119	625	715	1027	1489	2259	0.2010	0.799	1.8696	3.976	0.4512	0.8145	0.4247	0.7771	23.6428	40.7236	0.0844	2.1557	0.4333	1.7225	0.9454	0.319	0.7990	0.5488	0.4385	0.3379	0.1482	533.0000	107.1225	425.8775	233.7402	78.9853	2652.00000	533.0000	2119.00000	1163.00000	393.0000	0.4639	3.976	1.2165	2.244
5	30/09/16	12:48:08	Control	A	400.00	54048	512	2237	1725	581	647	905	1426	1875	0.2289	0.771	1.3403	3.369	0.5299	0.7901	0.3826	0.7594	31.3322	44.9072	0.0783	1.8587	0.4254	1.4333	0.6738	0.301	0.7711	0.4701	0.3625	0.4464	0.1618	512.0000	117.1855	394.8145	185.6200	82.8538	2237.00000	512.0000	1725.00000	811.0000	362.0000	0.5380	3.369	0.8873	1.608
6	30/09/16	12:48:23	Control	A	300.00	62951	457	2503	2046	532	602	897	1515	2061	0.1826	0.817	2.0544	4.477	0.5171	0.7840	0.3421	0.7168	30.7680	42.6525	0.1026	1.6959	0.3096	1.3863	0.6694	0.299	0.8174	0.4829	0.3947	0.4474	0.1766	457.0000	83.4395	373.5605	180.3899	80.7008	2503.00000	457.0000	2046.00000	988.0000	442.0000	0.5897	4.477	0.9338	2.465
7	30/09/16	12:48:38	Control	A	300.00	62488	564	2682	2118	661	752	1108	1746	2265	0.2103	0.790	1.2756	3.755	0.5581	0.8031	0.4297	0.8562	29.5034	45.2618	0.0983	1.9426	0.4085	1.5341	0.6780	0.302	0.7897	0.4419	0.3490	0.4455	0.1555	564.0000	118.6040	445.3960	196.8322	87.6913	2682.00000	564.0000	2118.00000	936.0000	417.0000	0.5148	3.755	0.7919	1.531
8	30/09/16	12:48:52	Control	A	400.00	60394	598	2538	1940	684	768	1107	1724	2146	0.2356	0.764	0.9914	3.244	0.5804	0.7979	0.4330	0.8746	31.1309	46.9083	0.0778	1.9713	0.4645	1.5068	0.6322	0.304	0.7644	0.4196	0.3207	0.4816	0.1545	598.0000	140.8999	457.1001	191.7935	92.3625	2538.00000	598.0000	1940.00000	814.0000	392.0000	0.5073	3.244	0.7229	1.190
9	30/09/16	12:49:06	Control	A	500.00	58185	618	2417	1799	701	788	1100	1670	2049	0.2557	0.744	0.8395	2.911	0.5848	0.7954	0.4836	0.8931	32.3428	49.3956	0.0647	2.0519	0.5246	1.5272	0.6342	0.312	0.7443	0.4152	0.3091	0.4926	0.1523	618.0000	158.0157	459.9843	190.9996	94.0935	2417.00000	618.0000	1799.00000	747.0000	368.0000	0.4874	2.911	0.7101	1.007
10	30/09/16	12:49:18	Control	A	300.00	51927	567	2614	2047	665	760	1110	1720	2261	0.2169	0.783	1.1637	3.610	0.5633	0.8276	0.4641	0.8842	25.3674	39.8222	0.0846	2.0046	0.4348	1.5698	0.6856	0.271	0.7831	0.4367	0.3420	0.3949	0.1350	567.0000	122.9874	444.0126	193.9166	76.5689	2614.00000	567.0000	2047.00000	894.0000	353.0000	0.4988	3.610	0.7754	1.396
11	30/09/16	12:49:33	Control	A	300.00	67017	606	3194	2588	728	844	1269	1962	2725	0.1897	0.810	1.6075	4.271	0.5240	0.8188	0.4482	0.8539	25.8953	42.2040	0.0863	2.0114	0.3816	1.6298	0.7759	0.295	0.8103	0.4760	0.3857	0.3807	0.1468	606.0000	114.9768	491.0232	233.7483	88.9837	3194.00000	606.0000	2588.00000	1232.00000	469.0000	0.4972	4.271	0.9086	1.929
12	30/09/16	12:49:47	Control	A	400.00	57141	622	2740	2118	734	848	1236	1845	2383	0.2270	0.773	0.9592	3.405	0.5774	0.8314	0.5382	0.9663	26.9788	45.1485	0.0674	2.1649	0.4915	1.6735	0.7072	0.282	0.7730	0.4226	0.3266	0.3989	0.1303	622.0000	141.1985	480.8015	203.1715	81.0416	2740.00000	622.0000	2118.00000	895.0000	357.0000	0.4619	3.405	0.7318	1.151
13	30/09/16	12:50:03	Control	A	400.00	63531	526	2695	2169	607	686	977	1518	2255	0.1952	0.805	2.1653	4.124	0.4574	0.7971	0.3642	0.6931	29.2905	44.3885	0.0732	1.8830	0.3675	1.5155	0.8224	0.307	0.8048	0.5426	0.4367	0.3738	0.1633	526.0000	102.6627	423.3373	229.7224	85.8776	2695.00000	526.0000	2169.00000	1177.00000	440.0000	0.5311	4.124	1.1865	2.598
14	30/09/16	12:50:17	Control	A	400.00	62619	497	2629	2132	578	653	957	1538	2207	0.1890	0.811	2.0627	4.290	0.4883	0.8021	0.3518	0.7192	29.3710	43.2618	0.0734	1.8163	0.3434	1.4729	0.7537	0.292	0.8110	0.5117	0.4150	0.3868	0.1605	497.0000	93.9555	403.0445	206.2484	79.7771	2629.00000	497.0000	2132.00000	1091.00000	422.0000	0.5506	4.290	1.0480	2.475
15	30/09/16	12:50:32	Control	A	500.00	69200	612	2682	2070	717	820	1182	1738	2293	0.2282	0.772	1.0809	3.382	0.5440	0.8121	0.4976	0.9179	33.4299	56.4093	0.0669	2.1863	0.4989	1.6874	0.7695	0.317	0.7718	0.4560	0.3520	0.4121	0.1450	612.0000	139.6510	472.3490	215.4094	88.7651	2682.00000	612.0000	2070.00000	944.0000	389.0000	0.4574	3.382	0.8384	1.297
16	30/09/16	12:58:30	Control	A	600.00	46165	575	2007	1432	658	737	1022	1485	1732	0.2865	0.714	0.5188	2.490	0.6355	0.8080	0.5517	1.0405	32.2384	52.7859	0.0537	2.2948	0.6575	1.6374	0.5969	0.314	0.7135	0.3645	0.2601	0.5268	0.1370	575.0000	164.7359	410.2641	149.5516	78.7867	2007.00000	575.0000	1432.00000	522.0000	275.0000	0.4358	2.490	0.5736	0.623
17	30/09/16	12:58:45	Control	A	500.00	68013	613	2693	2080	713	807	1175	1803	2283	0.2276	0.772	1.0376	3.393	0.5721	0.8029	0.4519	0.9006	32.6986	51.4751	0.0654	2.0382	0.4639	1.5742	0.6736	0.310	0.7724	0.4279	0.3305	0.4607	0.1522	613.0000	139.5355	473.4645	202.5882	93.3271	2693.00000	613.0000	2080.00000	890.0000	410.0000	0.4906	3.393	0.7479	1.245
18	30/09/16	12:58:58	Control	A	600.00	43369	669	2083	1414	771	874	1175	1585	1872	0.3212	0.679	0.3530	2.114	0.6478	0.8508	0.7284	1.1928	30.6711	56.4759	0.0511	2.7125	0.8712	1.8413	0.6485	0.275	0.6788	0.3522	0.2391	0.4237	0.1013	669.0000	214.8637	454.1363	159.9434	67.7672	2083.00000	669.0000	1414.00000	498.0000	211.0000	0.3687	2.114	0.5437	0.424
19	30/09/16	12:59:09	Control	A	300.00	57727	617	2949	2332	728	836	1215	1855	2594	0.2092	0.791	1.3670	3.780	0.5309	0.8478	0.4631	0.8548	24.7543	39.8574	0.0825	2.0361	0.4260	1.6101	0.7553	0.245	0.7908	0.4691	0.3710	0.3245	0.1204	617.0000	129.0909	487.9091	228.8905	74.2743	2949.00000	617.0000	2332.00000	1094.00000	355.0000	0.4911	3.780	0.8837	1.640
20	30/09/16	12:59:21	Control	A	500.00	51652	655	2198	1543	738	818	1107	1594	1908	0.2980	0.702	0.5525	2.356	0.6086	0.8121	0.5185	0.9765	33.4748	53.7117	0.0669	2.2857	0.6811	1.6045	0.6281	0.302	0.7020	0.3914	0.2748	0.4801	0.1319	655.0000	195.1888	459.8112	179.9909	86.4195	2198.00000	655.0000	1543.00000	604.0000	290.0000	0.4375	2.356	0.6432	0.663
21	30/09/16	12:59:33	Control	A	500.00	58630	577	2337	1760	666	753	1092	1660	2010	0.2469	0.753	0.7549	3.050	0.6153	0.8142	0.4943	0.9754	33.3125	52.8038	0.0666	2.1048	0.5197	1.5851	0.6097	0.295	0.7531	0.3847	0.2897	0.4830	0.1399	577.0000	142.4600	434.5400	167.1498	80.7356	2337.00000	577.0000	1760.00000	677.0000	327.0000	0.4751	3.050	0.6251	0.906
22	30/09/16	12:59:45	Control	A	300.00	60746	633	2915	2282	755	872	1300	1973	2524	0.2172	0.783	0.9964	3.605	0.5872	0.8287	0.5127	0.9743	26.6195	44.1673	0.0887	2.1194	0.4602	1.6592	0.6849	0.284	0.7828	0.4128	0.3232	0.4151	0.1341	633.0000	137.4576	495.5424	204.5578	84.9067	2915.00000	633.0000	2282.00000	942.0000	391.0000	0.4718	3.605	0.7030	1.196
23	30/09/16	12:59:57	Control	A	400.00	54193	635	2612	1977	746	857	1229	1795	2288	0.2431	0.757	0.8103	3.113	0.5867	0.8361	0.5615	1.0015	27.4117	46.7890	0.0685	2.2551	0.5482	1.7069	0.7054	0.280	0.7569	0.4133	0.3128	0.3966	0.1240	635.0000	154.3740	480.6260	198.6198	78.7672	2612.00000	635.0000	1977.00000	817.0000	324.0000	0.4434	3.113	0.7043	0.972
24	30/09/16	13:00:09	Control	A	300.00	35849	493	2039	1546	584	673	983	1422	1797	0.2418	0.758	0.7485	3.136	0.6009	0.8435	0.5757	1.0565	23.1880	40.7683	0.0773	2.3188	0.5607	1.7582	0.7017	0.275	0.7582	0.3991	0.3026	0.3922	0.1187	493.0000	119.2001	373.7999	149.1815	58.5120	2039.00000	493.0000	1546.00000	617.0000	242.0000	0.4313	3.136	0.6642	0.898
25	30/09/16	13:07:07	Control	B	290.00	41769	594	2432	1838	698	804	1155	1737	2149	0.2442	0.756	0.7243	3.094	0.6219	0.8460	0.5767	1.0174	22.7255	37.1799	0.0784	2.1648	0.5287	1.6360	0.6186	0.252	0.7558	0.3781	0.2858	0.4072	0.1164	594.0000	145.0806	448.9194	169.7492	69.1209	2432.00000	594.0000	1838.00000	695.0000	283.0000	0.4619	3.094	0.6080	0.869
26	30/09/16	13:07:18	Control	B	300.00	47898	557	2364	1807	646	737	1032	1584	2039	0.2356	0.764	1.0180	3.244	0.5683	0.8201	0.5036	0.8762	26.5069	40.8658	0.0884	2.0169	0.4752	1.5417	0.6655	0.277	0.7644	0.4317	0.3299	0.4167	0.1375	557.0000	131.2390	425.7610	183.7817	76.5757	2364.00000	557.0000	1807.00000	780.0000	325.0000	0.4958	3.244	0.7595	1.222
27	30/09/16	13:07:29	Control	B	500.00	27625	607	1689	1082	672	738	955	1322	1526	0.3594	0.641	0.3011	1.783	0.6608	0.8494	0.6100	1.0721	25.5312	41.4212	0.0511	2.5325	0.9102	1.6224	0.5503	0.244	0.6406	0.3392	0.2173	0.4441	0.0965	607.0000	218.1462	388.8538	131.8940	58.5796	1689.00000	607.0000	1082.00000	367.0000	163.0000	0.3949	1.783	0.5133	0.361
28	30/09/16	13:07:44	Control	B	600.00	24765	699	1843	1144	773	852	1090	1479	1685	0.3793	0.621	0.2364	1.637	0.6818	0.8619	0.6906	1.1393	21.6481	36.1727	0.0361	2.6919	1.0210	1.6709	0.5317	0.231	0.6207	0.3182	0.1975	0.4341	0.0857	699.0000	265.1118	433.8882	138.0553	59.9251	1843.00000	699.0000	1144.00000	364.0000	158.0000	0.3715	1.637	0.4667	0.284
29	30/09/16	13:07:56	Control	B	290.00	47241	499	2583	2084	583	665	963	1558	2212	0.1932	0.807	1.8609	4.176	0.5082	0.8220	0.3935	0.7422	22.6687	33.1075	0.0782	1.8102	0.3497	1.4605	0.7183	0.260	0.8068	0.4918	0.3968	0.3620	0.1436	499.0000	96.3999	402.6001	198.0159	71.6721	2583.00000	499.0000	2084.00000	1025.00000	371.0000	0.5524	4.176	0.9679	2.233
30	30/09/16	13:08:09	Control	B	290.00	54871	484	2789	2305	572	655	973	1618	2398	0.1735	0.826	2.3563	4.762	0.4920	0.8304	0.3601	0.7072	23.8053	34.2174	0.0821	1.7392	0.3018	1.4374	0.7302	0.244	0.8265	0.5080	0.4199	0.3339	0.1402	484.0000	83.9928	400.0072	203.2141	67.8537	2789.00000	484.0000	2305.00000	1171.00000	391.0000	0.5750	4.762	1.0326	2.828
31	30/09/16	13:08:22	Control	B	270.00	42018	531	2716	2185	624	715	1067	1793	2399	0.1955	0.804	1.4251	4.115	0.5776	0.8549	0.4165	0.8177	19.2304	27.2253	0.0712	1.7598	0.3441	1.4157	0.5980	0.205	0.8045	0.4224	0.3398	0.3434	0.1167	531.0000	103.8148	427.1852	180.4540	61.9761	2716.00000	531.0000	2185.00000	923.0000	317.0000	0.5682	4.115	0.7314	1.710
32	30/09/16	13:08:33	Control	B	500.00	41984	532	2582	2050	626	714	1067	1798	2340	0.2060	0.794	1.1208	3.853	0.6176	0.8820	0.4293	0.8699	20.4798	28.8486	0.0410	1.7742	0.3656	1.4086	0.5387	0.166	0.7940	0.3824	0.3036	0.3087	0.0937	532.0000	109.6143	422.3857	161.5368	49.8621	2582.00000	532.0000	2050.00000	784.0000	242.0000	0.5636	3.853	0.6193	1.345
33	30/09/16	13:08:44	Control	B	300.00	44224	571	2404	1833	667	760	1077	1650	2109	0.2375	0.762	0.9118	3.210	0.5887	0.8391	0.5074	0.9202	24.1264	37.7138	0.0804	2.0501	0.4869	1.5632	0.6430	0.252	0.7625	0.4113	0.3136	0.3912	0.1227	571.0000	135.6244	435.3756	179.0907	70.0686	2404.00000	571.0000	1833.00000	754.0000	295.0000	0.4878	3.210	0.6988	1.094
34	30/09/16	13:08:55	Control	B	290.00	52659	518	3206	2688	643	765	1191	1902	2796	0.1616	0.838	2.1075	5.189	0.5149	0.8475	0.4539	0.8346	19.5902	31.7539	0.0676	1.9333	0.3124	1.6209	0.7863	0.247	0.8384	0.4851	0.4067	0.3144	0.1279	518.0000	83.6943	434.3057	210.6900	66.2445	3206.00000	518.0000	2688.00000	1304.00000	410.0000	0.5173	5.189	0.9422	2.529
35	30/09/16	13:09:06	Control	B	290.00	46550	539	2953	2414	654	767	1149	1815	2582	0.1825	0.817	1.7076	4.479	0.5286	0.8463	0.4681	0.8423	19.2833	30.7283	0.0665	1.9493	0.3558	1.5935	0.7512	0.245	0.8175	0.4714	0.3854	0.3260	0.1256	539.0000	98.3816	440.6184	207.7149	67.7172	2953.00000	539.0000	2414.00000	1138.00000	371.0000	0.5130	4.479	0.8918	2.049
36	30/09/16	13:09:16	Control	B	400.00	52927	488	2998	2510	593	690	1047	1686	2604	0.1628	0.837	2.5267	5.143	0.4773	0.8430	0.3865	0.7424	21.0865	32.7973	0.0527	1.8578	0.3024	1.5554	0.8130	0.244	0.8372	0.5227	0.4376	0.3003	0.1314	488.0000	79.4343	408.5657	213.5610	64.1334	2998.00000	488.0000	2510.00000	1312.00000	394.0000	0.5383	5.143	1.0952	3.032
37	30/09/16	13:09:27	Control	B	500.00	24268	931	2000	1069	1035	1153	1444	1747	1851	0.4655	0.534	0.0757	1.148	0.7633	0.8606	1.1038	1.5996	22.7012	47.5724	0.0454	3.9207	1.8251	2.0956	0.4960	0.292	0.5345	0.2367	0.1265	0.5889	0.0745	931.0000	433.3805	497.6195	117.7715	69.3595	2000.00000	931.0000	1069.00000	253.0000	149.0000	0.2551	1.148	0.3100	0.091
38	30/09/16	13:10:56	Control	B	400.00	25698	897	2149	1252	1007	1126	1472	1887	1983	0.4174	0.583	0.0926	1.396	0.7907	0.8674	0.9505	1.5309	20.5254	39.7377	0.0513	3.3231	1.3871	1.9360	0.4051	0.257	0.5826	0.2093	0.1219	0.6336	0.0772	897.0000	374.4109	522.5891	109.3597	69.2890	2149.00000	897.0000	1252.00000	262.0000	166.0000	0.3009	1.396	0.2646	0.111
39	30/09/16	13:11:10	Control	B	290.00	43107	504	2830	2326	603	699	1054	1746	2513	0.1781	0.822	1.8690	4.615	0.5340	0.8637	0.4127	0.7882	18.5327	27.3564	0.0639	1.7960	0.3198	1.4761	0.6879	0.201	0.8219	0.4660	0.3830	0.2924	0.1120	504.0000	89.7583	414.2417	193.0516	56.4551	2830.00000	504.0000	2326.00000	1084.00000	317.0000	0.5568	4.615	0.8728	2.243
40	30/09/16	13:11:24	Control	B	600.00	44397	506	2532	2026	587	665	969	1621	2253	0.1998	0.800	1.5759	4.004	0.5503	0.8623	0.3850	0.7618	21.9137	30.3320	0.0365	1.7299	0.3457	1.3842	0.6224	0.191	0.8002	0.4497	0.3598	0.3063	0.1102	506.0000	101.1201	404.8799	182.0561	55.7559	2532.00000	506.0000	2026.00000	911.0000	279.0000	0.5781	4.004	0.8170	1.891
41	30/09/16	13:11:37	Control	B	240.00	32117	555	2802	2247	685	816	1251	1892	2563	0.1981	0.802	1.0612	4.049	0.5950	0.8936	0.5830	1.0325	14.2932	24.8020	0.0596	2.1638	0.4286	1.7352	0.7027	0.185	0.8019	0.4050	0.3248	0.2626	0.0853	555.0000	109.9304	445.0696	180.2463	47.3394	2802.00000	555.0000	2247.00000	910.0000	239.0000	0.4621	4.049	0.6806	1.273
42	30/09/16	13:11:48	Control	B	260.00	43494	514	3004	2490	638	758	1175	1844	2652	0.1711	0.829	1.7617	4.844	0.5341	0.8586	0.4819	0.8849	17.4675	28.9374	0.0672	1.9986	0.3420	1.6566	0.7718	0.234	0.8289	0.4659	0.3862	0.3034	0.1172	514.0000	87.9481	426.0519	198.4820	60.2290	3004.00000	514.0000	2490.00000	1160.00000	352.0000	0.5003	4.844	0.8722	2.114
43	30/09/16	13:12:01	Control	B	250.00	49843	527	2900	2373	630	726	1096	1830	2511	0.1817	0.818	1.7322	4.503	0.5491	0.8361	0.4046	0.7993	21.0044	30.5743	0.0840	1.7789	0.3233	1.4556	0.6563	0.239	0.8183	0.4509	0.3690	0.3636	0.1341	527.0000	95.7686	431.2314	194.4448	70.6907	2900.00000	527.0000	2373.00000	1070.00000	389.0000	0.5622	4.503	0.8212	2.079
44	30/09/16	13:12:14	Control	B	300.00	45981	557	3162	2605	700	838	1339	2192	2898	0.1762	0.824	1.1948	4.677	0.6276	0.8987	0.5298	1.0006	17.6511	28.1411	0.0588	1.9352	0.3409	1.5943	0.5937	0.162	0.8238	0.3724	0.3068	0.2722	0.0835	557.0000	98.1180	458.8820	170.8697	46.5047	3162.00000	557.0000	2605.00000	970.0000	264.0000	0.5167	4.677	0.5933	1.434
45	30/09/16	13:12:28	Control	B	280.00	40647	583	2679	2096	694	806	1177	1801	2379	0.2176	0.782	1.0394	3.595	0.5811	0.8569	0.5344	0.9447	19.3928	31.5252	0.0693	2.0778	0.4522	1.6256	0.6810	0.233	0.7824	0.4189	0.3277	0.3417	0.1120	583.0000	126.8716	456.1284	191.0691	65.2856	2679.00000	583.0000	2096.00000	878.0000	300.0000	0.4813	3.595	0.7209	1.247
46	30/09/16	13:12:42	Control	B	280.00	29182	501	2218	1717	602	704	1031	1561	2020	0.2259	0.774	0.8222	3.427	0.6174	0.8847	0.5941	1.0289	16.9958	28.3263	0.0607	2.1530	0.4863	1.6667	0.6377	0.192	0.7741	0.3826	0.2962	0.3014	0.0893	501.0000	113.1655	387.8345	148.4026	44.7241	2218.00000	501.0000	1717.00000	657.0000	198.0000	0.4645	3.427	0.6198	0.987
47	30/09/16	13:12:54	Control	B	400.00	58987	535	2561	2026	629	722	1046	1650	2194	0.2089	0.791	1.3352	3.787	0.5503	0.8189	0.4590	0.8407	29.1150	44.4777	0.0728	1.9311	0.4034	1.5277	0.6869	0.277	0.7911	0.4497	0.3557	0.4029	0.1433	535.0000	111.7630	423.2370	190.3104	76.6673	2561.00000	535.0000	2026.00000	911.0000	367.0000	0.5179	3.787	0.8170	1.602
48	30/09/16	13:13:07	Control	B	300.00	63139	507	2762	2255	605	704	1046	1671	2341	0.1836	0.816	1.8375	4.448	0.5162	0.8133	0.4390	0.7967	27.9996	43.2182	0.0933	1.8906	0.3470	1.5435	0.7468	0.288	0.8164	0.4838	0.3950	0.3859	0.1524	507.0000	93.0663	413.9337	200.2668	77.2799	2762.00000	507.0000	2255.00000	1091.00000	421.0000	0.5289	4.448	0.9373	2.205
49	30/09/16	13:16:07	Control	C	500.00	22655	664	2226	1562	785	911	1290	1785	2094	0.2983	0.702	0.2907	2.352	0.7177	0.9155	0.8067	1.3359	14.5039	26.9980	0.0290	2.6527	0.7913	1.8614	0.5255	0.157	0.7017	0.2823	0.1981	0.2993	0.0593	664.0000	198.0665	465.9335	131.5472	39.3747	2226.00000	664.0000	1562.00000	441.0000	132.0000	0.3770	2.352	0.3934	0.349
50	30/09/16	13:16:17	Control	C	260.00	24839	624	2039	1415	730	861	1191	1582	1829	0.3060	0.694	0.3171	2.268	0.6770	0.8516	0.9258	1.3357	17.5540	34.6316	0.0675	2.8429	0.8700	1.9729	0.6372	0.293	0.6940	0.3230	0.2241	0.4595	0.1030	624.0000	190.9642	433.0358	139.8568	64.2668	2039.00000	624.0000	1415.00000	457.0000	210.0000	0.3518	2.268	0.4770	0.381
51	30/09/16	13:16:27	Control	C	290.00	41186	520	2391	1871	615	709	1030	1575	2117	0.2175	0.783	1.1262	3.598	0.5639	0.8536	0.5024	0.9086	22.0130	35.4711	0.0759	2.0592	0.4478	1.6114	0.7028	0.236	0.7825	0.4361	0.3413	0.3358	0.1146	520.0000	113.0908	406.9092	177.4655	59.5901	2391.00000	520.0000	1871.00000	816.0000	274.0000	0.4856	3.598	0.7735	1.351
52	30/09/16	13:16:39	Control	C	280.00	44377	601	2793	2192	722	844	1244	1836	2473	0.2152	0.785	1.0651	3.647	0.5634	0.8540	0.5566	0.9778	20.2449	35.1348	0.0723	2.2113	0.4758	1.7355	0.7577	0.253	0.7848	0.4366	0.3426	0.3344	0.1146	601.0000	129.3237	471.6763	205.9280	68.8579	2793.00000	601.0000	2192.00000	957.0000	320.0000	0.4522	3.647	0.7749	1.278
53	30/09/16	13:16:52	Control	C	290.00	46775	519	2764	2245	622	718	1080	1670	2396	0.1878	0.812	1.7129	4.326	0.5127	0.8361	0.4276	0.8330	20.8353	33.8506	0.0718	2.0003	0.3756	1.6247	0.7917	0.266	0.8122	0.4873	0.3958	0.3364	0.1331	519.0000	97.4533	421.5467	205.4219	69.0999	2764.00000	519.0000	2245.00000	1094.00000	368.0000	0.4999	4.326	0.9505	2.055
54	30/09/16	13:17:03	Control	C	260.00	38482	539	2938	2399	662	780	1191	1803	2638	0.1835	0.817	1.5816	4.451	0.5269	0.8749	0.4919	0.9059	16.0410	27.5811	0.0617	2.1057	0.3863	1.7194	0.8135	0.215	0.8165	0.4731	0.3863	0.2643	0.1021	539.0000	98.8839	440.1161	208.2250	55.0374	2938.00000	539.0000	2399.00000	1135.00000	300.0000	0.4749	4.451	0.8979	1.898
55	30/09/16	13:17:16	Control	C	280.00	26721	628	2217	1589	741	861	1204	1606	2017	0.2833	0.717	0.4809	2.530	0.6155	0.8741	0.7552	1.2083	16.8162	33.0133	0.0601	2.7391	0.7759	1.9632	0.7549	0.247	0.7167	0.3845	0.2756	0.3273	0.0902	628.0000	177.8908	450.1092	173.0753	56.6531	2217.00000	628.0000	1589.00000	611.0000	200.0000	0.3651	2.530	0.6247	0.577
56	30/09/16	13:17:27	Control	C	280.00	35930	577	2728	2151	704	828	1247	1834	2472	0.2115	0.788	0.9805	3.728	0.5844	0.8810	0.5765	1.0383	16.7039	29.6781	0.0597	2.2533	0.4766	1.7767	0.7384	0.211	0.7885	0.4156	0.3277	0.2864	0.0938	577.0000	122.0414	454.9586	189.0902	54.1466	2728.00000	577.0000	2151.00000	894.0000	256.0000	0.4438	3.728	0.7112	1.177
57	30/09/16	13:17:54	Control	C	290.00	49004	513	2614	2101	616	714	1106	1791	2279	0.1963	0.804	1.1421	4.096	0.6083	0.8406	0.4664	0.9408	23.3243	36.0754	0.0804	1.9243	0.3777	1.5467	0.6059	0.247	0.8037	0.3917	0.3148	0.4070	0.1282	513.0000	100.6767	412.3233	161.5145	65.7441	2614.00000	513.0000	2101.00000	823.0000	335.0000	0.5197	4.096	0.6440	1.371
58	30/09/16	13:18:04	Control	C	300.00	51206	468	2618	2150	560	649	984	1568	2272	0.1788	0.821	1.9193	4.594	0.5116	0.8391	0.4140	0.8000	23.8168	37.2409	0.0794	1.9040	0.3404	1.5636	0.7636	0.252	0.8212	0.4884	0.4011	0.3295	0.1322	468.0000	83.6608	384.3392	187.7005	61.8518	2618.00000	468.0000	2150.00000	1050.00000	346.0000	0.5252	4.594	0.9545	2.303
59	30/09/16	13:18:16	Control	C	260.00	34404	566	2704	2138	698	845	1289	1862	2418	0.2093	0.791	0.8696	3.777	0.6062	0.8662	0.6876	1.1272	16.0918	29.9238	0.0619	2.3519	0.4923	1.8596	0.7323	0.249	0.7907	0.3938	0.3114	0.3397	0.1058	566.0000	118.4749	447.5251	176.2470	59.8654	2704.00000	566.0000	2138.00000	842.0000	286.0000	0.4252	3.777	0.6497	1.043
60	30/09/16	13:18:27	Control	C	270.00	26486	451	1967	1516	556	665	980	1327	1758	0.2293	0.771	0.7836	3.361	0.5778	0.8621	0.7190	1.1631	17.4710	35.1680	0.0647	2.6118	0.5988	2.0129	0.8498	0.278	0.7707	0.4222	0.3254	0.3266	0.1063	451.0000	103.4067	347.5933	146.7412	47.9202	1967.00000	451.0000	1516.00000	640.0000	209.0000	0.3829	3.361	0.7306	0.940
61	30/09/16	13:18:40	Control	C	290.00	30539	598	2288	1690	713	832	1196	1670	2049	0.2614	0.739	0.5393	2.826	0.6343	0.8586	0.7041	1.1795	18.1089	33.6727	0.0624	2.5174	0.6580	1.8595	0.6800	0.263	0.7386	0.3657	0.2701	0.3867	0.1045	598.0000	156.2955	441.7045	161.5227	62.4659	2288.00000	598.0000	1690.00000	618.0000	239.0000	0.3972	2.826	0.5765	0.647
62	30/09/16	13:18:52	Control	C	270.00	33464	391	2036	1645	477	556	863	1323	1765	0.1920	0.808	1.2837	4.207	0.5666	0.8353	0.4802	0.9564	20.3814	34.4064	0.0755	2.0894	0.4013	1.6881	0.7317	0.278	0.8080	0.4334	0.3502	0.3801	0.1331	391.0000	75.0889	315.9111	136.9268	52.0437	2036.00000	391.0000	1645.00000	713.0000	271.0000	0.4786	4.207	0.7650	1.540
63	30/09/16	13:19:06	Control	C	270.00	26924	607	2127	1520	730	858	1245	1686	1920	0.2854	0.715	0.3092	2.504	0.7099	0.8638	0.8421	1.3991	17.7512	34.9869	0.0657	2.7580	0.7871	1.9710	0.5718	0.268	0.7146	0.2901	0.2073	0.4694	0.0973	607.0000	173.2247	433.7753	125.8519	59.0733	2127.00000	607.0000	1520.00000	441.0000	207.0000	0.3626	2.504	0.4087	0.371
64	30/09/16	13:19:18	Control	C	290.00	39603	595	2506	1911	718	837	1244	1824	2217	0.2374	0.763	0.6434	3.212	0.6431	0.8488	0.6227	1.1320	20.7618	36.5457	0.0716	2.3083	0.5481	1.7602	0.6282	0.266	0.7626	0.3569	0.2721	0.4238	0.1153	595.0000	141.2709	453.7291	161.9274	68.6173	2506.00000	595.0000	1911.00000	682.0000	289.0000	0.4332	3.212	0.5549	0.772
65	30/09/16	13:19:32	Control	C	290.00	44682	534	2701	2167	647	752	1145	1775	2359	0.1977	0.802	1.2336	4.058	0.5727	0.8422	0.4845	0.9399	20.6577	33.9024	0.0712	2.0456	0.4044	1.6411	0.7013	0.259	0.8023	0.4273	0.3428	0.3693	0.1266	534.0000	105.5742	428.4258	183.0744	67.6150	2701.00000	534.0000	2167.00000	926.0000	342.0000	0.4889	4.058	0.7462	1.480
66	30/09/16	13:19:45	Control	C	290.00	55285	522	2946	2424	624	720	1077	1650	2499	0.1772	0.823	2.2306	4.644	0.4653	0.8156	0.3960	0.7632	22.8461	37.4691	0.0788	1.9933	0.3532	1.6401	0.8769	0.302	0.8228	0.5347	0.4399	0.3449	0.1517	522.0000	92.4929	429.5071	229.6375	79.2037	2946.00000	522.0000	2424.00000	1296.00000	447.0000	0.5017	4.644	1.1489	2.677
67	30/09/16	13:20:00	Control	C	290.00	42617	612	2437	1825	709	806	1122	1637	2080	0.2511	0.749	0.8757	2.982	0.5616	0.8044	0.5315	0.9315	23.3906	38.7941	0.0807	2.2147	0.5562	1.6585	0.7270	0.324	0.7489	0.4384	0.3283	0.4463	0.1465	612.0000	153.6906	458.3094	200.9027	89.6529	2437.00000	612.0000	1825.00000	800.0000	357.0000	0.4515	2.982	0.7805	1.051
68	30/09/16	13:20:13	Control	C	290.00	43747	540	2614	2074	636	729	1061	1609	2227	0.2066	0.793	1.4696	3.841	0.5154	0.8134	0.4484	0.8374	21.1317	34.3300	0.0729	2.0476	0.4230	1.6246	0.7872	0.303	0.7934	0.4846	0.3845	0.3851	0.1480	540.0000	111.5532	428.4468	207.6129	79.9464	2614.00000	540.0000	2074.00000	1005.00000	387.0000	0.4884	3.841	0.9401	1.763
69	30/09/16	13:20:29	Control	C	260.00	30944	478	2213	1735	577	674	1006	1511	1958	0.2160	0.784	0.9459	3.630	0.5954	0.8530	0.5591	1.0144	17.8739	30.4530	0.0687	2.1732	0.4694	1.7038	0.6894	0.250	0.7840	0.4046	0.3172	0.3632	0.1152	478.0000	103.2463	374.7537	151.6295	55.0791	2213.00000	478.0000	1735.00000	702.0000	255.0000	0.4602	3.630	0.6796	1.135
70	30/09/16	13:20:41	Control	C	260.00	33679	454	2218	1764	528	595	859	1408	1948	0.2047	0.795	1.5451	3.885	0.5408	0.8469	0.3798	0.7653	19.1315	27.0729	0.0736	1.7793	0.3642	1.4151	0.6498	0.217	0.7953	0.4592	0.3652	0.3333	0.1217	454.0000	92.9288	361.0712	165.7980	55.2660	2218.00000	454.0000	1764.00000	810.0000	270.0000	0.5620	3.885	0.8491	1.854
71	30/09/16	13:20:54	Control	C	260.00	18949	544	1551	1007	631	722	977	1261	1384	0.3507	0.649	0.2012	1.851	0.7120	0.8342	0.9037	1.4333	18.8553	37.9559	0.0725	3.1005	1.0875	2.0130	0.5797	0.334	0.6493	0.2880	0.1870	0.5759	0.1077	544.0000	190.8034	353.1966	101.7150	58.5738	1551.00000	544.0000	1007.00000	290.0000	167.0000	0.3225	1.851	0.4045	0.241
72	30/09/16	13:21:06	Control	C	250.00	37526	574	2789	2215	695	813	1212	1804	2456	0.2058	0.794	1.1829	3.859	0.5553	0.8497	0.5327	0.9601	16.9804	29.3590	0.0679	2.1771	0.4481	1.7290	0.7689	0.260	0.7942	0.4447	0.3532	0.3381	0.1194	574.0000	118.1341	455.8659	202.7214	68.5342	2789.00000	574.0000	2215.00000	985.0000	333.0000	0.4593	3.859	0.8008	1.419
73	30/09/16	13:23:32	Control	D	300.00	33974	509	2224	1715	591	673	946	1430	2002	0.2289	0.771	1.1802	3.369	0.5370	0.8706	0.4781	0.8494	19.8097	31.3313	0.0660	2.0510	0.4694	1.5816	0.7322	0.205	0.7711	0.4630	0.3570	0.2796	0.0998	509.0000	116.4933	392.5067	181.7203	50.8085	2224.00000	509.0000	1715.00000	794.0000	222.0000	0.4876	3.369	0.8621	1.416
74	30/09/16	13:23:44	Control	D	300.00	56094	535	3209	2674	656	771	1183	1825	2828	0.1667	0.833	2.2238	4.998	0.4824	0.8575	0.4301	0.8078	20.9776	35.1253	0.0699	2.0094	0.3350	1.6744	0.8666	0.239	0.8333	0.5176	0.4313	0.2753	0.1187	535.0000	89.1945	445.8055	230.7385	63.5198	3209.00000	535.0000	2674.00000	1384.00000	381.0000	0.4977	4.998	1.0729	2.669
75	30/09/16	13:23:56	Control	D	290.00	50127	552	2902	2350	664	771	1145	1711	2565	0.1902	0.810	1.7310	4.257	0.4932	0.8566	0.4553	0.8411	21.3307	36.3794	0.0736	2.1061	0.4006	1.7055	0.8644	0.245	0.8098	0.5068	0.4104	0.2830	0.1161	552.0000	104.9979	447.0021	226.5445	64.1020	2902.00000	552.0000	2350.00000	1191.00000	337.0000	0.4748	4.257	1.0276	2.077
76	30/09/16	13:24:08	Control	D	290.00	43767	517	2953	2436	635	749	1169	1847	2639	0.1751	0.825	1.6483	4.712	0.5460	0.8711	0.4680	0.8922	18.0053	29.4222	0.0621	1.9809	0.3468	1.6341	0.7419	0.211	0.8249	0.4540	0.3745	0.2839	0.1063	517.0000	90.5144	426.4856	193.6343	54.9739	2953.00000	517.0000	2436.00000	1106.00000	314.0000	0.5048	4.712	0.8316	1.978
77	30/09/16	13:24:17	Control	D	290.00	48123	494	2884	2390	594	691	1044	1630	2558	0.1713	0.829	2.2853	4.838	0.4753	0.8636	0.4059	0.7671	20.1741	32.5580	0.0696	1.9474	0.3336	1.6138	0.8468	0.220	0.8287	0.5247	0.4348	0.2600	0.1130	494.0000	84.6172	409.3828	214.7975	55.8405	2884.00000	494.0000	2390.00000	1254.00000	326.0000	0.5135	4.838	1.1039	2.742
78	30/09/16	13:24:28	Control	D	290.00	45293	491	2708	2217	586	668	1009	1628	2376	0.1813	0.819	1.9268	4.515	0.5129	0.8502	0.3699	0.7788	20.4685	31.0838	0.0706	1.8549	0.3363	1.5186	0.7398	0.227	0.8187	0.4871	0.3988	0.3074	0.1226	491.0000	89.0255	401.9745	195.8198	60.1965	2708.00000	491.0000	2217.00000	1080.00000	332.0000	0.5391	4.515	0.9499	2.312
79	30/09/16	13:24:38	Control	D	300.00	53385	511	2664	2153	605	695	1050	1712	2320	0.1918	0.808	1.5036	4.213	0.5578	0.8402	0.4180	0.8345	24.8343	37.1514	0.0828	1.8510	0.3551	1.4960	0.6615	0.239	0.8082	0.4422	0.3574	0.3613	0.1291	511.0000	98.0184	412.9816	182.6096	65.9850	2664.00000	511.0000	2153.00000	952.0000	344.0000	0.5402	4.213	0.7927	1.804
80	30/09/16	13:24:47	Control	D	300.00	44731	523	2526	2003	622	717	1080	1708	2241	0.2070	0.793	1.1150	3.830	0.5916	0.8577	0.4743	0.9269	22.3704	35.0501	0.0746	1.9759	0.4091	1.5668	0.6399	0.223	0.7930	0.4084	0.3238	0.3484	0.1128	523.0000	108.2854	414.7146	169.3642	59.0083	2526.00000	523.0000	2003.00000	818.0000	285.0000	0.5061	3.830	0.6903	1.338
81	30/09/16	13:24:59	Control	D	300.00	47070	519	2554	2035	617	715	1061	1663	2254	0.2032	0.797	1.2840	3.921	0.5622	0.8526	0.4816	0.8878	23.1688	36.5895	0.0772	1.9820	0.4028	1.5793	0.6915	0.233	0.7968	0.4378	0.3489	0.3367	0.1175	519.0000	105.4663	413.5337	181.0607	60.9632	2554.00000	519.0000	2035.00000	891.0000	300.0000	0.5045	3.921	0.7788	1.541
82	30/09/16	13:25:10	Control	D	300.00	43469	517	2659	2142	614	716	1065	1663	2357	0.1944	0.806	1.5165	4.143	0.5350	0.8590	0.4762	0.8528	20.3324	32.4088	0.0678	1.9787	0.3847	1.5939	0.7412	0.225	0.8056	0.4650	0.3746	0.3032	0.1136	517.0000	100.5224	416.4776	193.6563	58.7191	2659.00000	517.0000	2142.00000	996.0000	302.0000	0.5054	4.143	0.8691	1.820
83	30/09/16	13:25:24	Control	D	300.00	49110	521	2881	2360	635	740	1141	1805	2541	0.1808	0.819	1.6099	4.530	0.5441	0.8559	0.4449	0.8757	20.8478	33.5557	0.0695	1.9649	0.3553	1.6096	0.7338	0.232	0.8192	0.4559	0.3735	0.3160	0.1180	521.0000	94.2176	426.7824	194.5838	61.4856	2881.00000	521.0000	2360.00000	1076.00000	340.0000	0.5089	4.530	0.8380	1.932
84	30/09/16	13:25:35	Control	D	290.00	40167	553	2736	2183	679	796	1237	1936	2455	0.2021	0.798	0.9210	3.948	0.6335	0.8713	0.5360	1.0444	18.4383	30.3972	0.0636	2.0662	0.4176	1.6486	0.6042	0.212	0.7979	0.3665	0.2924	0.3513	0.1027	553.0000	111.7723	441.2277	161.6959	56.7957	2736.00000	553.0000	2183.00000	800.0000	281.0000	0.4840	3.948	0.5785	1.105
85	30/09/16	13:25:47	Control	D	290.00	43531	449	2291	1842	524	594	878	1461	1969	0.1960	0.804	1.5954	4.102	0.5494	0.8252	0.3800	0.7763	23.6713	33.4486	0.0816	1.7575	0.3444	1.4130	0.6367	0.247	0.8040	0.4506	0.3623	0.3880	0.1405	449.0000	87.9969	361.0031	162.6670	63.1069	2291.00000	449.0000	1842.00000	830.0000	322.0000	0.5690	4.102	0.8202	1.914
86	30/09/16	13:25:58	Control	D	400.00	44843	551	2342	1791	636	721	1020	1599	2056	0.2353	0.765	0.9845	3.250	0.5851	0.8403	0.4746	0.8729	25.0768	37.4079	0.0627	1.9507	0.4589	1.4917	0.6188	0.238	0.7647	0.4149	0.3173	0.3849	0.1221	551.0000	129.6332	421.3668	174.8049	67.2869	2342.00000	551.0000	1791.00000	743.0000	286.0000	0.5126	3.250	0.7090	1.181
87	30/09/16	13:26:10	Control	D	400.00	47124	487	2622	2135	574	657	966	1549	2315	0.1857	0.814	1.9991	4.384	0.4974	0.8562	0.3888	0.7479	22.1109	33.2426	0.0553	1.8464	0.3429	1.5035	0.7556	0.216	0.8143	0.5026	0.4092	0.2861	0.1171	487.0000	90.4535	396.5465	199.2948	57.0210	2622.00000	487.0000	2135.00000	1073.00000	307.0000	0.5416	4.384	1.0104	2.399
88	30/09/16	13:26:19	Control	D	300.00	40040	538	2613	2075	647	752	1111	1724	2341	0.2059	0.794	1.1880	3.857	0.5716	0.8689	0.5060	0.9205	19.3349	31.1381	0.0644	2.0280	0.4176	1.6105	0.6900	0.211	0.7941	0.4284	0.3402	0.3060	0.1041	538.0000	110.7708	427.2292	183.0394	56.0031	2613.00000	538.0000	2075.00000	889.0000	272.0000	0.4931	3.857	0.7496	1.426
89	30/09/16	13:26:29	Control	D	280.00	41657	502	2779	2277	600	689	1052	1737	2472	0.1806	0.819	1.7603	4.536	0.5424	0.8652	0.3909	0.8052	18.3336	27.2159	0.0655	1.8118	0.3273	1.4845	0.6793	0.200	0.8194	0.4576	0.3750	0.2946	0.1105	502.0000	90.6815	411.3185	188.2274	55.4566	2779.00000	502.0000	2277.00000	1042.00000	307.0000	0.5520	4.536	0.8437	2.112
90	30/09/16	13:26:39	Control	D	280.00	46645	541	3134	2593	663	773	1197	1929	2800	0.1726	0.827	1.8211	4.793	0.5353	0.8712	0.4242	0.8433	18.0275	28.4006	0.0644	1.9041	0.3287	1.5754	0.7321	0.203	0.8274	0.4647	0.3845	0.2772	0.1066	541.0000	93.3890	447.6110	208.0105	57.6560	3134.00000	541.0000	2593.00000	1205.00000	334.0000	0.5252	4.793	0.8682	2.185
91	30/09/16	13:26:53	Control	D	280.00	32449	511	2433	1922	610	708	1033	1545	2190	0.2100	0.790	1.2636	3.761	0.5380	0.8736	0.5099	0.9053	16.9218	28.4758	0.0604	2.1302	0.4474	1.6828	0.7775	0.213	0.7900	0.4620	0.3650	0.2736	0.0999	511.0000	107.3247	403.6753	186.5055	51.0370	2433.00000	511.0000	1922.00000	888.0000	243.0000	0.4694	3.761	0.8588	1.516
92	30/09/16	13:27:04	Control	D	300.00	32292	494	2464	1970	588	677	1004	1547	2258	0.2005	0.800	1.4332	3.988	0.5345	0.8954	0.4518	0.8629	16.4305	26.5261	0.0548	2.0193	0.4048	1.6144	0.7515	0.169	0.7995	0.4655	0.3722	0.2246	0.0836	494.0000	99.0406	394.9594	183.8466	41.3003	2464.00000	494.0000	1970.00000	917.0000	206.0000	0.4952	3.988	0.8708	1.720
93	30/09/16	13:27:16	Control	D	290.00	49332	512	3159	2647	622	723	1110	1781	2804	0.1621	0.838	2.4956	5.170	0.4794	0.8659	0.3816	0.7531	18.6759	29.3360	0.0644	1.8746	0.3038	1.5708	0.8177	0.211	0.8379	0.5206	0.4362	0.2576	0.1124	512.0000	82.9832	429.0168	223.3416	57.5372	3159.00000	512.0000	2647.00000	1378.00000	355.0000	0.5334	5.170	1.0859	2.995
94	30/09/16	13:27:26	Control	D	290.00	45459	509	2932	2423	620	720	1114	1798	2621	0.1736	0.826	1.8434	4.760	0.5320	0.8716	0.4127	0.8323	18.8001	29.4132	0.0648	1.8932	0.3287	1.5645	0.7322	0.201	0.8264	0.4680	0.3868	0.2743	0.1061	509.0000	88.3632	420.6368	196.8643	53.9901	2932.00000	509.0000	2423.00000	1134.00000	311.0000	0.5282	4.760	0.8798	2.212
95	30/09/16	13:27:39	Control	D	400.00	30657	428	1744	1316	485	543	734	1104	1543	0.2454	0.755	1.2132	3.075	0.5137	0.8473	0.4407	0.7751	23.3344	35.2087	0.0583	1.9996	0.4907	1.5089	0.7338	0.230	0.7546	0.4863	0.3670	0.3141	0.1153	428.0000	105.0367	322.9633	157.0642	49.3280	1744.00000	428.0000	1316.00000	640.0000	201.0000	0.5001	3.075	0.9467	1.456
96	30/09/16	13:27:50	Control	D	290.00	41302	481	2258	1777	562	630	932	1497	1972	0.2130	0.787	1.2265	3.694	0.5718	0.8391	0.3827	0.8460	23.2813	34.4484	0.0803	1.8802	0.4005	1.4797	0.6337	0.238	0.7870	0.4282	0.3370	0.3758	0.1267	481.0000	102.4628	378.5372	162.1085	60.9238	2258.00000	481.0000	1777.00000	761.0000	286.0000	0.5319	3.694	0.7490	1.472
97	30/09/16	13:30:41	Control	E	260.00	37328	605	2484	1879	706	805	1156	1744	2144	0.2436	0.756	0.7888	3.106	0.6062	0.8191	0.5269	0.9775	19.9042	32.0961	0.0766	2.1317	0.5192	1.6125	0.6351	0.292	0.7564	0.3938	0.2979	0.4595	0.1369	605.0000	147.3531	457.6469	180.2335	82.8100	2484.00000	605.0000	1879.00000	740.0000	340.0000	0.4691	3.106	0.6497	0.947
98	30/09/16	13:30:50	Control	E	250.00	49855	585	2991	2406	698	805	1212	1942	2522	0.1956	0.804	1.3838	4.113	0.5640	0.8051	0.4447	0.8687	20.7596	31.9732	0.0830	1.9146	0.3745	1.5402	0.6715	0.300	0.8044	0.4360	0.3507	0.4471	0.1568	585.0000	114.4183	470.5817	205.1705	91.7302	2991.00000	585.0000	2406.00000	1049.00000	469.0000	0.5223	4.113	0.7730	1.661
99	30/09/16	13:30:59	Control	E	230.00	36600	596	2768	2172	729	864	1317	1937	2468	0.2153	0.785	0.8240	3.644	0.6174	0.8619	0.6215	1.1065	16.8892	30.2688	0.0734	2.2840	0.4918	1.7922	0.6857	0.248	0.7847	0.3826	0.3002	0.3610	0.1084	596.0000	128.3295	467.6705	178.9292	64.5954	2768.00000	596.0000	2172.00000	831.0000	300.0000	0.4378	3.644	0.6197	0.989
100	30/09/16	13:31:10	Control	E	220.00	47760	622	3252	2630	760	892	1367	2136	2833	0.1913	0.809	1.2806	4.228	0.5757	0.8407	0.5019	0.9442	18.1983	29.8497	0.0827	2.0282	0.3879	1.6402	0.6960	0.261	0.8087	0.4243	0.3432	0.3754	0.1288	622.0000	118.9680	503.0320	213.4539	80.1408	3252.00000	622.0000	2630.00000	1116.00000	419.0000	0.4931	4.228	0.7371	1.537
101	30/09/16	13:31:20	Control	E	290.00	56682	615	2995	2380	727	839	1223	1868	2583	0.2053	0.795	1.4251	3.870	0.5265	0.8269	0.4706	0.8515	23.8547	38.5839	0.0823	2.0354	0.4180	1.6175	0.7659	0.280	0.7947	0.4735	0.3763	0.3656	0.1376	615.0000	126.2855	488.7145	231.4207	84.6010	2995.00000	615.0000	2380.00000	1127.00000	412.0000	0.4913	3.870	0.8994	1.710
102	30/09/16	13:31:29	Control	E	290.00	55150	558	2736	2178	660	756	1113	1728	2334	0.2039	0.796	1.4108	3.903	0.5372	0.8154	0.4408	0.8494	25.3599	40.0990	0.0874	1.9863	0.4051	1.5812	0.7318	0.292	0.7961	0.4628	0.3684	0.3988	0.1469	558.0000	113.8026	444.1974	205.5789	81.9868	2736.00000	558.0000	2178.00000	1008.00000	402.0000	0.5034	3.903	0.8615	1.693
103	30/09/16	13:31:40	Control	E	290.00	36956	669	2714	2045	822	988	1428	1917	2466	0.2465	0.754	0.6047	3.057	0.6103	0.8787	0.8117	1.2372	18.1096	36.7126	0.0624	2.6904	0.6632	2.0272	0.7901	0.246	0.7535	0.3897	0.2937	0.3112	0.0914	669.0000	164.9083	504.0917	196.4602	61.1319	2714.00000	669.0000	2045.00000	797.0000	248.0000	0.3717	3.057	0.6386	0.726
104	30/09/16	13:31:50	Control	E	290.00	49132	595	3019	2424	727	855	1287	1925	2681	0.1971	0.803	1.2928	4.074	0.5487	0.8606	0.5281	0.9516	20.3076	35.2203	0.0700	2.1600	0.4257	1.7343	0.7827	0.242	0.8029	0.4513	0.3624	0.3090	0.1120	595.0000	117.2657	477.7343	215.6111	66.6148	3019.00000	595.0000	2424.00000	1094.00000	338.0000	0.4630	4.074	0.8226	1.551
105	30/09/16	13:31:59	Control	E	290.00	65568	553	3189	2636	656	759	1120	1781	2683	0.1734	0.827	2.4461	4.767	0.4659	0.8080	0.3907	0.7170	24.9131	38.3435	0.0859	1.8620	0.3229	1.5391	0.8221	0.295	0.8266	0.5341	0.4415	0.3594	0.1587	553.0000	95.8950	457.1050	244.1593	87.7447	3189.00000	553.0000	2636.00000	1408.00000	506.0000	0.5371	4.767	1.1466	2.935
106	30/09/16	13:32:09	Control	E	290.00	50374	585	2711	2126	678	766	1103	1756	2281	0.2158	0.784	1.3136	3.634	0.5508	0.7977	0.4139	0.8122	23.7329	34.9947	0.0818	1.8803	0.4057	1.4745	0.6624	0.298	0.7842	0.4492	0.3523	0.4503	0.1586	585.0000	126.2357	458.7643	206.0771	92.7886	2711.00000	585.0000	2126.00000	955.0000	430.0000	0.5318	3.634	0.8155	1.576
107	30/09/16	13:32:19	Control	E	290.00	57376	650	3351	2701	781	910	1349	2052	2931	0.1940	0.806	1.5561	4.155	0.5191	0.8445	0.4776	0.8626	21.2814	35.3678	0.0734	2.0619	0.3999	1.6619	0.7993	0.258	0.8060	0.4809	0.3876	0.3233	0.1253	650.0000	126.0818	523.9182	251.9696	81.4682	3351.00000	650.0000	2701.00000	1299.00000	420.0000	0.4850	4.155	0.9265	1.867
108	30/09/16	13:32:30	Control	E	290.00	56000	569	3117	2548	692	815	1233	1874	2706	0.1825	0.817	1.7131	4.478	0.5122	0.8387	0.4827	0.8687	22.0167	37.3412	0.0759	2.0748	0.3787	1.6960	0.8274	0.274	0.8175	0.4878	0.3988	0.3307	0.1319	569.0000	103.8694	465.1306	226.9063	75.0269	3117.00000	569.0000	2548.00000	1243.00000	411.0000	0.4820	4.478	0.9525	2.056
109	30/09/16	13:32:41	Control	E	260.00	51982	608	3578	2970	749	888	1357	2140	3147	0.1699	0.830	1.9462	4.885	0.5158	0.8549	0.4680	0.8406	17.5409	28.5861	0.0675	1.9633	0.3336	1.6297	0.7890	0.236	0.8301	0.4842	0.4019	0.2997	0.1205	608.0000	103.3158	504.6842	244.3555	73.2387	3578.00000	608.0000	2970.00000	1438.00000	431.0000	0.5093	4.885	0.9386	2.335
110	30/09/16	13:32:50	Control	E	300.00	61764	592	2761	2169	686	778	1112	1721	2316	0.2144	0.786	1.4391	3.664	0.5205	0.7948	0.4242	0.7991	28.5144	43.7777	0.0950	1.9543	0.4190	1.5353	0.7361	0.315	0.7856	0.4795	0.3767	0.4279	0.1612	592.0000	126.9337	465.0663	222.9917	95.4147	2761.00000	592.0000	2169.00000	1040.00000	445.0000	0.5117	3.664	0.9212	1.727
111	30/09/16	13:33:00	Control	E	280.00	45175	552	2622	2070	651	746	1090	1680	2268	0.2105	0.789	1.2959	3.750	0.5449	0.8290	0.4589	0.8663	21.8622	34.7573	0.0781	2.0138	0.4240	1.5898	0.7235	0.272	0.7895	0.4551	0.3593	0.3758	0.1350	552.0000	116.2105	435.7895	198.3158	74.5263	2622.00000	552.0000	2070.00000	942.0000	354.0000	0.4966	3.750	0.8351	1.555
112	30/09/16	13:33:11	Control	E	290.00	33919	613	2304	1691	725	833	1216	1756	2070	0.2661	0.734	0.4600	2.759	0.6759	0.8616	0.6387	1.1886	20.0971	35.3413	0.0693	2.3960	0.6375	1.7585	0.5699	0.243	0.7339	0.3241	0.2378	0.4270	0.1016	613.0000	163.0942	449.9058	145.8003	62.2578	2304.00000	613.0000	1691.00000	548.0000	234.0000	0.4174	2.759	0.4794	0.552
113	30/09/16	13:33:22	Control	E	290.00	35507	621	2320	1699	714	810	1113	1601	2049	0.2677	0.732	0.7320	2.736	0.5768	0.8405	0.5650	0.9653	20.9372	35.0377	0.0722	2.2851	0.6117	1.6735	0.7082	0.267	0.7323	0.4232	0.3099	0.3769	0.1168	621.0000	166.2246	454.7754	192.4565	72.5392	2320.00000	621.0000	1699.00000	719.0000	271.0000	0.4376	2.736	0.7337	0.878
114	30/09/16	13:33:32	Control	E	290.00	35452	512	2123	1611	591	667	941	1435	1845	0.2412	0.759	0.9573	3.146	0.5729	0.8274	0.4718	0.8876	22.0449	34.1541	0.0760	2.0417	0.4924	1.5493	0.6616	0.267	0.7588	0.4271	0.3241	0.4041	0.1309	512.0000	123.4781	388.5219	165.9237	67.0447	2123.00000	512.0000	1611.00000	688.0000	278.0000	0.4898	3.146	0.7454	1.149
115	30/09/16	13:33:45	Control	E	290.00	43528	585	2568	1983	684	782	1106	1672	2239	0.2278	0.772	1.1254	3.390	0.5482	0.8341	0.4942	0.8758	21.9892	35.1314	0.0758	2.0690	0.4713	1.5977	0.7219	0.265	0.7722	0.4518	0.3489	0.3672	0.1281	585.0000	133.2652	451.7348	204.1121	74.9474	2568.00000	585.0000	1983.00000	896.0000	329.0000	0.4833	3.390	0.8243	1.350
116	30/09/16	13:33:56	Control	E	400.00	53243	487	2801	2314	595	696	1061	1645	2477	0.1739	0.826	1.9764	4.752	0.5004	0.8600	0.4365	0.8269	23.0480	38.0816	0.0576	2.0000	0.3477	1.6523	0.8254	0.231	0.8261	0.4996	0.4127	0.2803	0.1157	487.0000	84.6730	402.3270	200.9896	56.3327	2801.00000	487.0000	2314.00000	1156.00000	324.0000	0.5000	4.752	0.9983	2.372
117	30/09/16	13:34:08	Control	E	280.00	46948	548	2933	2385	667	781	1210	1902	2588	0.1868	0.813	1.3779	4.352	0.5677	0.8553	0.4780	0.9252	19.7234	32.1440	0.0704	2.0042	0.3745	1.6297	0.7045	0.236	0.8132	0.4323	0.3515	0.3346	0.1176	548.0000	102.3880	445.6120	192.6314	64.4596	2933.00000	548.0000	2385.00000	1031.00000	345.0000	0.4990	4.352	0.7614	1.654
118	30/09/16	13:34:20	Control	E	260.00	48801	566	2864	2298	679	785	1182	1878	2463	0.1976	0.802	1.3036	4.060	0.5709	0.8255	0.4613	0.8935	21.2749	33.2961	0.0818	1.9505	0.3855	1.5650	0.6715	0.273	0.8024	0.4291	0.3443	0.4067	0.1400	566.0000	111.8561	454.1439	194.8589	79.2479	2864.00000	566.0000	2298.00000	986.0000	401.0000	0.5127	4.060	0.7515	1.564
119	30/09/16	13:34:52	Control	E	290.00	53824	594	2923	2329	701	795	1178	1814	2501	0.2032	0.797	1.4831	3.921	0.5238	0.8188	0.4036	0.8358	23.1491	36.9373	0.0798	2.0026	0.4070	1.5956	0.7598	0.289	0.7968	0.4762	0.3794	0.3805	0.1444	594.0000	120.7102	473.2898	225.3664	85.7571	2923.00000	594.0000	2329.00000	1109.00000	422.0000	0.4994	3.921	0.9090	1.780
120	30/09/16	13:35:02	Control	E	290.00	55568	568	3018	2450	685	787	1203	1878	2604	0.1882	0.812	1.5716	4.313	0.5347	0.8310	0.4163	0.8639	22.7195	36.7097	0.0783	1.9904	0.3746	1.6158	0.7518	0.273	0.8118	0.4653	0.3777	0.3632	0.1372	568.0000	106.8999	461.1001	214.5527	77.9165	3018.00000	568.0000	2450.00000	1140.00000	414.0000	0.5024	4.313	0.8702	1.886
121	30/09/16	13:37:57	Control	F	250.00	44709	550	3231	2681	694	834	1317	2024	2879	0.1702	0.830	1.5913	4.875	0.5498	0.8687	0.5222	0.9536	16.7148	28.9919	0.0669	2.0903	0.3558	1.7345	0.7809	0.228	0.8298	0.4502	0.3736	0.2916	0.1089	550.0000	93.6243	456.3757	205.4627	59.9195	3231.00000	550.0000	2681.00000	1207.00000	352.0000	0.4784	4.875	0.8189	1.910
123	30/09/16	13:38:50	Control	F	280.00	36917	574	2414	1840	698	828	1206	1691	2146	0.2378	0.762	0.6988	3.206	0.6071	0.8543	0.7065	1.1449	20.1017	37.9119	0.0718	2.4744	0.5884	1.8860	0.7411	0.275	0.7622	0.3929	0.2995	0.3707	0.1110	574.0000	136.4855	437.5145	171.9147	63.7249	2414.00000	574.0000	1840.00000	723.0000	268.0000	0.4041	3.206	0.6473	0.839
124	30/09/16	13:39:02	Control	F	250.00	43514	559	2797	2238	672	779	1179	1838	2431	0.1999	0.800	1.2387	4.004	0.5715	0.8365	0.4781	0.9234	19.4821	31.4800	0.0779	2.0194	0.4036	1.6158	0.6924	0.264	0.8001	0.4285	0.3429	0.3816	0.1309	559.0000	111.7201	447.2799	191.6629	73.1477	2797.00000	559.0000	2238.00000	959.0000	366.0000	0.4952	4.004	0.7498	1.486
125	30/09/16	13:39:12	Control	F	250.00	50662	538	3079	2541	663	784	1234	1960	2630	0.1747	0.825	1.5667	4.723	0.5596	0.8233	0.4762	0.9130	19.9765	32.5918	0.0799	1.9769	0.3454	1.6315	0.7185	0.288	0.8253	0.4404	0.3634	0.4013	0.1458	538.0000	94.0058	443.9942	195.5252	78.4547	3079.00000	538.0000	2541.00000	1119.00000	449.0000	0.5058	4.723	0.7869	1.880
126	30/09/16	13:39:22	Control	F	290.00	50995	591	3360	2769	727	862	1303	1949	2983	0.1759	0.824	1.9130	4.685	0.4904	0.8638	0.4875	0.8571	18.4550	32.2533	0.0636	2.1207	0.3730	1.7477	0.8906	0.238	0.8241	0.5096	0.4199	0.2672	0.1122	591.0000	103.9527	487.0473	248.1848	66.3116	3360.00000	591.0000	2769.00000	1411.00000	377.0000	0.4715	4.685	1.0390	2.296
127	30/09/16	13:39:31	Control	F	280.00	42940	608	3199	2591	762	912	1418	2108	2885	0.1901	0.810	1.1622	4.262	0.5789	0.8788	0.5789	1.0421	16.6110	29.8998	0.0593	2.2224	0.4224	1.8000	0.7579	0.218	0.8099	0.4211	0.3410	0.2878	0.0982	608.0000	115.5561	492.4439	207.3548	59.6786	3199.00000	608.0000	2591.00000	1091.00000	314.0000	0.4500	4.262	0.7273	1.395
128	30/09/16	13:39:43	Control	F	290.00	34175	430	2315	1885	528	621	948	1457	2078	0.1857	0.814	1.4781	4.384	0.5448	0.8743	0.4934	0.9160	18.1687	30.5465	0.0627	2.0648	0.3835	1.6813	0.7653	0.211	0.8143	0.4552	0.3706	0.2762	0.1024	430.0000	79.8704	350.1296	159.3693	44.0216	2315.00000	430.0000	1885.00000	858.0000	237.0000	0.4843	4.384	0.8354	1.774
129	30/09/16	13:39:54	Control	F	260.00	34894	502	2433	1931	602	701	1020	1521	2154	0.2063	0.794	1.3438	3.847	0.5277	0.8555	0.5127	0.8942	18.1092	30.6855	0.0697	2.1350	0.4405	1.6945	0.8003	0.245	0.7937	0.4723	0.3748	0.3059	0.1147	502.0000	103.5775	398.4225	188.1726	57.5660	2433.00000	502.0000	1931.00000	912.0000	279.0000	0.4684	3.847	0.8950	1.613
130	30/09/16	13:40:04	Control	F	270.00	36056	501	2520	2019	615	720	1090	1656	2254	0.1988	0.801	1.1841	4.030	0.5721	0.8683	0.5201	0.9724	17.8967	30.4218	0.0663	2.1217	0.4218	1.6999	0.7274	0.224	0.8012	0.4279	0.3429	0.3079	0.1056	501.0000	99.6036	401.3964	171.7714	52.8833	2520.00000	501.0000	2019.00000	864.0000	266.0000	0.4713	4.030	0.7481	1.421
131	30/09/16	13:40:13	Control	F	270.00	35645	446	2369	1923	543	635	960	1477	2103	0.1883	0.812	1.5184	4.312	0.5361	0.8617	0.4784	0.8910	18.5749	30.8680	0.0688	2.0472	0.3854	1.6618	0.7708	0.230	0.8117	0.4639	0.3765	0.2982	0.1123	446.0000	83.9662	362.0338	167.9325	50.0785	2369.00000	446.0000	1923.00000	892.0000	266.0000	0.4885	4.312	0.8652	1.822
132	30/09/16	13:40:23	Control	F	290.00	34574	656	2367	1711	772	897	1259	1744	2110	0.2771	0.723	0.4870	2.608	0.6359	0.8498	0.7306	1.1748	20.2453	37.4017	0.0698	2.5557	0.7083	1.8474	0.6727	0.277	0.7229	0.3641	0.2632	0.4125	0.1086	656.0000	181.8065	474.1935	172.6608	71.2260	2367.00000	656.0000	1711.00000	623.0000	257.0000	0.3913	2.608	0.5726	0.584
133	30/09/16	13:40:32	Control	F	290.00	35015	675	2420	1745	803	937	1335	1866	2163	0.2789	0.721	0.3912	2.585	0.6825	0.8527	0.7679	1.2607	20.1044	37.1366	0.0693	2.5617	0.7145	1.8472	0.5864	0.272	0.7211	0.3175	0.2289	0.4639	0.1062	675.0000	188.2748	486.7252	154.5248	71.6839	2420.00000	675.0000	1745.00000	554.0000	257.0000	0.3904	2.585	0.4652	0.469
134	30/09/16	13:40:44	Control	F	280.00	36570	628	2476	1848	743	862	1227	1740	2187	0.2536	0.746	0.6747	2.943	0.6017	0.8436	0.6439	1.0804	19.8272	35.6010	0.0708	2.4057	0.6102	1.7956	0.7151	0.281	0.7464	0.3983	0.2973	0.3927	0.1167	628.0000	159.2827	468.7173	186.6753	73.3005	2476.00000	628.0000	1848.00000	736.0000	289.0000	0.4157	2.943	0.6619	0.810
135	30/09/16	13:40:54	Control	F	270.00	48001	592	3234	2642	751	910	1419	2070	2865	0.1831	0.817	1.2829	4.463	0.5594	0.8603	0.6018	1.0434	18.2069	33.9584	0.0674	2.2831	0.4179	1.8651	0.8217	0.260	0.8169	0.4406	0.3599	0.3170	0.1141	592.0000	108.3686	483.6314	213.0761	67.5473	3234.00000	592.0000	2642.00000	1164.00000	369.0000	0.4380	4.463	0.7876	1.539
136	30/09/16	13:41:04	Control	F	300.00	46432	729	2822	2093	851	983	1351	1883	2450	0.2583	0.742	0.8037	2.871	0.5514	0.8223	0.6307	0.9906	22.2233	39.9275	0.0741	2.4224	0.6258	1.7966	0.8060	0.319	0.7417	0.4486	0.3327	0.3962	0.1318	729.0000	188.3207	540.6793	242.5695	96.0978	2822.00000	729.0000	2093.00000	939.0000	372.0000	0.4128	2.871	0.8137	0.964
137	30/09/16	13:41:13	Control	F	290.00	17153	379	1361	982	439	504	681	937	1222	0.2785	0.722	0.6562	2.591	0.5682	0.8585	0.6619	1.0251	17.5056	31.5812	0.0604	2.5003	0.6963	1.8041	0.7789	0.255	0.7215	0.4318	0.3115	0.3278	0.1021	379.0000	105.5408	273.4592	118.0720	38.7076	1361.00000	379.0000	982.0000	424.0000	139.0000	0.3999	2.591	0.7599	0.787
138	30/09/16	13:41:22	Control	F	280.00	41998	636	3062	2426	781	926	1379	2037	2732	0.2077	0.792	1.0423	3.814	0.5775	0.8640	0.5977	1.0209	17.3502	30.6715	0.0620	2.2312	0.4634	1.7678	0.7469	0.240	0.7923	0.4225	0.3347	0.3220	0.1078	636.0000	132.1019	503.8981	212.9001	68.5434	3062.00000	636.0000	2426.00000	1025.00000	330.0000	0.4482	3.814	0.7316	1.251
139	30/09/16	13:41:31	Control	F	280.00	53399	581	3239	2658	727	865	1348	2008	2846	0.1794	0.821	1.5063	4.575	0.5369	0.8521	0.5192	0.9619	20.1283	36.0626	0.0719	2.1833	0.3916	1.7916	0.8298	0.265	0.8206	0.4631	0.3801	0.3193	0.1213	581.0000	104.2177	476.7823	220.8123	70.4949	3239.00000	581.0000	2658.00000	1231.00000	393.0000	0.4580	4.575	0.8626	1.808
140	30/09/16	13:41:41	Control	F	290.00	39158	636	2650	2014	771	900	1354	1965	2346	0.2400	0.760	0.5740	3.167	0.6599	0.8491	0.6405	1.1883	19.4812	35.0828	0.0672	2.3695	0.5687	1.8009	0.6125	0.272	0.7600	0.3401	0.2585	0.4438	0.1147	636.0000	152.6400	483.3600	164.4000	72.9600	2650.00000	636.0000	2014.00000	685.0000	304.0000	0.4220	3.167	0.5154	0.689
141	30/09/16	13:41:55	Control	F	290.00	41911	542	2421	1879	645	747	1107	1687	2134	0.2239	0.776	0.8739	3.467	0.6094	0.8473	0.5428	1.0023	22.3433	36.7509	0.0770	2.1193	0.4745	1.6448	0.6425	0.251	0.7761	0.3906	0.3032	0.3910	0.1185	542.0000	121.3399	420.6601	164.3238	64.2520	2421.00000	542.0000	1879.00000	734.0000	287.0000	0.4719	3.467	0.6410	1.049
142	30/09/16	13:42:07	Control	F	280.00	35075	571	2679	2108	697	826	1215	1751	2413	0.2131	0.787	1.0465	3.692	0.5598	0.8738	0.6120	1.0183	16.6773	30.3396	0.0596	2.3120	0.4928	1.8192	0.8009	0.230	0.7869	0.4402	0.3464	0.2866	0.0993	571.0000	121.7025	449.2975	197.7932	56.6950	2679.00000	571.0000	2108.00000	928.0000	266.0000	0.4325	3.692	0.7864	1.256
143	30/09/16	13:42:18	Control	F	270.00	33667	533	2311	1778	643	758	1086	1509	2032	0.2306	0.769	0.9305	3.336	0.5489	0.8431	0.6468	1.0367	18.9735	35.8345	0.0703	2.4548	0.5662	1.8887	0.8519	0.296	0.7694	0.4511	0.3470	0.3479	0.1207	533.0000	122.9290	410.0710	184.9701	64.3475	2311.00000	533.0000	1778.00000	802.0000	279.0000	0.4074	3.336	0.8217	1.117
144	30/09/16	13:42:30	Control	F	290.00	31646	447	2020	1573	531	613	887	1323	1769	0.2213	0.779	1.0852	3.519	0.5569	0.8404	0.5213	0.9324	20.1570	33.7484	0.0695	2.1501	0.4758	1.6743	0.7419	0.267	0.7787	0.4431	0.3450	0.3601	0.1243	447.0000	98.9153	348.0847	154.2371	55.5431	2020.00000	447.0000	1573.00000	697.0000	251.0000	0.4651	3.519	0.7957	1.302
145	30/09/16	13:42:42	Control	F	240.00	45701	655	3193	2538	806	959	1439	2124	2824	0.2051	0.795	1.0499	3.875	0.5788	0.8546	0.6028	1.0297	18.0452	32.1021	0.0752	2.2381	0.4591	1.7790	0.7493	0.259	0.7949	0.4212	0.3348	0.3452	0.1156	655.0000	134.3642	520.6358	219.2906	75.6953	3193.00000	655.0000	2538.00000	1069.00000	369.0000	0.4468	3.875	0.7277	1.260
146	30/09/16	13:45:41	Control	G	280.00	29184	645	2156	1511	740	841	1123	1524	1905	0.2992	0.701	0.5427	2.343	0.5817	0.8339	0.6684	1.0545	19.3526	35.0798	0.0691	2.5864	0.7738	1.8127	0.7582	0.301	0.7008	0.4183	0.2931	0.3972	0.1164	645.0000	192.9615	452.0385	189.0724	75.0904	2156.00000	645.0000	1511.00000	632.0000	251.0000	0.3866	2.343	0.7190	0.651
147	30/09/16	13:45:59	Control	G	300.00	55052	616	2502	1886	713	808	1114	1607	2067	0.2462	0.754	1.0369	3.062	0.5255	0.7694	0.5037	0.8802	29.2288	48.9605	0.0974	2.2222	0.5471	1.6751	0.7949	0.386	0.7538	0.4745	0.3577	0.4860	0.1739	616.0000	151.6611	464.3389	220.3517	107.0983	2502.00000	616.0000	1886.00000	895.0000	435.0000	0.4500	3.062	0.9031	1.244
148	30/09/16	13:46:09	Control	G	260.00	30184	716	2365	1649	834	961	1314	1794	2115	0.3027	0.697	0.3833	2.303	0.6537	0.8484	0.7702	1.2088	18.3431	33.9182	0.0706	2.6520	0.8029	1.8491	0.6403	0.280	0.6973	0.3463	0.2414	0.4378	0.1057	716.0000	216.7679	499.2321	172.8693	75.6871	2365.00000	716.0000	1649.00000	571.0000	250.0000	0.3771	2.303	0.5297	0.460
149	30/09/16	13:46:19	Control	G	270.00	39516	628	2887	2259	772	920	1357	1935	2572	0.2175	0.782	0.9189	3.597	0.5786	0.8606	0.6552	1.0757	17.5313	32.5944	0.0649	2.3761	0.5169	1.8592	0.7835	0.259	0.7825	0.4214	0.3298	0.3309	0.1091	628.0000	136.6069	491.3931	207.0856	68.5210	2887.00000	628.0000	2259.00000	952.0000	315.0000	0.4209	3.597	0.7284	1.103
150	30/09/16	13:46:28	Control	G	290.00	46648	551	3207	2656	681	807	1249	1925	2854	0.1718	0.828	1.8331	4.820	0.5173	0.8671	0.4744	0.8760	17.6019	29.8062	0.0607	2.0446	0.3513	1.6934	0.8173	0.225	0.8282	0.4827	0.3998	0.2754	0.1101	551.0000	94.6682	456.3318	220.2626	60.6495	3207.00000	551.0000	2656.00000	1282.00000	353.0000	0.4891	4.820	0.9330	2.200
151	30/09/16	13:46:37	Control	G	290.00	31682	632	3204	2572	785	935	1424	2140	2980	0.1973	0.803	1.0972	4.070	0.5863	0.9129	0.5832	1.0264	12.3566	21.6322	0.0426	2.1808	0.4302	1.7507	0.7242	0.152	0.8027	0.4137	0.3321	0.2105	0.0699	632.0000	124.6642	507.3358	209.8777	44.1848	3204.00000	632.0000	2572.00000	1064.00000	224.0000	0.4585	4.070	0.7056	1.317
152	30/09/16	13:46:48	Control	G	270.00	39647	601	2699	2098	719	839	1217	1762	2364	0.2227	0.777	1.0319	3.491	0.5534	0.8403	0.5720	0.9787	18.9360	33.4900	0.0701	2.2752	0.5066	1.7686	0.7899	0.282	0.7773	0.4466	0.3472	0.3575	0.1241	601.0000	133.8277	467.1723	208.6465	74.5961	2699.00000	601.0000	2098.00000	937.0000	335.0000	0.4395	3.491	0.8071	1.238
153	30/09/16	13:46:58	Control	G	240.00	36124	507	2890	2383	624	730	1150	1810	2575	0.1754	0.825	1.6274	4.700	0.5468	0.8678	0.4448	0.8994	15.1976	24.9988	0.0633	1.9949	0.3500	1.6449	0.7455	0.217	0.8246	0.4532	0.3737	0.2917	0.1090	507.0000	88.9443	418.0557	189.4671	55.2612	2890.00000	507.0000	2383.00000	1080.00000	315.0000	0.5013	4.700	0.8289	1.953
154	30/09/16	13:47:07	Control	G	260.00	45480	646	2862	2216	778	909	1343	2010	2492	0.2257	0.774	0.8117	3.430	0.6155	0.8330	0.5912	1.0484	20.5619	35.0237	0.0791	2.1999	0.4965	1.7033	0.6549	0.284	0.7743	0.3845	0.2977	0.4343	0.1293	646.0000	145.8127	500.1873	192.3103	83.5150	2862.00000	646.0000	2216.00000	852.0000	370.0000	0.4546	3.430	0.6246	0.974
155	30/09/16	13:47:16	Control	G	290.00	38589	628	2494	1866	741	851	1223	1806	2194	0.2518	0.748	0.6427	2.971	0.6313	0.8392	0.5895	1.0629	20.7183	34.8823	0.0714	2.2503	0.5666	1.6836	0.6208	0.271	0.7482	0.3687	0.2759	0.4360	0.1203	628.0000	158.1331	469.8669	173.2414	75.5413	2494.00000	628.0000	1866.00000	688.0000	300.0000	0.4444	2.971	0.5840	0.771
156	30/09/16	13:47:25	Control	G	290.00	49810	597	2908	2311	727	852	1290	1944	2551	0.2053	0.795	1.0698	3.871	0.5829	0.8455	0.5409	0.9996	21.5920	37.0286	0.0745	2.1579	0.4430	1.7149	0.7154	0.265	0.7947	0.4171	0.3315	0.3703	0.1228	597.0000	122.5616	474.4384	197.9051	73.2906	2908.00000	597.0000	2311.00000	964.0000	357.0000	0.4634	3.871	0.7157	1.284
157	30/09/16	13:47:34	Control	G	290.00	53786	538	2953	2415	661	775	1198	1848	2573	0.1822	0.818	1.5366	4.489	0.5424	0.8427	0.4720	0.9110	22.3102	37.4674	0.0769	2.0535	0.3741	1.6794	0.7684	0.264	0.8178	0.4576	0.3742	0.3439	0.1287	538.0000	98.0169	439.9831	201.3173	69.2313	2953.00000	538.0000	2415.00000	1105.00000	380.0000	0.4870	4.489	0.8435	1.844
158	30/09/16	13:47:44	Control	G	300.00	43057	658	2395	1737	768	873	1243	1820	2122	0.2747	0.725	0.4705	2.640	0.6690	0.8428	0.6045	1.1226	24.8265	41.6623	0.0828	2.3138	0.6357	1.6781	0.5555	0.264	0.7253	0.3310	0.2401	0.4748	0.1140	658.0000	180.7783	477.2217	157.9749	75.0038	2395.00000	658.0000	1737.00000	575.0000	273.0000	0.4322	2.640	0.4948	0.565
159	30/09/16	13:47:53	Control	G	270.00	33246	422	2122	1700	512	595	898	1359	1857	0.1989	0.801	1.2933	4.028	0.5512	0.8441	0.4882	0.9333	19.5949	33.1810	0.0726	2.1137	0.4203	1.6933	0.7600	0.264	0.8011	0.4488	0.3596	0.3473	0.1249	422.0000	83.9227	338.0773	151.7370	52.7003	2122.00000	422.0000	1700.00000	763.0000	265.0000	0.4731	4.028	0.8143	1.552
160	30/09/16	13:48:02	Control	G	290.00	38400	577	2258	1681	681	782	1130	1650	1976	0.2555	0.744	0.5961	2.913	0.6383	0.8322	0.6008	1.0966	22.8821	39.3098	0.0789	2.3076	0.5897	1.7179	0.6214	0.288	0.7445	0.3617	0.2693	0.4638	0.1249	577.0000	147.4442	429.5558	155.3658	72.0611	2258.00000	577.0000	1681.00000	608.0000	282.0000	0.4334	2.913	0.5666	0.715
161	30/09/16	13:48:11	Control	G	280.00	36521	655	2534	1879	772	896	1253	1752	2245	0.2585	0.742	0.6954	2.869	0.5838	0.8462	0.6599	1.0608	19.4749	35.3873	0.0696	2.4505	0.6334	1.8171	0.7562	0.279	0.7415	0.4162	0.3086	0.3696	0.1140	655.0000	169.3074	485.6926	202.1350	74.7021	2534.00000	655.0000	1879.00000	782.0000	289.0000	0.4081	2.869	0.7129	0.835
162	30/09/16	13:48:20	Control	G	260.00	37081	665	2976	2311	813	962	1419	1998	2681	0.2235	0.777	0.8751	3.475	0.5768	0.8723	0.6447	1.0876	16.0840	30.3259	0.0619	2.4280	0.5426	1.8855	0.7979	0.241	0.7765	0.4232	0.3286	0.3016	0.0991	665.0000	148.5971	516.4029	218.5383	65.9190	2976.00000	665.0000	2311.00000	978.0000	295.0000	0.4119	3.475	0.7337	1.050
163	30/09/16	13:48:28	Control	G	250.00	29486	657	2582	1925	795	936	1355	1862	2341	0.2545	0.746	0.5633	2.930	0.6260	0.8748	0.7325	1.2087	15.3557	29.6494	0.0614	2.5898	0.6590	1.9308	0.7222	0.242	0.7455	0.3740	0.2789	0.3347	0.0933	657.0000	167.1762	489.8238	183.2068	61.3234	2582.00000	657.0000	1925.00000	720.0000	241.0000	0.3861	2.930	0.5975	0.676
164	30/09/16	13:48:38	Control	G	270.00	39738	606	2924	2318	746	890	1336	1955	2615	0.2073	0.793	1.0063	3.825	0.5820	0.8667	0.6212	1.0498	17.1815	30.9921	0.0636	2.2754	0.4716	1.8038	0.7540	0.240	0.7927	0.4180	0.3314	0.3189	0.1057	606.0000	125.5937	480.4063	200.8256	64.0404	2924.00000	606.0000	2318.00000	969.0000	309.0000	0.4395	3.825	0.7183	1.208
165	30/09/16	13:48:46	Control	G	300.00	43809	689	2843	2154	830	976	1410	1982	2568	0.2423	0.758	0.7071	3.126	0.6003	0.8723	0.6778	1.1158	20.3769	37.8751	0.0679	2.4533	0.5946	1.8587	0.7430	0.237	0.7577	0.3997	0.3028	0.3194	0.0967	689.0000	166.9789	522.0211	208.6630	66.6461	2843.00000	689.0000	2154.00000	861.0000	275.0000	0.4076	3.126	0.6659	0.849
166	30/09/16	13:48:58	Control	G	300.00	47388	550	2598	2048	658	759	1153	1792	2262	0.2117	0.788	0.9809	3.724	0.6064	0.8359	0.4932	0.9814	23.1772	37.5090	0.0773	2.0530	0.4346	1.6184	0.6369	0.266	0.7883	0.3936	0.3102	0.4169	0.1293	550.0000	116.4357	433.5643	170.6313	71.1316	2598.00000	550.0000	2048.00000	806.0000	336.0000	0.4871	3.724	0.6490	1.177
167	30/09/16	13:49:06	Control	G	290.00	36069	636	2171	1535	719	801	1063	1518	1872	0.2930	0.707	0.6524	2.414	0.5746	0.8052	0.5342	0.9273	23.5366	37.9824	0.0812	2.2824	0.6686	1.6138	0.6865	0.314	0.7070	0.4254	0.3008	0.4579	0.1377	636.0000	186.3178	449.6822	191.2980	87.5928	2171.00000	636.0000	1535.00000	653.0000	299.0000	0.4381	2.414	0.7404	0.783
168	30/09/16	13:49:16	Control	G	260.00	37086	658	2891	2233	798	943	1366	1884	2576	0.2276	0.772	0.9321	3.394	0.5490	0.8589	0.6494	1.0569	16.6464	32.0436	0.0640	2.4922	0.5672	1.9250	0.8681	0.272	0.7724	0.4510	0.3483	0.3128	0.1090	658.0000	149.7627	508.2373	229.1961	71.6949	2891.00000	658.0000	2233.00000	1007.00000	315.0000	0.4013	3.394	0.8214	1.118
169	30/09/16	13:49:28	Control	G	280.00	31972	573	2166	1593	681	796	1122	1553	1930	0.2645	0.735	0.5708	2.780	0.6152	0.8519	0.7219	1.1488	20.1086	37.5498	0.0718	2.5390	0.6717	1.8673	0.7186	0.277	0.7355	0.3848	0.2830	0.3850	0.1090	573.0000	151.5831	421.4169	162.1648	62.4321	2166.00000	573.0000	1593.00000	613.0000	236.0000	0.3939	2.780	0.6255	0.685
170	30/09/16	13:54:53	Control	H	280.00	46582	463	2384	1921	547	631	915	1435	1989	0.1942	0.806	1.7548	4.149	0.5060	0.7944	0.4373	0.7843	24.2879	37.6479	0.0867	1.9237	0.3736	1.5501	0.7658	0.319	0.8058	0.4940	0.3981	0.4162	0.1657	463.0000	89.9199	373.0801	184.3066	76.7135	2384.00000	463.0000	1921.00000	949.0000	395.0000	0.5198	4.149	0.9763	2.106
171	30/09/16	13:55:02	Control	H	400.00	32615	525	1796	1271	600	681	921	1284	1587	0.2923	0.708	0.5538	2.421	0.5972	0.8356	0.6373	1.0386	25.6998	44.6953	0.0642	2.4575	0.7184	1.7391	0.7006	0.286	0.7077	0.4028	0.2851	0.4082	0.1164	525.0000	153.4660	371.5340	149.6659	61.0941	1796.00000	525.0000	1271.00000	512.0000	209.0000	0.4069	2.421	0.6746	0.665
172	30/09/16	13:55:10	Control	H	270.00	32536	559	2545	1986	673	785	1163	1773	2308	0.2196	0.780	0.8859	3.553	0.6113	0.8807	0.5639	1.0138	16.4213	27.2335	0.0608	2.1252	0.4668	1.6584	0.6447	0.198	0.7804	0.3887	0.3033	0.3070	0.0931	559.0000	122.7823	436.2177	169.5670	52.0562	2545.00000	559.0000	1986.00000	772.0000	237.0000	0.4705	3.553	0.6359	1.063
173	30/09/16	13:55:19	Control	H	290.00	35889	505	2651	2146	612	713	1077	1657	2386	0.1905	0.810	1.4945	4.250	0.5368	0.8765	0.4706	0.8885	16.7622	27.7429	0.0578	2.0446	0.3895	1.6551	0.7666	0.204	0.8095	0.4632	0.3750	0.2666	0.1000	505.0000	96.1995	408.8005	189.3512	50.4810	2651.00000	505.0000	2146.00000	994.0000	265.0000	0.4891	4.250	0.8628	1.793
174	30/09/16	13:55:29	Control	H	270.00	50693	517	2965	2448	626	732	1102	1751	2563	0.1744	0.826	2.0282	4.735	0.5041	0.8358	0.4330	0.7966	20.7465	32.7842	0.0768	1.9140	0.3337	1.5802	0.7837	0.259	0.8256	0.4959	0.4094	0.3311	0.1356	517.0000	90.1481	426.8519	211.6823	70.0958	2965.00000	517.0000	2448.00000	1214.00000	402.0000	0.5225	4.735	0.9838	2.434
175	30/09/16	13:55:40	Control	H	290.00	51926	515	2971	2456	621	722	1110	1781	2590	0.1733	0.827	1.9711	4.769	0.5155	0.8449	0.4112	0.8075	21.1813	33.1829	0.0730	1.8951	0.3285	1.5666	0.7591	0.243	0.8267	0.4845	0.4005	0.3202	0.1282	515.0000	89.2713	425.7287	206.2773	66.0434	2971.00000	515.0000	2456.00000	1190.00000	381.0000	0.5277	4.769	0.9400	2.365
176	30/09/16	13:55:52	Control	H	280.00	50149	531	2888	2357	637	737	1100	1729	2484	0.1839	0.816	1.8448	4.439	0.5083	0.8286	0.4243	0.8047	21.3155	33.7466	0.0761	1.9399	0.3567	1.5832	0.7785	0.271	0.8161	0.4917	0.4013	0.3486	0.1399	531.0000	97.6319	433.3681	213.0987	74.2812	2888.00000	531.0000	2357.00000	1159.00000	404.0000	0.5155	4.439	0.9674	2.214
177	30/09/16	13:56:02	Control	H	290.00	15599	380	1565	1185	462	543	811	1156	1463	0.2428	0.757	0.5602	3.118	0.6549	0.9139	0.6835	1.2124	13.2023	24.4424	0.0455	2.4451	0.5937	1.8514	0.6390	0.159	0.7572	0.3451	0.2613	0.2494	0.0652	380.0000	92.2684	287.7316	99.3099	24.7668	1565.00000	380.0000	1185.00000	409.0000	102.0000	0.4090	3.118	0.5271	0.672
178	30/09/16	13:56:11	Control	H	280.00	34017	580	2621	2041	717	854	1298	1894	2388	0.2213	0.779	0.6937	3.519	0.6438	0.8858	0.6712	1.1726	16.7049	30.4265	0.0597	2.3390	0.5176	1.8214	0.6488	0.208	0.7787	0.3562	0.2774	0.3205	0.0889	580.0000	128.3480	451.6520	160.8775	51.5605	2621.00000	580.0000	2041.00000	727.0000	233.0000	0.4275	3.519	0.5533	0.832
179	30/09/16	13:56:20	Control	H	260.00	46842	639	3001	2362	770	907	1326	1976	2622	0.2129	0.787	1.0852	3.696	0.5660	0.8395	0.5800	0.9695	19.8700	34.0331	0.0764	2.1762	0.4634	1.7128	0.7433	0.275	0.7871	0.4340	0.3416	0.3698	0.1263	639.0000	136.0616	502.9384	218.2522	80.7001	3001.00000	639.0000	2362.00000	1025.00000	379.0000	0.4595	3.696	0.7666	1.302
180	30/09/16	13:56:30	Control	H	280.00	40441	630	2708	2078	751	878	1259	1833	2378	0.2326	0.767	0.8802	3.298	0.5789	0.8412	0.6112	1.0090	19.5000	33.9859	0.0696	2.2713	0.5284	1.7429	0.7339	0.277	0.7674	0.4211	0.3231	0.3771	0.1219	630.0000	146.5657	483.4343	203.5635	76.7725	2708.00000	630.0000	2078.00000	875.0000	330.0000	0.4403	3.298	0.7273	1.056
181	30/09/16	13:56:39	Control	H	280.00	46853	567	2890	2323	688	805	1200	1835	2513	0.1962	0.804	1.3722	4.097	0.5458	0.8377	0.5037	0.9083	20.2079	33.6268	0.0722	2.0702	0.4062	1.6640	0.7557	0.270	0.8038	0.4542	0.3651	0.3573	0.1304	567.0000	111.2419	455.7581	206.9844	73.9651	2890.00000	567.0000	2323.00000	1055.00000	377.0000	0.4830	4.097	0.8320	1.647
182	30/09/16	13:56:49	Control	H	290.00	35564	452	2360	1908	539	627	921	1411	2099	0.1915	0.808	1.7264	4.221	0.5026	0.8632	0.4612	0.8194	18.6784	30.4490	0.0644	2.0164	0.3862	1.6302	0.8108	0.223	0.8085	0.4974	0.4021	0.2750	0.1106	452.0000	86.5695	365.4305	181.7576	49.9881	2360.00000	452.0000	1908.00000	949.0000	261.0000	0.4959	4.221	0.9896	2.072
183	30/09/16	13:56:58	Control	H	280.00	57473	508	3091	2583	614	716	1090	1757	2586	0.1643	0.836	2.4348	5.085	0.4835	0.8045	0.3949	0.7511	22.2892	34.6205	0.0796	1.8587	0.3055	1.5532	0.8022	0.304	0.8357	0.5165	0.4316	0.3786	0.1634	508.0000	83.4888	424.5112	219.2404	82.9958	3091.00000	508.0000	2583.00000	1334.00000	505.0000	0.5380	5.085	1.0681	2.922
184	30/09/16	13:57:07	Control	H	290.00	48408	560	2613	2053	662	763	1091	1657	2244	0.2143	0.786	1.2964	3.666	0.5343	0.8203	0.4920	0.8622	23.6181	38.1076	0.0814	2.0536	0.4401	1.6135	0.7513	0.290	0.7857	0.4657	0.3659	0.3860	0.1412	560.0000	120.0153	439.9847	204.8833	79.0815	2613.00000	560.0000	2053.00000	956.0000	369.0000	0.4869	3.666	0.8715	1.556
185	30/09/16	13:57:16	Control	H	290.00	44256	568	2757	2189	689	810	1201	1815	2411	0.2060	0.794	1.1384	3.854	0.5697	0.8419	0.5528	0.9639	20.2560	34.2744	0.0698	2.1311	0.4391	1.6921	0.7282	0.267	0.7940	0.4303	0.3417	0.3673	0.1255	568.0000	117.0199	450.9801	194.0718	71.2833	2757.00000	568.0000	2189.00000	942.0000	346.0000	0.4692	3.854	0.7554	1.366
186	30/09/16	13:57:26	Control	H	280.00	56953	511	2725	2214	609	702	1047	1688	2274	0.1875	0.812	1.7026	4.333	0.5316	0.7963	0.4201	0.8070	25.7628	39.1075	0.0920	1.8683	0.3504	1.5180	0.7110	0.309	0.8125	0.4684	0.3806	0.4349	0.1655	511.0000	95.8242	415.1758	194.4613	84.5728	2725.00000	511.0000	2214.00000	1037.00000	451.0000	0.5352	4.333	0.8811	2.043
187	30/09/16	13:57:36	Control	H	300.00	21150	469	1693	1224	558	649	932	1291	1574	0.2770	0.723	0.4096	2.610	0.6716	0.9028	0.7435	1.2609	17.3178	32.5148	0.0577	2.5969	0.7194	1.8775	0.6166	0.183	0.7230	0.3284	0.2374	0.2960	0.0703	469.0000	129.9238	339.0762	111.3633	32.9657	1693.00000	469.0000	1224.00000	402.0000	119.0000	0.3851	2.610	0.4891	0.491
188	30/09/16	13:57:46	Control	H	300.00	67177	516	3102	2586	620	717	1072	1666	2597	0.1663	0.834	2.6976	5.012	0.4447	0.8047	0.3751	0.7167	26.0159	41.9271	0.0867	1.9332	0.3216	1.6116	0.8949	0.315	0.8337	0.5553	0.4629	0.3517	0.1628	516.0000	85.8337	430.1663	238.8704	84.0039	3102.00000	516.0000	2586.00000	1436.00000	505.0000	0.5173	5.012	1.2487	3.237
189	30/09/16	13:57:55	Control	H	300.00	32762	515	2170	1655	609	706	991	1408	1931	0.2373	0.763	0.9809	3.214	0.5396	0.8556	0.5861	0.9587	19.8343	35.2413	0.0661	2.3297	0.5529	1.7768	0.8181	0.257	0.7627	0.4604	0.3512	0.3136	0.1101	515.0000	122.2235	392.7765	180.8433	56.7212	2170.00000	515.0000	1655.00000	762.0000	239.0000	0.4292	3.214	0.8533	1.177
190	30/09/16	13:58:07	Control	H	290.00	55683	585	3266	2681	715	844	1266	1914	2840	0.1791	0.821	1.8672	4.583	0.4957	0.8411	0.4812	0.8467	20.8083	35.5416	0.0718	2.0808	0.3727	1.7081	0.8614	0.271	0.8209	0.5043	0.4140	0.3151	0.1304	585.0000	104.7841	480.2159	242.1678	76.3043	3266.00000	585.0000	2681.00000	1352.00000	426.0000	0.4806	4.583	1.0173	2.241
191	30/09/16	13:58:16	Control	H	270.00	45054	577	2964	2387	705	828	1248	1914	2592	0.1947	0.805	1.3033	4.137	0.5601	0.8442	0.5153	0.9370	18.9132	31.6398	0.0700	2.0773	0.4044	1.6729	0.7359	0.261	0.8053	0.4399	0.3543	0.3543	0.1255	577.0000	112.3242	464.6758	204.4028	72.4170	2964.00000	577.0000	2387.00000	1050.00000	372.0000	0.4814	4.137	0.7853	1.564
192	30/09/16	13:58:25	Control	H	280.00	52045	523	2999	2476	638	751	1150	1823	2574	0.1744	0.826	1.8327	4.734	0.5250	0.8284	0.4564	0.8441	21.0583	33.8553	0.0752	1.9473	0.3396	1.6077	0.7636	0.276	0.8256	0.4750	0.3921	0.3614	0.1417	523.0000	91.2067	431.7933	205.0844	74.1164	2999.00000	523.0000	2476.00000	1176.00000	425.0000	0.5135	4.734	0.9046	2.199
193	30/09/16	13:58:34	Control	H	290.00	57132	527	2987	2460	650	772	1175	1826	2572	0.1764	0.824	1.7220	4.668	0.5280	0.8313	0.4959	0.8780	23.2631	38.6822	0.0802	2.0190	0.3562	1.6628	0.7848	0.281	0.8236	0.4720	0.3887	0.3575	0.1389	527.0000	92.9792	434.0208	204.8366	73.2189	2987.00000	527.0000	2460.00000	1161.00000	415.0000	0.4953	4.668	0.8938	2.066
194	30/09/16	14:01:37	Control	J	290.00	43652	474	2689	2215	570	660	1002	1550	2391	0.1763	0.824	2.0759	4.673	0.4858	0.8655	0.4063	0.7946	19.7462	32.2986	0.0681	1.9857	0.3500	1.6357	0.8411	0.220	0.8237	0.5142	0.4236	0.2616	0.1108	474.0000	83.5537	390.4463	200.7758	52.5296	2689.00000	474.0000	2215.00000	1139.00000	298.0000	0.5036	4.673	1.0586	2.491
195	30/09/16	14:01:48	Control	J	250.00	40605	537	2993	2456	658	772	1198	1839	2693	0.1794	0.821	1.6380	4.574	0.5301	0.8779	0.4642	0.8971	16.5717	28.0437	0.0663	2.0623	0.3700	1.6923	0.7951	0.207	0.8206	0.4699	0.3856	0.2600	0.1002	537.0000	96.3478	440.6522	207.0491	53.8256	2993.00000	537.0000	2456.00000	1154.00000	300.0000	0.4849	4.574	0.8863	1.966
196	30/09/16	14:01:57	Control	J	290.00	29968	603	2267	1664	718	840	1206	1626	2043	0.2660	0.734	0.5383	2.760	0.6148	0.8654	0.7332	1.2079	18.0480	35.4609	0.0622	2.6768	0.7120	1.9648	0.7569	0.264	0.7340	0.3852	0.2828	0.3495	0.0988	603.0000	160.3921	442.6079	170.4998	59.5818	2267.00000	603.0000	1664.00000	641.0000	224.0000	0.3736	2.760	0.6266	0.646
197	30/09/16	14:02:08	Control	J	280.00	36460	565	2994	2429	702	839	1280	1900	2737	0.1887	0.811	1.3342	4.299	0.5496	0.8942	0.5640	0.9812	15.0486	26.8658	0.0537	2.2005	0.4153	1.7853	0.8041	0.189	0.8113	0.4504	0.3654	0.2349	0.0858	565.0000	106.6216	458.3784	206.4496	48.4987	2994.00000	565.0000	2429.00000	1094.00000	257.0000	0.4544	4.299	0.8195	1.601
198	30/09/16	14:02:21	Control	J	290.00	56014	523	2887	2364	635	740	1132	1777	2491	0.1812	0.819	1.6865	4.520	0.5305	0.8325	0.4442	0.8587	23.7334	38.4200	0.0818	1.9770	0.3581	1.6188	0.7601	0.271	0.8188	0.4695	0.3845	0.3568	0.1372	523.0000	94.7451	428.2549	201.0842	71.7381	2887.00000	523.0000	2364.00000	1110.00000	396.0000	0.5058	4.520	0.8852	2.024
199	30/09/16	14:02:31	Control	J	290.00	53323	509	3169	2660	622	725	1130	1810	2767	0.1606	0.839	2.3999	5.226	0.4891	0.8489	0.3872	0.7782	20.0852	31.9572	0.0693	1.8955	0.3045	1.5911	0.8129	0.240	0.8394	0.5109	0.4288	0.2958	0.1269	509.0000	81.7548	427.2452	218.2805	64.5686	3169.00000	509.0000	2660.00000	1359.00000	402.0000	0.5276	5.226	1.0446	2.880
200	30/09/16	14:02:41	Control	J	250.00	34929	530	2519	1989	645	752	1132	1656	2246	0.2104	0.790	1.0620	3.753	0.5661	0.8627	0.5380	1.0089	17.5995	31.3644	0.0704	2.2570	0.4749	1.7821	0.7732	0.245	0.7896	0.4339	0.3426	0.3163	0.1084	530.0000	111.5125	418.4875	181.5760	57.4395	2519.00000	530.0000	1989.00000	863.0000	273.0000	0.4431	3.753	0.7664	1.274
201	30/09/16	14:02:51	Control	J	280.00	33735	506	2390	1884	619	723	1095	1576	2147	0.2117	0.788	1.0141	3.723	0.5679	0.8710	0.5520	1.0421	17.9061	32.8558	0.0640	2.3277	0.4928	1.8349	0.7928	0.237	0.7883	0.4321	0.3406	0.2985	0.1017	506.0000	107.1280	398.8720	172.3364	51.4469	2390.00000	506.0000	1884.00000	814.0000	243.0000	0.4296	3.723	0.7607	1.217
202	30/09/16	14:03:00	Control	J	290.00	29327	528	2103	1575	628	727	1046	1487	1906	0.2511	0.749	0.6642	2.983	0.6089	0.8749	0.6286	1.0963	18.6587	33.5947	0.0643	2.4041	0.6036	1.8005	0.7042	0.225	0.7489	0.3911	0.2929	0.3198	0.0937	528.0000	132.5649	395.4351	154.6591	49.4608	2103.00000	528.0000	1575.00000	616.0000	197.0000	0.4160	2.983	0.6423	0.797
203	30/09/16	14:03:10	Control	J	280.00	18213	414	1625	1211	495	574	851	1220	1478	0.2548	0.745	0.5051	2.925	0.6656	0.8786	0.6524	1.2029	15.0394	27.1805	0.0537	2.4251	0.6178	1.8073	0.6044	0.219	0.7452	0.3344	0.2492	0.3630	0.0905	414.0000	105.4745	308.5255	103.1815	37.4511	1625.00000	414.0000	1211.00000	405.0000	147.0000	0.4123	2.925	0.5025	0.606
204	30/09/16	14:03:19	Control	J	280.00	32187	422	1967	1545	498	566	838	1292	1748	0.2145	0.785	1.1665	3.661	0.5631	0.8583	0.4401	0.8975	20.8715	33.2665	0.0745	2.0292	0.4353	1.5939	0.6964	0.226	0.7855	0.4369	0.3432	0.3244	0.1113	422.0000	90.5358	331.4642	144.8144	46.9842	1967.00000	422.0000	1545.00000	675.0000	219.0000	0.4928	3.661	0.7759	1.400
205	30/09/16	14:03:28	Control	J	300.00	18929	371	1335	964	432	493	693	988	1206	0.2779	0.722	0.5055	2.598	0.6400	0.8662	0.6328	1.1134	19.6364	34.1594	0.0655	2.4091	0.6695	1.7396	0.6262	0.233	0.7221	0.3600	0.2599	0.3718	0.0966	371.0000	103.1019	267.8981	96.4322	35.8494	1335.00000	371.0000	964.0000	347.0000	129.0000	0.4151	2.598	0.5624	0.607
206	30/09/16	14:03:37	Control	J	300.00	49042	575	2870	2295	687	795	1192	1869	2548	0.2003	0.800	1.2945	3.991	0.5638	0.8597	0.4706	0.8962	21.3691	33.9637	0.0712	1.9876	0.3982	1.5894	0.6932	0.223	0.7997	0.4362	0.3488	0.3217	0.1122	575.0000	115.2003	459.7997	200.5488	64.5122	2870.00000	575.0000	2295.00000	1001.00000	322.0000	0.5031	3.991	0.7736	1.553
207	30/09/16	14:03:45	Control	J	400.00	60996	521	2786	2265	623	716	1079	1724	2407	0.1870	0.813	1.6817	4.347	0.5311	0.8327	0.4106	0.8212	26.9300	41.6374	0.0673	1.9018	0.3556	1.5461	0.7249	0.259	0.8130	0.4689	0.3812	0.3569	0.1360	521.0000	97.4304	423.5696	198.6009	70.8754	2786.00000	521.0000	2265.00000	1062.00000	379.0000	0.5258	4.347	0.8828	2.018
208	30/09/16	14:03:55	Control	J	290.00	24531	554	1940	1386	654	755	1063	1475	1775	0.2856	0.714	0.4082	2.502	0.6645	0.8810	0.7287	1.2241	17.6992	32.6055	0.0610	2.5785	0.7363	1.8422	0.6181	0.219	0.7144	0.3355	0.2397	0.3548	0.0851	554.0000	158.2041	395.7959	132.7887	47.1186	1940.00000	554.0000	1386.00000	465.0000	165.0000	0.3878	2.502	0.5049	0.490
209	30/09/16	14:04:04	Control	J	290.00	29117	537	1984	1447	624	710	999	1474	1780	0.2707	0.729	0.5424	2.695	0.6475	0.8590	0.5943	1.0643	20.1220	33.0714	0.0694	2.2535	0.6099	1.6435	0.5793	0.232	0.7293	0.3525	0.2571	0.4000	0.1028	537.0000	145.3473	391.6527	138.0393	55.2157	1984.00000	537.0000	1447.00000	510.0000	204.0000	0.4438	2.695	0.5443	0.651
210	30/09/16	14:04:13	Control	J	240.00	23985	539	2182	1643	653	764	1152	1631	1987	0.2470	0.753	0.5158	3.048	0.6646	0.8813	0.6756	1.2437	14.5986	27.3167	0.0608	2.4850	0.6139	1.8712	0.6275	0.222	0.7530	0.3354	0.2525	0.3539	0.0894	539.0000	133.1444	405.8556	136.1086	48.1691	2182.00000	539.0000	1643.00000	551.0000	195.0000	0.4024	3.048	0.5046	0.619
211	30/09/16	14:04:22	Control	J	230.00	18947	501	1757	1256	598	695	1013	1335	1586	0.2851	0.715	0.3693	2.507	0.6640	0.8639	0.7723	1.3588	15.0853	30.8699	0.0656	2.8626	0.8163	2.0464	0.6876	0.279	0.7149	0.3360	0.2402	0.4052	0.0973	501.0000	142.8577	358.1423	120.3312	48.7598	1757.00000	501.0000	1256.00000	422.0000	171.0000	0.3493	2.507	0.5060	0.443
212	30/09/16	14:04:31	Control	J	290.00	27027	514	2109	1595	608	699	1022	1523	1931	0.2437	0.756	0.6768	3.103	0.6326	0.8884	0.5705	1.0617	16.9450	28.4375	0.0584	2.2191	0.5408	1.6782	0.6166	0.187	0.7563	0.3674	0.2779	0.3038	0.0844	514.0000	125.2707	388.7293	142.8184	43.3817	2109.00000	514.0000	1595.00000	586.0000	178.0000	0.4506	3.103	0.5808	0.812
213	30/09/16	14:04:40	Control	J	290.00	38912	526	2485	1959	631	728	1090	1684	2215	0.2117	0.788	1.0424	3.724	0.5911	0.8622	0.4952	0.9597	19.8633	32.2478	0.0685	2.0594	0.4359	1.6235	0.6638	0.224	0.7883	0.4089	0.3223	0.3371	0.1087	526.0000	111.3384	414.6616	169.5477	57.1509	2485.00000	526.0000	1959.00000	801.0000	270.0000	0.4856	3.724	0.6917	1.251
214	30/09/16	14:04:50	Control	J	290.00	20606	515	1564	1049	594	678	913	1202	1419	0.3293	0.671	0.3107	2.037	0.6549	0.8618	0.8008	1.2647	19.6436	37.9337	0.0677	2.8792	0.9481	1.9311	0.6664	0.267	0.6707	0.3451	0.2315	0.4006	0.0927	515.0000	169.5812	345.4188	119.2008	47.7462	1564.00000	515.0000	1049.00000	362.0000	145.0000	0.3473	2.037	0.5269	0.373
215	30/09/16	14:04:59	Control	J	240.00	35421	592	2874	2282	731	866	1335	1998	2594	0.2060	0.794	0.9021	3.855	0.6161	0.8773	0.5916	1.0853	15.5221	27.3422	0.0647	2.2185	0.4570	1.7615	0.6762	0.216	0.7940	0.3839	0.3048	0.3196	0.0974	592.0000	121.9429	470.0571	180.4426	57.6757	2874.00000	592.0000	2282.00000	876.0000	280.0000	0.4508	3.855	0.6230	1.083
216	30/09/16	14:05:21	Control	J	220.00	15790	611	1656	1045	703	799	1080	1382	1499	0.3690	0.631	0.1576	1.710	0.7378	0.8498	0.9187	1.4960	15.1097	30.6375	0.0687	3.2132	1.1856	2.0277	0.5317	0.305	0.6310	0.2622	0.1655	0.5730	0.0948	611.0000	225.4354	385.5646	101.0954	57.9269	1656.00000	611.0000	1045.00000	274.0000	157.0000	0.3112	1.710	0.3554	0.189
217	30/09/16	14:05:31	Control	J	230.00	13576	667	1589	922	768	875	1180	1393	1459	0.4198	0.580	0.0766	1.382	0.7874	0.8590	1.1605	1.8547	14.7242	34.6810	0.0640	4.0593	1.7039	2.3554	0.5007	0.332	0.5802	0.2126	0.1233	0.6633	0.0818	667.0000	279.9805	387.0195	82.2731	54.5689	1589.00000	667.0000	922.0000	196.0000	130.0000	0.2463	1.382	0.2700	0.092
218	30/09/16	14:08:22	Control	K	300.00	36344	503	2166	1663	586	667	950	1399	1910	0.2322	0.768	1.0889	3.306	0.5388	0.8461	0.4871	0.8960	21.8547	36.3431	0.0728	2.1659	0.5030	1.6629	0.7670	0.256	0.7678	0.4612	0.3541	0.3338	0.1182	503.0000	116.8093	386.1907	178.1168	59.4497	2166.00000	503.0000	1663.00000	767.0000	256.0000	0.4617	3.306	0.8560	1.307
219	30/09/16	14:08:37	Control	K	270.00	29628	545	2522	1977	670	793	1206	1748	2319	0.2161	0.784	0.8324	3.628	0.6085	0.8973	0.6222	1.1145	14.9863	27.4480	0.0555	2.3364	0.5049	1.8315	0.7170	0.188	0.7839	0.3915	0.3069	0.2623	0.0805	545.0000	117.7736	427.2264	167.2601	43.8680	2522.00000	545.0000	1977.00000	774.0000	203.0000	0.4280	3.628	0.6434	0.999
220	30/09/16	14:08:47	Control	K	300.00	54870	508	3490	2982	639	759	1222	1957	3125	0.1456	0.854	2.6922	5.870	0.4859	0.8776	0.4024	0.7981	18.4004	30.2229	0.0613	1.9223	0.2798	1.6425	0.8444	0.201	0.8544	0.5141	0.4393	0.2381	0.1046	508.0000	73.9438	434.0562	223.1415	53.1289	3490.00000	508.0000	2982.00000	1533.00000	365.0000	0.5202	5.870	1.0580	3.231
221	30/09/16	14:08:56	Control	K	240.00	40348	489	3219	2730	624	750	1214	1897	2918	0.1519	0.848	2.1584	5.583	0.5158	0.8897	0.4615	0.8852	14.7796	25.3675	0.0616	2.0238	0.3074	1.7164	0.8312	0.189	0.8481	0.4842	0.4107	0.2277	0.0935	489.0000	74.2842	414.7158	200.8257	45.7251	3219.00000	489.0000	2730.00000	1322.00000	301.0000	0.4941	5.583	0.9389	2.590
222	30/09/16	14:09:10	Control	K	300.00	37345	701	2297	1596	806	917	1236	1678	2050	0.3052	0.695	0.4576	2.277	0.6122	0.8452	0.6955	1.1174	23.3993	42.7110	0.0780	2.6270	0.8017	1.8253	0.7079	0.282	0.6948	0.3878	0.2695	0.3990	0.1075	701.0000	213.9316	487.0684	188.9068	75.3796	2297.00000	701.0000	1596.00000	619.0000	247.0000	0.3807	2.277	0.6336	0.549
223	30/09/16	14:09:21	Control	K	290.00	30711	654	2404	1750	765	876	1233	1728	2184	0.2720	0.728	0.5686	2.676	0.6137	0.8743	0.6343	1.1029	17.5492	31.5362	0.0605	2.4686	0.6716	1.7970	0.6942	0.226	0.7280	0.3863	0.2812	0.3254	0.0915	654.0000	177.9185	476.0815	183.9035	59.8502	2404.00000	654.0000	1750.00000	676.0000	220.0000	0.4051	2.676	0.6294	0.682
224	30/09/16	14:09:31	Control	K	300.00	43355	596	2311	1715	681	768	1047	1517	1987	0.2579	0.742	0.9399	2.878	0.5370	0.8111	0.5073	0.8766	25.2801	41.2644	0.0843	2.1995	0.5673	1.6323	0.7557	0.308	0.7421	0.4630	0.3436	0.4081	0.1402	596.0000	153.7066	442.2934	204.7702	83.5586	2311.00000	596.0000	1715.00000	794.0000	324.0000	0.4546	2.878	0.8621	1.128
225	30/09/16	14:09:43	Control	K	290.00	33275	589	2231	1642	686	781	1094	1595	1993	0.2640	0.736	0.6460	2.788	0.6127	0.8551	0.5786	1.0252	20.2649	33.9092	0.0699	2.2735	0.6002	1.6733	0.6481	0.243	0.7360	0.3873	0.2851	0.3742	0.1067	589.0000	155.5002	433.4998	167.9086	62.8337	2231.00000	589.0000	1642.00000	636.0000	238.0000	0.4398	2.788	0.6322	0.775
226	30/09/16	14:09:54	Control	K	290.00	49199	574	2978	2404	676	767	1121	1784	2611	0.1927	0.807	1.8450	4.188	0.5033	0.8473	0.3785	0.7585	20.4653	30.8390	0.0706	1.8667	0.3598	1.5069	0.7484	0.230	0.8073	0.4967	0.4009	0.3074	0.1232	574.0000	110.6367	463.3633	230.1397	70.7381	2978.00000	574.0000	2404.00000	1194.00000	367.0000	0.5357	4.188	0.9868	2.214
227	30/09/16	14:10:04	Control	K	400.00	50258	549	2358	1809	633	714	1013	1538	2028	0.2328	0.767	1.1169	3.295	0.5467	0.8176	0.4478	0.8550	27.7821	43.4476	0.0695	2.0385	0.4746	1.5639	0.7089	0.285	0.7672	0.4533	0.3478	0.4024	0.1399	549.0000	127.8206	421.1794	190.9160	76.8321	2358.00000	549.0000	1809.00000	820.0000	330.0000	0.4906	3.295	0.8291	1.340
228	30/09/16	14:10:14	Control	K	600.00	46233	536	2018	1482	602	666	895	1321	1716	0.2656	0.734	0.9856	2.765	0.5297	0.7962	0.4318	0.8075	31.1966	47.5567	0.0520	2.0758	0.5513	1.5244	0.7169	0.311	0.7344	0.4703	0.3454	0.4333	0.1497	536.0000	142.3667	393.6333	185.1298	80.2141	2018.00000	536.0000	1482.00000	697.0000	302.0000	0.4818	2.765	0.8879	1.183
229	30/09/16	14:10:24	Control	K	290.00	42502	575	2373	1798	665	756	1055	1568	2046	0.2423	0.758	0.9934	3.127	0.5523	0.8181	0.5061	0.8899	23.6384	38.0881	0.0815	2.1266	0.5153	1.6113	0.7214	0.293	0.7577	0.4477	0.3392	0.4062	0.1378	575.0000	139.3279	435.6721	195.0590	79.2351	2373.00000	575.0000	1798.00000	805.0000	327.0000	0.4702	3.127	0.8107	1.192
230	30/09/16	14:10:34	Control	K	260.00	40314	505	2820	2315	618	731	1111	1712	2525	0.1791	0.821	1.7202	4.584	0.5214	0.8726	0.4881	0.8726	17.4143	29.1441	0.0670	2.0386	0.3651	1.6736	0.8010	0.213	0.8209	0.4786	0.3929	0.2662	0.1046	505.0000	90.4344	414.5656	198.4184	52.8280	2820.00000	505.0000	2315.00000	1108.00000	295.0000	0.4905	4.584	0.9180	2.064
231	30/09/16	14:10:43	Control	K	230.00	34270	641	2973	2332	785	931	1394	2033	2696	0.2156	0.784	0.8906	3.638	0.5969	0.8812	0.6261	1.0763	14.6954	26.4982	0.0639	2.2988	0.4956	1.8032	0.7268	0.214	0.7844	0.4031	0.3162	0.2947	0.0932	641.0000	138.2042	502.7958	202.6707	59.7232	2973.00000	641.0000	2332.00000	940.0000	277.0000	0.4350	3.638	0.6753	1.069
232	30/09/16	14:10:53	Control	K	250.00	34803	521	3015	2494	660	796	1259	1912	2747	0.1728	0.827	1.4795	4.787	0.5577	0.8925	0.5453	0.9864	13.9546	24.6788	0.0558	2.1380	0.3694	1.7685	0.7821	0.190	0.8272	0.4423	0.3658	0.2430	0.0889	521.0000	90.0302	430.9698	190.6013	46.3111	3015.00000	521.0000	2494.00000	1103.00000	268.0000	0.4677	4.787	0.7930	1.775
233	30/09/16	14:11:04	Control	K	290.00	39164	568	2489	1921	687	809	1172	1658	2226	0.2282	0.772	0.8978	3.382	0.5674	0.8631	0.6351	1.0481	20.3873	37.6574	0.0703	2.3932	0.5461	1.8471	0.7990	0.253	0.7718	0.4326	0.3339	0.3165	0.1057	568.0000	129.6199	438.3801	189.6376	60.0177	2489.00000	568.0000	1921.00000	831.0000	263.0000	0.4178	3.382	0.7624	1.077
234	30/09/16	14:11:13	Control	K	290.00	45876	538	2702	2164	652	763	1144	1685	2380	0.1991	0.801	1.3516	4.022	0.5300	0.8512	0.5129	0.9335	21.1995	37.3347	0.0731	2.1990	0.4378	1.7611	0.8277	0.262	0.8009	0.4700	0.3764	0.3166	0.1192	538.0000	107.1221	430.8779	202.4967	64.1140	2702.00000	538.0000	2164.00000	1017.00000	322.0000	0.4548	4.022	0.8867	1.622
235	30/09/16	14:11:23	Control	K	280.00	39682	505	2509	2004	597	693	1001	1527	2222	0.2013	0.799	1.5688	3.968	0.5100	0.8568	0.4790	0.8250	19.8015	32.0337	0.0707	2.0254	0.4077	1.6177	0.7927	0.232	0.7987	0.4900	0.3914	0.2923	0.1144	505.0000	101.6441	403.3559	197.6525	57.7660	2509.00000	505.0000	2004.00000	982.0000	287.0000	0.4937	3.968	0.9609	1.883
236	30/09/16	14:11:33	Control	K	270.00	36989	584	3317	2733	743	900	1420	2113	3037	0.1761	0.824	1.3883	4.680	0.5595	0.8975	0.5745	1.0196	13.5342	24.6666	0.0501	2.2120	0.3894	1.8225	0.8029	0.187	0.8239	0.4405	0.3630	0.2326	0.0844	584.0000	102.8206	481.1794	211.9795	49.2976	3317.00000	584.0000	2733.00000	1204.00000	280.0000	0.4521	4.680	0.7874	1.666
237	30/09/16	14:11:42	Control	K	260.00	51894	499	2970	2471	606	707	1088	1740	2569	0.1680	0.832	2.1509	4.952	0.5022	0.8377	0.4087	0.7946	21.0013	33.2253	0.0808	1.9015	0.3195	1.5821	0.7875	0.257	0.8320	0.4978	0.4141	0.3260	0.1350	499.0000	83.8387	415.1613	206.6566	67.3734	2970.00000	499.0000	2471.00000	1230.00000	401.0000	0.5259	4.952	0.9911	2.581
238	30/09/16	14:11:54	Control	K	260.00	24348	326	1508	1182	383	435	632	961	1321	0.2162	0.784	1.2701	3.626	0.5372	0.8418	0.4399	0.8629	20.5994	33.0887	0.0792	2.0493	0.4430	1.6063	0.7434	0.254	0.7838	0.4628	0.3627	0.3419	0.1240	326.0000	70.4748	255.5252	118.2507	40.4257	1508.00000	326.0000	1182.00000	547.0000	187.0000	0.4880	3.626	0.8614	1.524
239	30/09/16	14:12:05	Control	K	240.00	48135	491	3106	2615	595	690	1075	1756	2711	0.1581	0.842	2.5913	5.326	0.4837	0.8489	0.3633	0.7444	18.4071	28.3261	0.0767	1.8278	0.2889	1.5389	0.7944	0.232	0.8419	0.5163	0.4346	0.2926	0.1272	491.0000	77.6178	413.3822	213.4095	62.4420	3106.00000	491.0000	2615.00000	1350.00000	395.0000	0.5471	5.326	1.0672	3.110
240	30/09/16	14:12:20	Control	K	300.00	10741	403	1144	741	465	530	728	943	1069	0.3523	0.648	0.1841	1.839	0.7287	0.8988	0.8772	1.4620	14.4954	29.0802	0.0483	3.0972	1.0911	2.0062	0.5442	0.203	0.6477	0.2713	0.1757	0.3731	0.0656	403.0000	141.9659	261.0341	70.8068	26.4205	1144.00000	403.0000	741.0000	201.0000	75.0000	0.3229	1.839	0.3722	0.221
241	30/09/16	14:12:29	Control	K	290.00	42347	526	2706	2180	622	712	1051	1683	2413	0.1944	0.806	1.6265	4.144	0.5307	0.8656	0.4128	0.8028	19.4255	29.3816	0.0670	1.8775	0.3650	1.5125	0.7098	0.203	0.8056	0.4693	0.3780	0.2864	0.1083	526.0000	102.2454	423.7546	198.8537	56.9542	2706.00000	526.0000	2180.00000	1023.00000	293.0000	0.5326	4.144	0.8842	1.952
242	30/09/16	14:18:04	Stres	M	230.00	37828	513	2881	2368	632	749	1171	1860	2572	0.1781	0.822	1.4718	4.616	0.5688	0.8695	0.4941	0.9262	15.9748	26.0120	0.0695	1.9811	0.3528	1.6283	0.7021	0.212	0.8219	0.4312	0.3544	0.3026	0.1073	513.0000	91.3464	421.6536	181.8025	55.0215	2881.00000	513.0000	2368.00000	1021.00000	309.0000	0.5048	4.616	0.7580	1.766
243	30/09/16	14:18:16	Stres	M	290.00	32547	495	1872	1377	575	654	931	1406	1657	0.2644	0.736	0.5468	2.782	0.6616	0.8439	0.5737	1.0554	23.6365	37.7077	0.0815	2.1688	0.5735	1.5953	0.5399	0.249	0.7356	0.3384	0.2489	0.4614	0.1149	495.0000	130.8894	364.1106	123.2212	56.8510	1872.00000	495.0000	1377.00000	466.0000	215.0000	0.4611	2.782	0.5115	0.656
244	30/09/16	14:18:24	Stres	M	250.00	45872	561	2780	2219	684	809	1232	1889	2411	0.2018	0.798	1.0481	3.955	0.5985	0.8337	0.5633	1.0080	20.6723	34.8171	0.0827	2.1100	0.4258	1.6842	0.6763	0.280	0.7982	0.4015	0.3205	0.4141	0.1327	561.0000	113.2090	447.7910	179.8025	74.4637	2780.00000	561.0000	2219.00000	891.0000	369.0000	0.4739	3.955	0.6709	1.258
245	30/09/16	14:18:34	Stres	M	260.00	49778	548	2872	2324	664	775	1178	1899	2471	0.1908	0.809	1.3250	4.241	0.5813	0.8275	0.4776	0.9036	21.4190	33.2937	0.0824	1.9209	0.3665	1.5544	0.6508	0.268	0.8092	0.4187	0.3388	0.4121	0.1396	548.0000	104.5627	443.4373	185.6560	76.5139	2872.00000	548.0000	2324.00000	973.0000	401.0000	0.5206	4.241	0.7202	1.590
246	30/09/16	14:18:43	Stres	M	280.00	40074	547	2395	1848	640	732	1040	1584	2078	0.2284	0.772	1.0721	3.378	0.5611	0.8285	0.4978	0.8892	21.6849	34.3641	0.0774	2.0538	0.4691	1.5847	0.6954	0.272	0.7716	0.4389	0.3386	0.3909	0.1324	547.0000	124.9307	422.0693	185.2263	72.4004	2395.00000	547.0000	1848.00000	811.0000	317.0000	0.4869	3.378	0.7821	1.286
247	30/09/16	14:18:53	Stres	M	240.00	50373	506	3105	2599	627	741	1164	1899	2672	0.1630	0.837	1.9700	5.136	0.5360	0.8334	0.4386	0.8439	19.3818	30.5174	0.0808	1.8811	0.3065	1.5745	0.7306	0.262	0.8370	0.4640	0.3884	0.3590	0.1395	506.0000	82.4593	423.5407	196.5333	70.5630	3105.00000	506.0000	2599.00000	1206.00000	433.0000	0.5316	5.136	0.8658	2.364
248	30/09/16	14:19:03	Stres	M	280.00	35590	562	2644	2082	687	804	1233	1893	2393	0.2126	0.787	0.8162	3.705	0.6393	0.8794	0.5620	1.0743	17.0942	28.7258	0.0611	2.1340	0.4536	1.6804	0.6062	0.203	0.7874	0.3607	0.2840	0.3342	0.0949	562.0000	119.4569	442.5431	159.6301	53.3517	2644.00000	562.0000	2082.00000	751.0000	251.0000	0.4686	3.705	0.5642	0.979
249	30/09/16	14:19:13	Stres	M	250.00	19521	703	2014	1311	858	1034	1423	1699	1867	0.3491	0.651	0.1328	1.865	0.7597	0.8879	1.3425	1.8307	14.8903	35.8803	0.0596	3.7018	1.2921	2.4096	0.5790	0.270	0.6509	0.2403	0.1564	0.4667	0.0730	703.0000	245.3868	457.6132	109.9528	51.3113	2014.00000	703.0000	1311.00000	315.0000	147.0000	0.2701	1.865	0.3163	0.159
250	30/09/16	14:19:23	Stres	M	240.00	44805	529	2764	2235	633	740	1107	1760	2371	0.1914	0.809	1.4836	4.225	0.5508	0.8242	0.4787	0.8620	20.0470	31.3760	0.0835	1.9356	0.3704	1.5651	0.7031	0.275	0.8086	0.4492	0.3632	0.3914	0.1422	529.0000	101.2449	427.7551	192.1548	75.2160	2764.00000	529.0000	2235.00000	1004.00000	393.0000	0.5166	4.225	0.8156	1.780
251	30/09/16	14:19:31	Stres	M	280.00	41500	363	1959	1596	411	455	640	1126	1589	0.1853	0.815	2.6930	4.397	0.4781	0.7682	0.2757	0.5785	26.0022	31.4662	0.0929	1.4854	0.2752	1.2101	0.6316	0.281	0.8147	0.5219	0.4252	0.4442	0.1889	363.0000	67.2634	295.7366	154.3538	68.5605	1959.00000	363.0000	1596.00000	833.0000	370.0000	0.6732	4.397	1.0917	3.232
252	30/09/16	14:20:05	Stres	M	290.00	36887	524	1985	1461	601	679	945	1436	1715	0.2640	0.736	0.6690	2.788	0.6242	0.8152	0.5339	0.9605	25.2478	38.8498	0.0871	2.0906	0.5519	1.5387	0.5782	0.284	0.7360	0.3758	0.2766	0.4918	0.1360	524.0000	138.3254	385.6746	144.9249	71.2746	1985.00000	524.0000	1461.00000	549.0000	270.0000	0.4783	2.788	0.6020	0.803
253	30/09/16	14:20:15	Stres	M	300.00	43139	569	2093	1524	641	716	960	1426	1757	0.2719	0.728	0.8317	2.678	0.5623	0.7795	0.4921	0.8552	28.3451	43.1075	0.0945	2.0886	0.5678	1.5208	0.6656	0.335	0.7281	0.4377	0.3187	0.5037	0.1605	569.0000	154.6875	414.3125	181.3297	91.3445	2093.00000	569.0000	1524.00000	667.0000	336.0000	0.4788	2.678	0.7783	0.998
254	30/09/16	14:20:24	Stres	M	290.00	39430	536	2940	2404	669	798	1245	1947	2672	0.1823	0.818	1.2841	4.485	0.5869	0.8885	0.5366	0.9831	16.4402	27.5362	0.0567	2.0484	0.3734	1.6749	0.6919	0.187	0.8177	0.4131	0.3378	0.2699	0.0912	536.0000	97.7197	438.2803	181.0367	48.8599	2940.00000	536.0000	2404.00000	993.0000	268.0000	0.4882	4.485	0.7038	1.541
255	30/09/16	14:20:34	Stres	M	290.00	16132	567	2773	2206	713	846	1350	2057	2666	0.2045	0.796	0.7076	3.891	0.6754	0.9515	0.6029	1.1831	7.3508	12.8762	0.0253	2.2019	0.4502	1.7517	0.5685	0.085	0.7955	0.3246	0.2582	0.1494	0.0386	567.0000	115.9354	451.0646	146.4017	21.8785	2773.00000	567.0000	2206.00000	716.0000	107.0000	0.4542	3.891	0.4805	0.849
256	30/09/16	14:20:48	Stres	M	240.00	49278	480	2984	2504	585	685	1053	1704	2561	0.1609	0.839	2.4447	5.217	0.4888	0.8311	0.3994	0.7628	19.7184	30.7697	0.0822	1.8596	0.2991	1.5605	0.7977	0.264	0.8391	0.5112	0.4290	0.3305	0.1418	480.0000	77.2118	402.7882	205.8981	68.0429	2984.00000	480.0000	2504.00000	1280.00000	423.0000	0.5378	5.217	1.0458	2.934
257	30/09/16	14:20:57	Stres	M	270.00	51618	486	2869	2383	586	681	1037	1690	2453	0.1694	0.831	2.1786	4.903	0.5052	0.8254	0.3987	0.7707	21.6997	33.1022	0.0804	1.8366	0.3111	1.5255	0.7547	0.266	0.8306	0.4948	0.4109	0.3528	0.1450	486.0000	82.3269	403.6731	199.7191	70.4692	2869.00000	486.0000	2383.00000	1179.00000	416.0000	0.5445	4.903	0.9792	2.614
258	30/09/16	14:21:08	Stres	M	300.00	43650	517	2645	2128	613	704	1032	1604	2341	0.1955	0.805	1.6734	4.116	0.5108	0.8571	0.4276	0.8067	20.5510	32.4556	0.0685	1.9630	0.3837	1.5793	0.7726	0.226	0.8045	0.4892	0.3936	0.2920	0.1149	517.0000	101.0544	415.9456	203.4771	59.4208	2645.00000	517.0000	2128.00000	1041.00000	304.0000	0.5094	4.116	0.9577	2.008
259	30/09/16	14:21:19	Stres	M	290.00	51556	514	2623	2109	605	691	1019	1628	2208	0.1960	0.804	1.6250	4.103	0.5282	0.8032	0.4078	0.7982	24.4845	36.9978	0.0844	1.8793	0.3683	1.5111	0.7129	0.297	0.8040	0.4718	0.3793	0.4171	0.1582	514.0000	100.7228	413.2772	194.9790	81.3229	2623.00000	514.0000	2109.00000	995.0000	415.0000	0.5321	4.103	0.8932	1.950
260	30/09/16	14:21:29	Stres	M	400.00	52200	396	1919	1523	452	502	698	1105	1539	0.2064	0.794	2.0568	3.846	0.4655	0.7505	0.3283	0.6610	34.3132	48.7193	0.0858	1.7890	0.3692	1.4198	0.7589	0.354	0.7936	0.5345	0.4242	0.4668	0.1980	396.0000	81.7176	314.2824	167.9750	78.4158	1919.00000	396.0000	1523.00000	814.0000	380.0000	0.5590	3.846	1.1481	2.468
261	30/09/16	14:21:38	Stres	M	300.00	59486	474	2599	2125	567	654	964	1512	2164	0.1824	0.818	2.0329	4.483	0.4885	0.7953	0.4094	0.7686	28.0320	44.1095	0.0934	1.9245	0.3510	1.5735	0.8049	0.322	0.8176	0.5115	0.4182	0.4002	0.1674	474.0000	86.4471	387.5529	198.2447	79.3344	2599.00000	474.0000	2125.00000	1087.00000	435.0000	0.5196	4.483	1.0472	2.439
262	30/09/16	14:22:25	Stres	M	280.00	42566	495	2671	2176	586	671	999	1630	2320	0.1853	0.815	1.8493	4.396	0.5216	0.8387	0.3906	0.7721	19.6003	29.0119	0.0700	1.8169	0.3367	1.4802	0.7081	0.239	0.8147	0.4784	0.3897	0.3372	0.1314	495.0000	91.7353	403.2647	192.9221	65.0487	2671.00000	495.0000	2176.00000	1041.00000	351.0000	0.5504	4.396	0.9172	2.219
263	30/09/16	14:22:39	Stres	M	250.00	46918	486	3005	2519	600	710	1098	1717	2595	0.1617	0.838	2.2860	5.183	0.4887	0.8372	0.4367	0.8098	18.6642	30.9301	0.0747	1.9769	0.3197	1.6572	0.8473	0.270	0.8383	0.5113	0.4286	0.3183	0.1364	486.0000	78.6010	407.3990	208.3088	66.3095	3005.00000	486.0000	2519.00000	1288.00000	410.0000	0.5058	5.183	1.0463	2.743
264	30/09/16	14:22:54	Stres	M	290.00	50546	454	2436	1982	540	625	938	1525	2070	0.1864	0.814	1.6714	4.366	0.5404	0.8153	0.4289	0.8140	25.5415	38.4751	0.0881	1.8514	0.3451	1.5064	0.6924	0.278	0.8136	0.4596	0.3740	0.4018	0.1502	454.0000	84.6125	369.3875	169.7841	68.2118	2436.00000	454.0000	1982.00000	911.0000	366.0000	0.5401	4.366	0.8506	2.006
265	30/09/16	14:23:07	Stres	M	250.00	48291	502	2986	2484	617	732	1137	1828	2585	0.1681	0.832	1.8767	4.948	0.5338	0.8386	0.4630	0.8521	19.4796	31.0949	0.0779	1.9189	0.3226	1.5963	0.7442	0.258	0.8319	0.4662	0.3878	0.3463	0.1343	502.0000	84.3952	417.6048	194.6805	67.4153	2986.00000	502.0000	2484.00000	1158.00000	401.0000	0.5211	4.948	0.8733	2.252
266	30/09/16	14:28:52	Stres	N	300.00	56968	486	2422	1936	568	649	938	1494	2036	0.2007	0.799	1.6344	3.984	0.5207	0.8006	0.4184	0.7782	29.4645	44.0408	0.0982	1.8699	0.3752	1.4947	0.7165	0.298	0.7993	0.4793	0.3832	0.4159	0.1594	486.0000	97.5211	388.4789	186.2130	77.4550	2422.00000	486.0000	1936.00000	928.0000	386.0000	0.5348	3.984	0.9206	1.961
267	30/09/16	14:29:10	Stres	N	300.00	63831	453	2747	2294	541	624	940	1572	2285	0.1649	0.835	2.5508	5.064	0.4878	0.7986	0.3618	0.7076	27.8643	40.4227	0.0929	1.7372	0.2865	1.4507	0.7431	0.292	0.8351	0.5122	0.4277	0.3932	0.1682	453.0000	74.7029	378.2971	193.7659	76.1871	2747.00000	453.0000	2294.00000	1175.00000	462.0000	0.5756	5.064	1.0500	3.061
268	30/09/16	14:29:25	Stres	N	300.00	45099	522	2569	2047	606	691	974	1466	2157	0.2032	0.797	1.9062	3.921	0.4612	0.7987	0.4152	0.7360	22.0707	35.2258	0.0736	2.0030	0.4070	1.5960	0.8600	0.321	0.7968	0.5388	0.4293	0.3735	0.1604	522.0000	106.0662	415.9338	224.1207	83.7151	2569.00000	522.0000	2047.00000	1103.00000	412.0000	0.4992	3.921	1.1684	2.287
269	30/09/16	14:29:36	Stres	N	250.00	54240	490	2812	2322	578	661	977	1554	2308	0.1743	0.826	2.5270	4.739	0.4582	0.7829	0.3575	0.6991	23.3979	35.6980	0.0936	1.8476	0.3220	1.5257	0.8266	0.331	0.8257	0.5418	0.4474	0.4006	0.1792	490.0000	85.3841	404.6159	219.2105	87.8236	2812.00000	490.0000	2322.00000	1258.00000	504.0000	0.5412	4.739	1.1823	3.032
270	30/09/16	14:29:48	Stres	N	280.00	61072	474	2826	2352	565	648	977	1582	2279	0.1677	0.832	2.5534	4.962	0.4711	0.7674	0.3529	0.7129	26.0050	39.3517	0.0929	1.8182	0.3050	1.5132	0.8004	0.352	0.8323	0.5289	0.4402	0.4397	0.1936	474.0000	79.5032	394.4968	208.6539	91.7473	2826.00000	474.0000	2352.00000	1244.00000	547.0000	0.5500	4.962	1.1227	3.064
271	30/09/16	14:29:59	Stres	N	280.00	61261	476	2782	2306	558	632	935	1520	2239	0.1711	0.829	2.7602	4.845	0.4527	0.7645	0.3209	0.6635	26.6050	38.9901	0.0950	1.7680	0.3025	1.4655	0.8020	0.345	0.8289	0.5473	0.4536	0.4303	0.1952	476.0000	81.4436	394.5564	215.9281	92.9073	2782.00000	476.0000	2306.00000	1262.00000	543.0000	0.5656	4.845	1.2088	3.312
272	30/09/16	14:30:09	Stres	N	600.00	74836	431	2642	2211	510	587	868	1430	2119	0.1631	0.837	2.9767	5.130	0.4518	0.7635	0.3483	0.6588	33.8863	49.4105	0.0565	1.7424	0.2842	1.4581	0.7993	0.345	0.8369	0.5482	0.4587	0.4315	0.1980	431.0000	70.3107	360.6893	197.7184	85.3191	2642.00000	431.0000	2211.00000	1212.00000	523.0000	0.5739	5.130	1.2132	3.572
273	30/09/16	14:30:19	Stres	N	290.00	64229	457	2800	2343	539	615	917	1565	2297	0.1632	0.837	2.8795	5.127	0.4729	0.7853	0.3244	0.6544	27.4524	37.9906	0.0947	1.6538	0.2699	1.3839	0.7294	0.297	0.8368	0.5271	0.4411	0.4073	0.1796	457.0000	74.5889	382.4111	201.5696	82.0968	2800.00000	457.0000	2343.00000	1235.00000	503.0000	0.6047	5.127	1.1146	3.455
274	30/09/16	14:30:29	Stres	N	300.00	43609	560	2434	1874	653	744	1066	1684	2138	0.2301	0.770	0.9547	3.346	0.5998	0.8420	0.4856	0.9000	23.3095	34.9780	0.0777	1.9490	0.4484	1.5006	0.6006	0.237	0.7699	0.4002	0.3081	0.3947	0.1216	560.0000	128.8414	431.1586	172.5555	68.1019	2434.00000	560.0000	1874.00000	750.0000	296.0000	0.5131	3.346	0.6673	1.146
275	30/09/16	14:30:39	Stres	N	280.00	52391	489	2932	2443	585	681	1022	1677	2506	0.1668	0.833	2.4504	4.996	0.4863	0.8256	0.3930	0.7272	21.4843	32.1300	0.0767	1.7949	0.2993	1.4955	0.7683	0.261	0.8332	0.5137	0.4280	0.3394	0.1453	489.0000	81.5556	407.4444	209.3093	71.0484	2932.00000	489.0000	2443.00000	1255.00000	426.0000	0.5571	4.996	1.0564	2.940
276	30/09/16	14:30:48	Stres	N	270.00	52285	485	3156	2671	590	690	1052	1717	2682	0.1537	0.846	2.9572	5.507	0.4613	0.8225	0.3744	0.7076	19.6141	30.0899	0.0726	1.8127	0.2786	1.5341	0.8265	0.272	0.8463	0.5387	0.4560	0.3294	0.1502	485.0000	74.5326	410.4674	221.1391	72.8422	3156.00000	485.0000	2671.00000	1439.00000	474.0000	0.5517	5.507	1.1680	3.549
277	30/09/16	14:30:58	Stres	N	280.00	50778	496	2748	2252	583	668	987	1646	2306	0.1805	0.820	2.0877	4.540	0.5107	0.8037	0.3774	0.7268	22.5867	32.1452	0.0807	1.7366	0.3135	1.4232	0.6964	0.279	0.8195	0.4893	0.4010	0.4011	0.1608	496.0000	89.5255	406.4745	198.9054	79.7787	2748.00000	496.0000	2252.00000	1102.00000	442.0000	0.5758	4.540	0.9583	2.505
278	30/09/16	14:31:07	Stres	N	250.00	47573	512	2967	2455	614	723	1096	1784	2568	0.1726	0.827	2.0092	4.795	0.5181	0.8375	0.4440	0.7929	19.4166	29.7152	0.0777	1.8496	0.3192	1.5304	0.7375	0.249	0.8274	0.4819	0.3987	0.3373	0.1345	512.0000	88.3532	423.6468	204.1443	68.8534	2967.00000	512.0000	2455.00000	1183.00000	399.0000	0.5407	4.795	0.9300	2.411
279	30/09/16	14:31:16	Stres	N	290.00	40323	582	2273	1691	672	764	1074	1628	1978	0.2560	0.744	0.7084	2.905	0.6186	0.8255	0.5441	0.9698	23.8845	37.4480	0.0824	2.1075	0.5396	1.5679	0.5980	0.274	0.7440	0.3814	0.2838	0.4574	0.1298	582.0000	149.0207	432.9793	165.1518	75.5345	2273.00000	582.0000	1691.00000	645.0000	295.0000	0.4745	2.905	0.6166	0.850
280	30/09/16	14:31:28	Stres	N	270.00	47003	523	2560	2037	613	702	1013	1607	2158	0.2043	0.796	1.5069	3.895	0.5322	0.8027	0.4369	0.8018	23.1136	34.8267	0.0856	1.8936	0.3869	1.5068	0.7049	0.297	0.7957	0.4678	0.3723	0.4218	0.1570	523.0000	106.8473	416.1527	194.6949	82.1273	2560.00000	523.0000	2037.00000	953.0000	402.0000	0.5281	3.895	0.8792	1.808
281	30/09/16	14:31:37	Stres	N	280.00	44799	502	2676	2174	602	703	1053	1699	2326	0.1876	0.812	1.5596	4.331	0.5506	0.8390	0.4646	0.8448	20.6457	31.6785	0.0737	1.8887	0.3543	1.5344	0.6896	0.247	0.8124	0.4494	0.3651	0.3582	0.1308	502.0000	94.1719	407.8281	183.2788	65.6577	2676.00000	502.0000	2174.00000	977.0000	350.0000	0.5295	4.331	0.8162	1.872
282	30/09/16	14:31:46	Stres	N	290.00	45420	533	2515	1982	633	727	1077	1687	2164	0.2119	0.788	1.1151	3.719	0.5822	0.8229	0.4743	0.9149	22.9548	36.0699	0.0792	1.9939	0.4226	1.5713	0.6564	0.278	0.7881	0.4178	0.3292	0.4239	0.1396	533.0000	112.9579	420.0421	175.4767	74.3869	2515.00000	533.0000	1982.00000	828.0000	351.0000	0.5015	3.719	0.7175	1.338
283	30/09/16	14:31:57	Stres	N	260.00	44119	574	2754	2180	700	825	1255	1901	2421	0.2084	0.792	0.9414	3.798	0.6087	0.8472	0.5734	1.0413	20.2764	34.6853	0.0780	2.1610	0.4504	1.7106	0.6693	0.261	0.7916	0.3913	0.3097	0.3904	0.1209	574.0000	119.6354	454.3646	177.7858	69.4052	2754.00000	574.0000	2180.00000	853.0000	333.0000	0.4627	3.798	0.6428	1.130
284	30/09/16	14:32:07	Stres	N	600.00	30589	650	1748	1098	731	818	1069	1390	1588	0.3719	0.628	0.2267	1.689	0.6740	0.8543	0.7923	1.2720	27.8969	52.6523	0.0465	3.0047	1.1173	1.8874	0.6154	0.275	0.6281	0.3260	0.2048	0.4469	0.0915	650.0000	241.7048	408.2952	133.1236	59.4966	1748.00000	650.0000	1098.00000	358.0000	160.0000	0.3328	1.689	0.4838	0.272
285	30/09/16	14:32:17	Stres	N	300.00	40537	571	2377	1806	671	774	1110	1689	2111	0.2402	0.760	0.7668	3.163	0.6190	0.8527	0.5703	0.9948	22.4843	36.1331	0.0749	2.1151	0.5081	1.6070	0.6122	0.237	0.7598	0.3810	0.2894	0.3866	0.1119	571.0000	137.1649	433.8351	165.2705	63.8982	2377.00000	571.0000	1806.00000	688.0000	266.0000	0.4728	3.163	0.6154	0.920
286	30/09/16	14:32:26	Stres	N	300.00	38993	524	2117	1593	605	685	972	1495	1876	0.2475	0.752	0.7940	3.040	0.6095	0.8487	0.5022	0.9374	24.5164	37.7046	0.0817	2.0438	0.5059	1.5379	0.6005	0.233	0.7525	0.3905	0.2938	0.3875	0.1138	524.0000	129.7005	394.2995	153.9575	59.6523	2117.00000	524.0000	1593.00000	622.0000	241.0000	0.4893	3.040	0.6406	0.953
287	30/09/16	14:32:37	Stres	N	300.00	46579	527	2228	1701	607	689	964	1477	1884	0.2365	0.763	1.0587	3.228	0.5585	0.7978	0.4821	0.8564	27.4219	42.0469	0.0914	2.0084	0.4751	1.5333	0.6770	0.310	0.7635	0.4415	0.3371	0.4581	0.1544	527.0000	124.6539	402.3461	177.6378	81.3680	2228.00000	527.0000	1701.00000	751.0000	344.0000	0.4979	3.228	0.7905	1.270
288	30/09/16	14:32:52	Stres	N	290.00	41777	568	2907	2339	700	829	1279	2011	2640	0.1954	0.805	1.0439	4.118	0.6169	0.8858	0.5515	1.0133	17.8997	29.3986	0.0617	2.0413	0.3988	1.6424	0.6292	0.187	0.8046	0.3831	0.3082	0.2980	0.0918	568.0000	110.9818	457.0182	175.0698	52.1692	2907.00000	568.0000	2339.00000	896.0000	267.0000	0.4899	4.118	0.6209	1.253
289	30/09/16	14:33:03	Stres	N	280.00	25853	422	1891	1469	512	608	905	1319	1712	0.2232	0.777	0.8006	3.481	0.6106	0.8781	0.6535	1.0960	17.6376	31.6573	0.0630	2.3105	0.5156	1.7949	0.6989	0.219	0.7768	0.3894	0.3025	0.3129	0.0947	422.0000	94.1745	327.8255	127.6489	39.9461	1891.00000	422.0000	1469.00000	572.0000	179.0000	0.4328	3.481	0.6377	0.961
290	30/09/16	14:35:35	Stres	O	280.00	41910	476	2520	2044	572	650	994	1623	2186	0.1889	0.811	1.5078	4.294	0.5612	0.8366	0.3816	0.8447	20.5426	30.9244	0.0734	1.8559	0.3506	1.5054	0.6606	0.246	0.8111	0.4388	0.3560	0.3724	0.1325	476.0000	89.9111	386.0889	169.4333	63.0889	2520.00000	476.0000	2044.00000	897.0000	334.0000	0.5388	4.294	0.7820	1.809
291	30/09/16	14:35:44	Stres	O	260.00	41835	511	2632	2121	607	694	1039	1704	2269	0.1941	0.806	1.4697	4.151	0.5625	0.8289	0.4102	0.8298	19.7629	29.1556	0.0760	1.8307	0.3554	1.4753	0.6455	0.252	0.8059	0.4375	0.3526	0.3912	0.1379	511.0000	99.2101	411.7899	180.1702	70.4761	2632.00000	511.0000	2121.00000	928.0000	363.0000	0.5462	4.151	0.7779	1.764
292	30/09/16	14:35:53	Stres	O	300.00	66504	468	2912	2444	558	645	965	1556	2409	0.1607	0.839	2.9896	5.222	0.4452	0.7942	0.3560	0.6779	27.2502	41.4931	0.0908	1.8142	0.2916	1.5227	0.8448	0.313	0.8393	0.5548	0.4657	0.3709	0.1727	468.0000	75.2143	392.7857	217.9286	80.8393	2912.00000	468.0000	2444.00000	1356.00000	503.0000	0.5512	5.222	1.2463	3.587
293	30/09/16	14:36:01	Stres	O	300.00	44921	435	2083	1648	507	579	825	1265	1761	0.2088	0.791	1.5717	3.789	0.5036	0.8046	0.4369	0.7888	27.2970	42.7543	0.0910	1.9797	0.4134	1.5663	0.7774	0.306	0.7912	0.4964	0.3927	0.3936	0.1546	435.0000	90.8425	344.1575	170.8257	67.2444	2083.00000	435.0000	1648.00000	818.0000	322.0000	0.5051	3.789	0.9855	1.886
294	30/09/16	14:36:13	Stres	O	300.00	18006	378	1280	902	430	479	651	943	1161	0.2953	0.705	0.5189	2.386	0.6264	0.8681	0.5432	1.0089	20.0006	32.2134	0.0667	2.2856	0.6750	1.6106	0.6018	0.212	0.7047	0.3736	0.2633	0.3531	0.0930	378.0000	111.6281	266.3719	99.5203	35.1422	1280.00000	378.0000	902.0000	337.0000	119.0000	0.4375	2.386	0.5965	0.623
295	30/09/16	14:36:22	Stres	O	500.00	33913	449	1726	1277	503	555	752	1180	1526	0.2601	0.740	0.9479	2.844	0.5724	0.8434	0.4072	0.7909	26.5955	36.7462	0.0532	1.8675	0.4858	1.3817	0.5908	0.216	0.7399	0.4276	0.3163	0.3663	0.1159	449.0000	116.8024	332.1976	142.0359	52.0278	1726.00000	449.0000	1277.00000	546.0000	200.0000	0.5355	2.844	0.7469	1.138
296	30/09/16	14:36:33	Stres	O	400.00	57760	564	2609	2045	662	757	1092	1693	2230	0.2162	0.784	1.2326	3.626	0.5521	0.8147	0.4645	0.8606	28.2834	44.0911	0.0707	1.9888	0.4299	1.5589	0.6983	0.289	0.7838	0.4479	0.3511	0.4138	0.1453	564.0000	121.9226	442.0774	198.0161	81.9302	2609.00000	564.0000	2045.00000	916.0000	379.0000	0.5028	3.626	0.8113	1.479
297	30/09/16	14:36:40	Stres	O	290.00	53161	506	2765	2259	604	696	1048	1703	2364	0.1830	0.817	1.7867	4.464	0.5299	0.8225	0.4073	0.7998	23.5718	35.5776	0.0813	1.8474	0.3381	1.5093	0.7096	0.268	0.8170	0.4701	0.3841	0.3776	0.1450	506.0000	92.5989	413.4011	194.3479	73.3837	2765.00000	506.0000	2259.00000	1062.00000	401.0000	0.5413	4.464	0.8872	2.144
298	30/09/16	14:36:50	Stres	O	300.00	64036	528	2592	2064	610	688	979	1545	2083	0.2037	0.796	1.8066	3.909	0.4927	0.7534	0.3779	0.7284	31.0639	45.9187	0.1035	1.8563	0.3781	1.4782	0.7498	0.365	0.7963	0.5073	0.4039	0.4862	0.1964	528.0000	107.5556	420.4444	213.2778	103.6852	2592.00000	528.0000	2064.00000	1047.00000	509.0000	0.5387	3.909	1.0295	2.168
299	30/09/16	14:37:02	Stres	O	290.00	50911	542	2472	1930	622	698	978	1525	1998	0.2193	0.781	1.5096	3.561	0.5093	0.7544	0.3938	0.7530	26.4177	39.0577	0.0911	1.8937	0.4152	1.4785	0.7254	0.363	0.7807	0.4907	0.3831	0.5005	0.1917	542.0000	118.8366	423.1634	207.6351	103.9272	2472.00000	542.0000	1930.00000	947.0000	474.0000	0.5281	3.561	0.9634	1.812
300	30/09/16	14:37:15	Stres	O	400.00	37419	499	1863	1364	543	588	751	1172	1590	0.2678	0.732	1.3719	2.733	0.4934	0.7999	0.3299	0.6158	27.4722	34.2892	0.0687	1.7048	0.4566	1.2481	0.6323	0.250	0.7322	0.5066	0.3709	0.3951	0.1465	499.0000	133.6559	365.3441	185.0827	73.1224	1863.00000	499.0000	1364.00000	691.0000	273.0000	0.5866	2.733	1.0267	1.646
301	30/09/16	14:37:25	Stres	O	290.00	50585	516	2592	2076	605	688	1008	1601	2135	0.1991	0.801	1.6226	4.023	0.5226	0.7799	0.3998	0.7900	24.4056	36.8896	0.0842	1.8872	0.3757	1.5115	0.7215	0.333	0.8009	0.4774	0.3823	0.4612	0.1763	516.0000	102.7222	413.2778	197.2824	90.9769	2592.00000	516.0000	2076.00000	991.0000	457.0000	0.5299	4.023	0.9134	1.947
302	30/09/16	14:37:35	Stres	O	260.00	58705	606	3629	3023	739	865	1332	2076	3154	0.1670	0.833	2.2222	4.988	0.4863	0.8429	0.4168	0.8005	19.4581	32.0331	0.0748	1.9763	0.3300	1.6463	0.8457	0.259	0.8330	0.5137	0.4279	0.3059	0.1309	606.0000	101.1948	504.8052	259.3326	79.3194	3629.00000	606.0000	3023.00000	1553.00000	475.0000	0.5060	4.988	1.0565	2.667
303	30/09/16	14:37:44	Stres	O	290.00	62142	556	3330	2774	685	810	1254	1966	2848	0.1670	0.833	2.0305	4.989	0.5083	0.8262	0.4506	0.8387	22.4403	37.0291	0.0774	1.9809	0.3307	1.6501	0.8114	0.287	0.8330	0.4917	0.4096	0.3534	0.1447	556.0000	92.8336	463.1664	227.7429	80.4781	3330.00000	556.0000	2774.00000	1364.00000	482.0000	0.5048	4.989	0.9674	2.437
304	30/09/16	14:37:55	Stres	O	290.00	45971	545	2578	2033	638	727	1069	1676	2205	0.2114	0.789	1.2659	3.730	0.5563	0.8165	0.4378	0.8592	22.6509	34.9811	0.0781	1.9584	0.4140	1.5444	0.6852	0.283	0.7886	0.4437	0.3499	0.4135	0.1447	545.0000	115.2153	429.7847	190.6866	78.8538	2578.00000	545.0000	2033.00000	902.0000	373.0000	0.5106	3.730	0.7975	1.519
305	30/09/16	14:38:05	Stres	O	400.00	55874	458	2219	1761	535	609	887	1398	1865	0.2064	0.794	1.4599	3.845	0.5338	0.7990	0.4202	0.8120	31.7674	48.3270	0.0794	1.9169	0.3957	1.5213	0.7092	0.306	0.7936	0.4662	0.3700	0.4312	0.1595	458.0000	94.5309	363.4691	169.4538	73.0653	2219.00000	458.0000	1761.00000	821.0000	354.0000	0.5217	3.845	0.8734	1.752
306	30/09/16	14:38:14	Stres	O	600.00	46239	497	2161	1664	566	632	883	1428	1856	0.2300	0.770	1.2239	3.348	0.5595	0.8167	0.3966	0.7732	27.8266	38.4572	0.0464	1.7948	0.4128	1.3820	0.6088	0.253	0.7700	0.4405	0.3392	0.4161	0.1411	497.0000	114.3031	382.6969	168.5798	70.1458	2161.00000	497.0000	1664.00000	733.0000	305.0000	0.5572	3.348	0.7873	1.469
307	30/09/16	14:38:23	Stres	O	290.00	46946	497	2722	2225	596	688	1024	1628	2359	0.1826	0.817	1.8992	4.477	0.5083	0.8369	0.4135	0.7895	21.1382	32.8318	0.0729	1.9001	0.3469	1.5532	0.7637	0.253	0.8174	0.4917	0.4019	0.3318	0.1334	497.0000	90.7454	406.2546	199.7494	66.2788	2722.00000	497.0000	2225.00000	1094.00000	363.0000	0.5263	4.477	0.9673	2.279
308	30/09/16	14:38:34	Stres	O	300.00	51287	494	2518	2024	602	701	1073	1668	2152	0.1962	0.804	1.2087	4.097	0.5800	0.8192	0.4891	0.9536	25.3782	41.7205	0.0846	2.0452	0.4012	1.6440	0.6904	0.297	0.8038	0.4200	0.3376	0.4306	0.1454	494.0000	96.9166	397.0834	166.7593	71.8046	2518.00000	494.0000	2024.00000	850.0000	366.0000	0.4890	4.097	0.7240	1.450
309	30/09/16	14:38:43	Stres	O	280.00	46015	490	2728	2238	581	667	1018	1718	2365	0.1796	0.820	1.7919	4.567	0.5487	0.8378	0.3843	0.7864	20.5996	29.5238	0.0736	1.7470	0.3138	1.4332	0.6468	0.232	0.8204	0.4513	0.3702	0.3594	0.1331	490.0000	88.0132	401.9868	181.4150	65.2016	2728.00000	490.0000	2238.00000	1010.00000	363.0000	0.5724	4.567	0.8225	2.150
310	30/09/16	14:38:51	Stres	O	400.00	64710	558	3061	2503	677	794	1185	1810	2626	0.1823	0.818	1.8296	4.486	0.5002	0.8262	0.4674	0.8350	25.8918	43.2219	0.0647	2.0415	0.3721	1.6693	0.8343	0.290	0.8177	0.4998	0.4087	0.3477	0.1421	558.0000	101.7197	456.2803	228.0490	79.2976	3061.00000	558.0000	2503.00000	1251.00000	435.0000	0.4898	4.486	0.9992	2.196
311	30/09/16	14:39:01	Stres	O	290.00	52472	506	2869	2363	601	691	1043	1725	2450	0.1764	0.824	2.0485	4.670	0.5159	0.8227	0.3809	0.7575	22.2447	32.6644	0.0767	1.7829	0.3144	1.4684	0.7109	0.260	0.8236	0.4841	0.3987	0.3663	0.1460	506.0000	89.2422	416.7578	201.7651	73.8982	2869.00000	506.0000	2363.00000	1144.00000	419.0000	0.5609	4.670	0.9385	2.458
312	30/09/16	14:39:10	Stres	O	400.00	40184	544	2634	2090	638	731	1051	1618	2375	0.2065	0.793	1.5272	3.842	0.5139	0.8761	0.4450	0.8086	19.2654	30.3153	0.0482	1.9831	0.4096	1.5736	0.7649	0.195	0.7935	0.4861	0.3857	0.2549	0.0983	544.0000	112.3523	431.6477	209.8345	53.4913	2634.00000	544.0000	2090.00000	1016.00000	259.0000	0.5043	3.842	0.9460	1.833
313	30/09/16	14:39:20	Stres	O	290.00	55179	488	2595	2107	571	649	954	1566	2135	0.1881	0.812	1.9353	4.318	0.5116	0.7817	0.3702	0.7372	26.2274	37.7921	0.0904	1.7747	0.3337	1.4409	0.7037	0.315	0.8119	0.4884	0.3965	0.4470	0.1773	488.0000	91.7703	396.2297	193.5075	86.5048	2595.00000	488.0000	2107.00000	1029.00000	460.0000	0.5635	4.318	0.9545	2.322
315	30/09/16	14:44:25	Stres	P	400.00	42531	570	2431	1861	664	759	1083	1632	2146	0.2345	0.766	0.9732	3.265	0.5707	0.8469	0.5105	0.9189	22.8925	36.8608	0.0572	2.1033	0.4932	1.6102	0.6913	0.247	0.7655	0.4293	0.3287	0.3567	0.1172	570.0000	133.6487	436.3513	187.3427	66.8244	2431.00000	570.0000	1861.00000	799.0000	285.0000	0.4754	3.265	0.7524	1.168
316	30/09/16	14:44:34	Stres	P	700.00	16288	424	1229	805	476	532	698	948	1142	0.3450	0.655	0.3188	1.899	0.6509	0.8919	0.6957	1.1346	20.2716	35.3334	0.0290	2.6611	0.9181	1.7430	0.6084	0.188	0.6550	0.3491	0.2286	0.3096	0.0708	424.0000	146.2783	277.7217	96.9439	30.0146	1229.00000	424.0000	805.0000	281.0000	87.0000	0.3758	1.899	0.5363	0.383
317	30/09/16	14:44:43	Stres	P	300.00	25805	398	1622	1224	457	515	725	1144	1452	0.2454	0.755	0.8481	3.075	0.6095	0.8611	0.4739	0.8905	21.1211	30.8607	0.0704	1.9362	0.4751	1.4611	0.5706	0.203	0.7546	0.3905	0.2947	0.3556	0.1048	398.0000	97.6597	300.3403	117.2898	41.7139	1622.00000	398.0000	1224.00000	478.0000	170.0000	0.5165	3.075	0.6408	1.018
318	30/09/16	14:44:52	Stres	P	290.00	32333	436	2161	1725	528	619	934	1459	1946	0.2018	0.798	1.1130	3.956	0.5930	0.8754	0.5275	0.9623	18.7822	30.4775	0.0648	2.0328	0.4101	1.6227	0.6604	0.202	0.7982	0.4070	0.3248	0.3063	0.0995	436.0000	87.9667	348.0333	141.6344	43.3781	2161.00000	436.0000	1725.00000	702.0000	215.0000	0.4919	3.956	0.6862	1.336
319	30/09/16	14:45:01	Stres	P	300.00	41955	559	2481	1922	658	757	1111	1740	2202	0.2253	0.775	0.8939	3.438	0.6145	0.8548	0.5151	0.9573	21.8673	34.0694	0.0729	2.0111	0.4531	1.5580	0.6007	0.226	0.7747	0.3855	0.2987	0.3765	0.1125	559.0000	125.9496	433.0504	166.9565	62.8622	2481.00000	559.0000	1922.00000	741.0000	279.0000	0.4972	3.438	0.6274	1.073
320	30/09/16	14:45:09	Stres	P	290.00	34609	429	1900	1471	516	598	907	1349	1661	0.2258	0.774	0.7650	3.429	0.6254	0.8375	0.5574	1.0832	23.5658	40.8133	0.0813	2.2370	0.5051	1.7319	0.6487	0.281	0.7742	0.3746	0.2900	0.4338	0.1258	429.0000	96.8637	332.1363	124.4100	53.9637	1900.00000	429.0000	1471.00000	551.0000	239.0000	0.4470	3.429	0.5989	0.918
321	30/09/16	14:45:19	Stres	P	290.00	32134	693	2699	2006	861	1035	1550	2127	2492	0.2568	0.743	0.3590	2.895	0.7149	0.8968	0.8674	1.4241	16.0568	31.9868	0.0554	2.6803	0.6882	1.9921	0.5680	0.206	0.7432	0.2851	0.2119	0.3619	0.0767	693.0000	177.9359	515.0641	146.8677	53.1497	2699.00000	693.0000	2006.00000	572.0000	207.0000	0.3731	2.895	0.3989	0.431
322	30/09/16	14:45:32	Stres	P	260.00	18641	640	2731	2091	869	1110	1766	2300	2597	0.2343	0.766	0.2394	3.267	0.7939	0.9359	1.1526	1.7950	8.9521	20.2411	0.0344	2.9531	0.6920	2.2610	0.4660	0.145	0.7657	0.2061	0.1578	0.3109	0.0491	640.0000	149.9817	490.0183	101.0033	31.4024	2731.00000	640.0000	2091.00000	431.0000	134.0000	0.3386	3.267	0.2596	0.287
323	30/09/16	14:45:43	Stres	P	290.00	38434	675	2590	1915	801	928	1330	1929	2338	0.2606	0.739	0.5292	2.837	0.6548	0.8684	0.6632	1.1401	20.1084	35.0107	0.0693	2.3548	0.6137	1.7411	0.6010	0.229	0.7394	0.3452	0.2552	0.3812	0.0973	675.0000	175.9170	499.0830	172.2683	65.6757	2590.00000	675.0000	1915.00000	661.0000	252.0000	0.4247	2.837	0.5271	0.635
324	30/09/16	14:45:52	Stres	P	400.00	34108	650	2471	1821	762	872	1235	1841	2269	0.2631	0.737	0.5559	2.802	0.6540	0.8891	0.6041	1.0708	18.7689	30.7299	0.0469	2.2217	0.5844	1.6373	0.5664	0.182	0.7369	0.3460	0.2550	0.3206	0.0817	650.0000	170.9834	479.0166	165.7224	53.1364	2471.00000	650.0000	1821.00000	630.0000	202.0000	0.4501	2.802	0.5290	0.667
325	30/09/16	14:46:02	Stres	P	290.00	18030	579	2042	1463	717	863	1253	1597	1923	0.2835	0.716	0.2988	2.527	0.6958	0.9187	0.9979	1.5357	12.3614	27.2810	0.0426	3.0804	0.8734	2.2069	0.6713	0.180	0.7165	0.3042	0.2179	0.2674	0.0583	579.0000	164.1729	414.8271	126.1778	33.7419	2042.00000	579.0000	1463.00000	445.0000	119.0000	0.3246	2.527	0.4371	0.359
326	30/09/16	14:46:11	Stres	P	300.00	29632	504	2234	1730	606	701	1034	1524	2028	0.2256	0.774	0.8902	3.433	0.5896	0.8809	0.5491	1.0212	17.1670	29.7337	0.0572	2.2366	0.5046	1.7320	0.7108	0.206	0.7744	0.4104	0.3178	0.2901	0.0922	504.0000	113.7046	390.2954	160.1791	46.4745	2234.00000	504.0000	1730.00000	710.0000	206.0000	0.4471	3.433	0.6961	1.068
327	30/09/16	14:46:20	Stres	P	290.00	28823	445	2001	1556	541	633	962	1440	1824	0.2224	0.778	0.7376	3.497	0.6395	0.8862	0.5913	1.1075	18.5623	32.1498	0.0640	2.2273	0.4953	1.7320	0.6245	0.197	0.7776	0.3605	0.2804	0.3155	0.0885	445.0000	98.9630	346.0370	124.7601	39.3628	2001.00000	445.0000	1556.00000	561.0000	177.0000	0.4490	3.497	0.5638	0.885
328	30/09/16	14:46:28	Stres	P	300.00	44734	550	2572	2022	654	765	1124	1709	2276	0.2138	0.786	1.0863	3.676	0.5732	0.8536	0.5490	0.9463	22.1625	36.5869	0.0739	2.0999	0.4490	1.6508	0.7046	0.242	0.7862	0.4268	0.3355	0.3430	0.1151	550.0000	117.6128	432.3872	184.5451	63.2970	2572.00000	550.0000	2022.00000	863.0000	296.0000	0.4762	3.676	0.7446	1.304
329	30/09/16	14:46:36	Stres	P	290.00	32658	614	2501	1887	731	852	1227	1776	2275	0.2455	0.754	0.6856	3.073	0.6158	0.8802	0.6412	1.0828	17.3455	30.5015	0.0598	2.3306	0.5722	1.7585	0.6756	0.211	0.7545	0.3842	0.2899	0.3117	0.0904	614.0000	150.7381	463.2619	177.9888	55.4834	2501.00000	614.0000	1887.00000	725.0000	226.0000	0.4291	3.073	0.6239	0.823
330	30/09/16	14:46:43	Stres	P	290.00	34710	644	2751	2107	781	927	1340	1926	2524	0.2341	0.766	0.7426	3.272	0.6084	0.8923	0.6929	1.1011	16.5122	29.8817	0.0569	2.3628	0.5531	1.8097	0.7086	0.195	0.7659	0.3916	0.2999	0.2752	0.0825	644.0000	150.7583	493.2417	193.1298	53.1399	2751.00000	644.0000	2107.00000	825.0000	227.0000	0.4232	3.272	0.6435	0.891
331	30/09/16	14:46:52	Stres	P	300.00	10285	352	1014	662	412	475	644	806	948	0.3471	0.653	0.2187	1.881	0.6858	0.9003	0.9517	1.4703	15.5741	33.3895	0.0519	3.2839	1.1400	2.1439	0.6736	0.214	0.6529	0.3142	0.2051	0.3173	0.0651	352.0000	122.1933	229.8067	72.2051	22.9112	1014.00000	352.0000	662.0000	208.0000	66.0000	0.3045	1.881	0.4581	0.262
332	30/09/16	14:47:00	Stres	P	290.00	31269	604	2489	1885	739	877	1303	1810	2274	0.2427	0.757	0.5740	3.121	0.6398	0.8859	0.7321	1.2361	16.6264	32.1222	0.0573	2.5511	0.6191	1.9320	0.6959	0.220	0.7573	0.3602	0.2728	0.3166	0.0864	604.0000	146.5713	457.4287	164.7714	52.1736	2489.00000	604.0000	1885.00000	679.0000	215.0000	0.3920	3.121	0.5630	0.689
333	30/09/16	14:47:08	Stres	P	300.00	38702	596	2357	1761	701	805	1161	1758	2107	0.2529	0.747	0.5851	2.955	0.6599	0.8580	0.5906	1.0695	22.0159	35.6826	0.0734	2.1693	0.5485	1.6208	0.5513	0.230	0.7471	0.3401	0.2541	0.4174	0.1061	596.0000	150.7068	445.2932	151.4654	63.2160	2357.00000	596.0000	1761.00000	599.0000	250.0000	0.4610	2.955	0.5155	0.702
334	30/09/16	14:47:22	Stres	P	290.00	45700	542	2546	2004	639	730	1063	1680	2207	0.2129	0.787	1.2094	3.697	0.5679	0.8308	0.4541	0.8666	22.8429	34.8598	0.0788	1.9388	0.4127	1.5261	0.6595	0.258	0.7871	0.4321	0.3401	0.3915	0.1332	542.0000	115.3826	426.6174	184.3566	72.1673	2546.00000	542.0000	2004.00000	866.0000	339.0000	0.5158	3.697	0.7610	1.451
335	30/09/16	14:47:31	Stres	P	300.00	29333	599	2561	1962	717	833	1217	1804	2380	0.2339	0.766	0.7684	3.275	0.6142	0.9077	0.5912	1.0499	14.9892	25.6247	0.0500	2.2315	0.5219	1.7095	0.6596	0.158	0.7661	0.3858	0.2956	0.2391	0.0707	599.0000	140.1019	458.8981	177.0570	42.3346	2561.00000	599.0000	1962.00000	757.0000	181.0000	0.4481	3.275	0.6282	0.922
336	30/09/16	14:47:39	Stres	P	900.00	26395	571	1618	1047	625	676	879	1252	1508	0.3529	0.647	0.3525	1.834	0.6504	0.8949	0.4871	0.9806	25.2485	38.0643	0.0281	2.3298	0.8222	1.5076	0.5270	0.158	0.6471	0.3496	0.2262	0.3005	0.0680	571.0000	201.5087	369.4913	129.1632	38.8195	1618.00000	571.0000	1047.00000	366.0000	110.0000	0.4292	1.834	0.5374	0.423
337	30/09/16	14:47:50	Stres	P	300.00	39470	542	2580	2038	652	760	1135	1739	2312	0.2101	0.790	1.0531	3.760	0.5873	0.8685	0.5299	0.9699	19.4056	32.0454	0.0647	2.0905	0.4392	1.6514	0.6814	0.217	0.7899	0.4127	0.3260	0.3187	0.1039	542.0000	113.8620	428.1380	176.6752	56.3008	2580.00000	542.0000	2038.00000	841.0000	268.0000	0.4783	3.760	0.7026	1.264
338	30/09/16	14:48:01	Stres	P	400.00	12226	305	818	513	337	372	470	615	738	0.3729	0.627	0.3244	1.682	0.6043	0.8441	0.6823	1.0721	23.8711	42.3520	0.0597	2.8290	1.0548	1.7742	0.7021	0.277	0.6271	0.3957	0.2482	0.3941	0.0978	305.0000	113.7225	191.2775	75.6907	29.8289	818.0000	305.0000	513.0000	203.0000	80.0000	0.3535	1.682	0.6548	0.389
339	30/09/16	14:50:17	Stres	R	280.00	52495	483	2636	2153	562	641	947	1580	2204	0.1832	0.817	2.0715	4.458	0.5095	0.7993	0.3669	0.7184	24.4212	34.4316	0.0872	1.7262	0.3163	1.4099	0.6915	0.283	0.8168	0.4905	0.4006	0.4091	0.1639	483.0000	88.5011	394.4989	193.4932	79.1563	2636.00000	483.0000	2153.00000	1056.00000	432.0000	0.5793	4.458	0.9626	2.486
340	30/09/16	14:50:25	Stres	R	290.00	53299	549	2814	2265	658	762	1131	1830	2438	0.1951	0.805	1.4036	4.126	0.5656	0.8340	0.4592	0.8565	23.5701	35.6956	0.0813	1.8815	0.3671	1.5144	0.6579	0.251	0.8049	0.4344	0.3497	0.3821	0.1336	549.0000	107.1077	441.8923	191.9744	73.3561	2814.00000	549.0000	2265.00000	984.0000	376.0000	0.5315	4.126	0.7681	1.684
341	30/09/16	14:50:35	Stres	R	290.00	59143	515	2983	2468	623	730	1103	1775	2526	0.1726	0.827	2.0364	4.792	0.5105	0.8148	0.4335	0.7942	24.0026	37.3374	0.0828	1.8802	0.3246	1.5556	0.7614	0.288	0.8274	0.4895	0.4050	0.3783	0.1532	515.0000	88.9122	426.0878	208.5551	78.8988	2983.00000	515.0000	2468.00000	1208.00000	457.0000	0.5319	4.792	0.9587	2.444
342	30/09/16	14:50:44	Stres	R	270.00	46959	530	2741	2211	632	731	1085	1708	2371	0.1934	0.807	1.5658	4.172	0.5328	0.8327	0.4478	0.8367	21.2778	33.4158	0.0788	1.9469	0.3765	1.5705	0.7337	0.263	0.8066	0.4672	0.3769	0.3582	0.1350	530.0000	102.4808	427.5192	199.7410	71.5432	2741.00000	530.0000	2211.00000	1033.00000	370.0000	0.5136	4.172	0.8769	1.879
343	30/09/16	14:50:55	Stres	R	290.00	37418	482	2429	1947	569	653	973	1599	2167	0.1984	0.802	1.3683	4.039	0.5737	0.8654	0.4314	0.8406	19.2573	28.2165	0.0664	1.8280	0.3627	1.4652	0.6246	0.197	0.8016	0.4263	0.3417	0.3157	0.1079	482.0000	95.6459	386.3541	164.7015	51.9901	2429.00000	482.0000	1947.00000	830.0000	262.0000	0.5471	4.039	0.7431	1.642
344	30/09/16	14:51:06	Stres	R	290.00	41394	538	2323	1785	627	718	1037	1625	2026	0.2316	0.768	0.8915	3.318	0.6090	0.8336	0.5098	0.9318	23.2288	35.5448	0.0801	1.9914	0.4612	1.5302	0.5984	0.255	0.7684	0.3910	0.3005	0.4255	0.1279	538.0000	124.5992	413.4008	161.6548	68.7843	2323.00000	538.0000	1785.00000	698.0000	297.0000	0.5022	3.318	0.6421	1.070
345	30/09/16	14:51:16	Stres	R	240.00	47170	547	3180	2633	678	796	1261	2026	2813	0.1720	0.828	1.6104	4.814	0.5617	0.8606	0.4482	0.9039	17.9536	28.8908	0.0748	1.9435	0.3343	1.6092	0.7053	0.224	0.8280	0.4383	0.3629	0.3180	0.1154	547.0000	94.0909	452.9091	198.5025	63.1286	3180.00000	547.0000	2633.00000	1154.00000	367.0000	0.5145	4.814	0.7803	1.932
346	30/09/16	14:51:25	Stres	R	290.00	50880	581	2786	2205	695	810	1194	1870	2444	0.2085	0.791	1.1221	3.795	0.5846	0.8449	0.5215	0.9267	23.1135	36.6396	0.0797	2.0029	0.4177	1.5852	0.6585	0.246	0.7915	0.4154	0.3288	0.3734	0.1228	581.0000	121.1633	459.8367	191.0251	71.3216	2786.00000	581.0000	2205.00000	916.0000	342.0000	0.4993	3.795	0.7106	1.347
347	30/09/16	14:51:38	Stres	R	290.00	55875	524	2775	2251	626	728	1077	1667	2316	0.1888	0.811	1.7455	4.296	0.5078	0.7961	0.4531	0.8189	24.8610	40.0937	0.0857	1.9881	0.3754	1.6127	0.7938	0.329	0.8112	0.4922	0.3993	0.4143	0.1654	524.0000	98.9463	425.0537	209.2223	86.6724	2775.00000	524.0000	2251.00000	1108.00000	459.0000	0.5030	4.296	0.9694	2.095
348	30/09/16	14:51:47	Stres	R	250.00	37252	456	2317	1861	547	633	963	1572	2023	0.1968	0.803	1.2042	4.081	0.5997	0.8420	0.4621	0.9081	20.0559	30.3714	0.0802	1.8854	0.3711	1.5143	0.6062	0.239	0.8032	0.4003	0.3215	0.3946	0.1269	456.0000	89.7436	366.2564	146.6206	57.8610	2317.00000	456.0000	1861.00000	745.0000	294.0000	0.5304	4.081	0.6676	1.445
349	30/09/16	14:51:59	Stres	R	230.00	35129	558	2371	1813	678	796	1195	1743	2074	0.2353	0.765	0.6123	3.249	0.6536	0.8362	0.6509	1.1712	19.4146	34.7879	0.0844	2.3433	0.5515	1.7918	0.6207	0.294	0.7647	0.3464	0.2649	0.4729	0.1253	558.0000	131.3218	426.6782	147.7959	69.8971	2371.00000	558.0000	1813.00000	628.0000	297.0000	0.4267	3.249	0.5300	0.735
350	30/09/16	14:52:11	Stres	R	250.00	37430	609	2646	2037	774	940	1457	2027	2356	0.2302	0.770	0.4699	3.345	0.6961	0.8576	0.8149	1.3877	18.4130	36.7049	0.0737	2.5894	0.5960	1.9934	0.6058	0.284	0.7698	0.3039	0.2339	0.4685	0.1096	609.0000	140.1667	468.8333	142.4683	66.7460	2646.00000	609.0000	2037.00000	619.0000	290.0000	0.3862	3.345	0.4365	0.564
351	30/09/16	14:52:19	Stres	R	290.00	52069	490	2758	2268	577	656	971	1597	2299	0.1777	0.822	2.2968	4.629	0.4881	0.7976	0.3483	0.7069	22.9972	33.3082	0.0793	1.7613	0.3129	1.4484	0.7414	0.293	0.8223	0.5119	0.4210	0.3953	0.1664	490.0000	87.0558	402.9442	206.2690	81.5482	2758.00000	490.0000	2268.00000	1161.00000	459.0000	0.5678	4.629	1.0488	2.756
352	30/09/16	14:52:27	Stres	R	270.00	46372	442	2702	2260	527	606	922	1559	2284	0.1636	0.836	2.5460	5.113	0.4942	0.8150	0.3496	0.7080	20.5574	29.4466	0.0761	1.7126	0.2801	1.4324	0.7244	0.265	0.8364	0.5058	0.4230	0.3657	0.1547	442.0000	72.3035	369.6965	186.9748	68.3775	2702.00000	442.0000	2260.00000	1143.00000	418.0000	0.5839	5.113	1.0233	3.055
353	30/09/16	14:52:37	Stres	R	290.00	44122	479	2753	2274	568	650	978	1708	2449	0.1740	0.826	2.0530	4.747	0.5405	0.8663	0.3606	0.7315	19.4416	26.3123	0.0670	1.6385	0.2851	1.3534	0.6219	0.181	0.8260	0.4595	0.3796	0.2909	0.1104	479.0000	83.3422	395.6578	181.8216	52.8936	2753.00000	479.0000	2274.00000	1045.00000	304.0000	0.6103	4.747	0.8503	2.464
354	30/09/16	14:52:44	Stres	R	300.00	42559	469	2560	2091	550	626	940	1622	2274	0.1832	0.817	1.8131	4.458	0.5514	0.8632	0.3635	0.7508	20.3925	27.7678	0.0680	1.6671	0.3054	1.3617	0.6108	0.186	0.8168	0.4486	0.3664	0.3049	0.1117	469.0000	85.9223	383.0777	171.8445	52.3961	2560.00000	469.0000	2091.00000	938.0000	286.0000	0.5999	4.458	0.8135	2.176
355	30/09/16	14:52:54	Stres	R	290.00	19562	717	1940	1223	794	872	1130	1632	1795	0.3696	0.630	0.2005	1.706	0.7482	0.8814	0.6378	1.1256	16.0336	24.1234	0.0553	2.3866	0.8821	1.5046	0.3789	0.178	0.6304	0.2518	0.1588	0.4708	0.0747	717.0000	264.9943	452.0057	113.8330	53.5902	1940.00000	717.0000	1223.00000	308.0000	145.0000	0.4190	1.706	0.3366	0.241
356	30/09/16	14:53:05	Stres	R	290.00	44774	487	2358	1871	573	654	960	1585	2025	0.2065	0.793	1.2455	3.842	0.5869	0.8220	0.4329	0.8427	23.9694	34.4187	0.0827	1.8097	0.3738	1.4359	0.5933	0.256	0.7935	0.4131	0.3278	0.4308	0.1412	487.0000	100.5806	386.4194	159.6484	68.7748	2358.00000	487.0000	1871.00000	773.0000	333.0000	0.5526	3.842	0.7040	1.495
357	30/09/16	14:53:13	Stres	R	290.00	42263	538	2856	2318	670	800	1231	1942	2569	0.1884	0.812	1.1530	4.309	0.6057	0.8762	0.5608	0.9965	18.2708	30.0609	0.0630	2.0272	0.3819	1.6453	0.6488	0.204	0.8116	0.3943	0.3200	0.3140	0.1005	538.0000	101.3459	436.6541	172.1751	54.0637	2856.00000	538.0000	2318.00000	914.0000	287.0000	0.4933	4.309	0.6510	1.384
358	30/09/16	14:53:24	Stres	R	400.00	43073	491	2605	2114	582	673	996	1595	2292	0.1885	0.812	1.7470	4.305	0.5222	0.8519	0.4305	0.7963	20.4139	31.1262	0.0510	1.8789	0.3541	1.5248	0.7285	0.226	0.8115	0.4778	0.3877	0.3099	0.1202	491.0000	92.5455	398.4545	190.3685	58.9954	2605.00000	491.0000	2114.00000	1010.00000	313.0000	0.5322	4.305	0.9149	2.096
359	30/09/16	14:53:34	Stres	R	280.00	42631	598	2930	2332	727	856	1276	1945	2599	0.2041	0.796	1.1273	3.900	0.5776	0.8581	0.5532	0.9691	18.3196	30.7366	0.0654	2.1080	0.4302	1.6778	0.7087	0.238	0.7959	0.4224	0.3362	0.3360	0.1130	598.0000	122.0491	475.9509	201.0341	67.5556	2930.00000	598.0000	2332.00000	985.0000	331.0000	0.4744	3.900	0.7313	1.353
360	30/09/16	14:53:43	Stres	R	300.00	7507	764	1314	550	791	819	912	1129	1263	0.5814	0.419	0.0942	0.720	0.6636	0.9073	0.5091	0.8970	13.6883	18.5011	0.0456	3.2291	1.8775	1.3516	0.4546	0.125	0.4186	0.3364	0.1408	0.2757	0.0388	764.0000	444.2131	319.7869	107.5647	29.6530	1314.00000	764.0000	550.0000	185.0000	51.0000	0.3097	0.720	0.5068	0.113
361	30/09/16	14:54:47	Stres	R	600.00	41593	648	2632	1984	759	877	1231	1836	2396	0.2462	0.754	0.7878	3.062	0.5988	0.8810	0.5948	0.9795	21.0026	34.3561	0.0350	2.1701	0.5343	1.6358	0.6563	0.195	0.7538	0.4012	0.3024	0.2965	0.0897	648.0000	159.5380	488.4620	195.9757	58.1033	2632.00000	648.0000	1984.00000	796.0000	236.0000	0.4608	3.062	0.6700	0.945
362	30/09/16	14:54:57	Stres	R	300.00	53825	494	2483	1989	568	640	898	1384	2028	0.1990	0.801	2.1934	4.026	0.4475	0.7712	0.3620	0.6771	27.1002	41.0056	0.0903	1.8889	0.3758	1.5131	0.8361	0.346	0.8010	0.5525	0.4426	0.4140	0.1832	494.0000	98.2827	395.7173	218.6492	90.5236	2483.00000	494.0000	1989.00000	1099.00000	455.0000	0.5294	4.026	1.2348	2.632
364	30/09/16	14:58:44	Stres	S	900.00	29358	582	1022	440	606	631	709	856	940	0.5695	0.431	0.1064	0.756	0.6227	0.8136	0.5682	0.9621	66.7616	103.1476	0.0742	3.5886	2.0436	1.5450	0.5829	0.288	0.4305	0.3773	0.1624	0.4940	0.0802	582.0000	331.4325	250.5675	94.5323	46.6967	1022.00000	582.0000	440.0000	166.0000	82.0000	0.2787	0.756	0.6058	0.128
365	30/09/16	14:59:01	Stres	S	900.00	4595	553	797	244	564	578	612	709	783	0.6939	0.306	0.0504	0.441	0.6393	0.9426	0.5738	0.8060	18.8712	23.7906	0.0210	4.1179	2.8572	1.2607	0.4547	0.072	0.3061	0.3607	0.1104	0.1591	0.0176	553.0000	383.7001	169.2999	61.0590	9.7139	797.0000	553.0000	244.0000	88.0000	14.0000	0.2428	0.441	0.5641	0.060
366	30/09/16	14:59:10	Stres	S	400.00	24186	366	1497	1131	420	474	663	1021	1337	0.2445	0.756	0.9354	3.090	0.5791	0.8585	0.4775	0.8753	21.4236	32.3808	0.0536	2.0006	0.4891	1.5115	0.6361	0.214	0.7555	0.4209	0.3180	0.3361	0.1069	366.0000	89.4830	276.5170	116.3768	39.1182	1497.00000	366.0000	1131.00000	476.0000	160.0000	0.4999	3.090	0.7267	1.123
367	30/09/16	14:59:21	Stres	S	280.00	33230	574	2766	2192	703	829	1261	1992	2531	0.2075	0.792	0.8524	3.819	0.6469	0.8928	0.5748	1.0447	15.1979	24.5438	0.0543	2.0378	0.4229	1.6150	0.5702	0.173	0.7925	0.3531	0.2798	0.3036	0.0850	574.0000	119.1164	454.8836	160.6204	48.7672	2766.00000	574.0000	2192.00000	774.0000	235.0000	0.4907	3.819	0.5458	1.023
368	30/09/16	14:59:32	Stres	S	290.00	38021	472	2772	2300	599	716	1140	1777	2515	0.1703	0.830	1.5056	4.873	0.5674	0.8883	0.5087	0.9681	16.5692	28.2714	0.0571	2.0564	0.3502	1.7063	0.7381	0.191	0.8297	0.4326	0.3589	0.2583	0.0927	472.0000	80.3694	391.6306	169.4228	43.7605	2772.00000	472.0000	2300.00000	995.0000	257.0000	0.4863	4.873	0.7625	1.807
369	30/09/16	14:59:42	Stres	S	290.00	43224	518	2671	2153	630	733	1098	1673	2356	0.1939	0.806	1.4412	4.156	0.5365	0.8537	0.4784	0.8980	20.0762	33.6053	0.0692	2.0766	0.4027	1.6739	0.7759	0.245	0.8061	0.4635	0.3736	0.3156	0.1179	518.0000	100.4583	417.5417	193.5470	61.0895	2671.00000	518.0000	2153.00000	998.0000	315.0000	0.4816	4.156	0.8641	1.729
370	30/09/16	14:59:51	Stres	S	800.00	51840	553	3323	2770	672	790	1212	1945	2950	0.1664	0.834	2.1828	5.009	0.5025	0.8653	0.4260	0.7930	18.7537	29.5946	0.0234	1.8931	0.3150	1.5781	0.7850	0.212	0.8336	0.4975	0.4147	0.2707	0.1122	553.0000	92.0280	460.9720	229.3211	62.0731	3323.00000	553.0000	2770.00000	1378.00000	373.0000	0.5282	5.009	0.9899	2.619
371	30/09/16	15:00:03	Stres	S	290.00	53509	468	2816	2348	565	656	1008	1631	2398	0.1662	0.834	2.2950	5.017	0.4953	0.8220	0.3876	0.7666	22.8281	35.3315	0.0787	1.8562	0.3085	1.5477	0.7811	0.276	0.8338	0.5047	0.4208	0.3527	0.1484	468.0000	77.7784	390.2216	196.9389	69.4688	2816.00000	468.0000	2348.00000	1185.00000	418.0000	0.5387	5.017	1.0189	2.754
372	30/09/16	15:00:12	Stres	S	300.00	53878	514	2893	2379	620	717	1107	1848	2529	0.1777	0.822	1.6768	4.628	0.5607	0.8470	0.4077	0.8309	22.6862	33.6155	0.0756	1.8019	0.3201	1.4818	0.6509	0.227	0.8223	0.4393	0.3612	0.3483	0.1258	514.0000	91.3225	422.6775	185.6654	64.6720	2893.00000	514.0000	2379.00000	1045.00000	364.0000	0.5550	4.628	0.7834	2.012
373	30/09/16	15:00:23	Stres	S	290.00	36876	356	1976	1620	426	493	737	1170	1693	0.1802	0.820	1.9731	4.551	0.5025	0.8253	0.4136	0.7840	22.8018	35.5753	0.0786	1.9031	0.3429	1.5602	0.7762	0.273	0.8198	0.4975	0.4079	0.3511	0.1432	356.0000	64.1377	291.8623	145.2105	50.9858	1976.00000	356.0000	1620.00000	806.0000	283.0000	0.5255	4.551	0.9902	2.368
374	30/09/16	15:00:35	Stres	S	290.00	35601	662	2910	2248	798	940	1368	2037	2661	0.2275	0.773	0.8109	3.396	0.6117	0.8892	0.6317	1.0469	15.8751	27.1705	0.0547	2.2155	0.5040	1.7115	0.6647	0.190	0.7725	0.3883	0.3000	0.2852	0.0856	662.0000	150.5993	511.4007	198.6000	56.6454	2910.00000	662.0000	2248.00000	873.0000	249.0000	0.4514	3.396	0.6349	0.973
375	30/09/16	15:00:48	Stres	S	260.00	44136	543	2975	2432	666	787	1206	1903	2614	0.1825	0.817	1.4800	4.479	0.5592	0.8516	0.4975	0.9087	18.1865	29.5531	0.0699	1.9878	0.3628	1.6250	0.7163	0.241	0.8175	0.4408	0.3603	0.3368	0.1213	543.0000	99.1089	443.8911	195.6625	65.8901	2975.00000	543.0000	2432.00000	1072.00000	361.0000	0.5031	4.479	0.7882	1.776
376	30/09/16	15:00:59	Stres	S	300.00	28425	497	2211	1714	584	672	975	1511	2036	0.2248	0.775	0.9788	3.449	0.5916	0.8979	0.5134	0.9296	16.6227	26.1199	0.0554	2.0270	0.4556	1.5713	0.6417	0.160	0.7752	0.4084	0.3166	0.2500	0.0791	497.0000	111.7182	385.2818	157.3496	39.3374	2211.00000	497.0000	1714.00000	700.0000	175.0000	0.4933	3.449	0.6903	1.175
377	30/09/16	15:01:10	Stres	S	500.00	31263	481	2107	1626	575	671	980	1480	1941	0.2283	0.772	0.8195	3.380	0.6144	0.8979	0.5904	1.0230	19.2656	32.0772	0.0385	2.1575	0.4925	1.6650	0.6420	0.170	0.7717	0.3856	0.2976	0.2648	0.0788	481.0000	109.8059	371.1941	143.1357	37.8956	2107.00000	481.0000	1626.00000	627.0000	166.0000	0.4635	3.380	0.6276	0.983
378	30/09/16	15:01:19	Stres	S	280.00	2705	671	1020	349	691	712	773	904	997	0.6578	0.342	0.0506	0.520	0.6676	0.9341	0.6017	0.9742	7.7892	11.3662	0.0278	4.2648	2.8056	1.4592	0.4850	0.096	0.3422	0.3324	0.1137	0.1983	0.0225	671.0000	441.4127	229.5873	76.3098	15.1304	1020.00000	671.0000	349.0000	116.0000	23.0000	0.2345	0.520	0.4979	0.061
379	30/09/16	15:01:28	Stres	S	300.00	32031	673	2933	2260	826	983	1448	2124	2725	0.2295	0.771	0.6753	3.358	0.6420	0.9080	0.6947	1.1431	14.2112	25.3014	0.0474	2.3106	0.5302	1.7804	0.6373	0.164	0.7705	0.3580	0.2758	0.2571	0.0709	673.0000	154.4252	518.5748	185.6314	47.7272	2933.00000	673.0000	2260.00000	809.0000	208.0000	0.4328	3.358	0.5575	0.810
380	30/09/16	15:01:39	Stres	S	290.00	46448	541	3403	2862	674	795	1278	2117	3063	0.1590	0.841	1.9409	5.290	0.5507	0.8812	0.4228	0.8584	16.2678	25.3582	0.0561	1.8535	0.2947	1.5588	0.7004	0.185	0.8410	0.4493	0.3779	0.2644	0.0999	541.0000	86.0068	454.9932	204.4449	54.0523	3403.00000	541.0000	2862.00000	1286.00000	340.0000	0.5395	5.290	0.8160	2.329
381	30/09/16	15:01:48	Stres	S	400.00	42005	542	2810	2268	658	767	1182	1942	2553	0.1929	0.807	1.1451	4.185	0.6173	0.8867	0.4806	0.9406	18.5592	28.2807	0.0464	1.8880	0.3642	1.5238	0.5832	0.173	0.8071	0.3827	0.3089	0.2961	0.0915	542.0000	104.5423	437.4577	167.4221	49.5708	2810.00000	542.0000	2268.00000	868.0000	257.0000	0.5297	4.185	0.6200	1.374
382	30/09/16	15:01:59	Stres	S	270.00	11601	711	1576	865	828	972	1236	1393	1460	0.4511	0.549	0.0582	1.217	0.7884	0.8659	1.6647	2.0231	13.4488	34.5094	0.0498	4.6751	2.1091	2.5660	0.5429	0.344	0.5489	0.2116	0.1161	0.6339	0.0736	711.0000	320.7621	390.2379	82.5590	52.3325	1576.00000	711.0000	865.0000	183.0000	116.0000	0.2139	1.217	0.2683	0.070
383	30/09/16	15:02:07	Stres	S	240.00	13170	613	1646	1033	743	887	1204	1414	1524	0.3724	0.628	0.1038	1.685	0.7754	0.8819	1.3940	1.9071	12.7866	31.4476	0.0533	3.9189	1.4595	2.4594	0.5524	0.290	0.6276	0.2246	0.1409	0.5259	0.0741	613.0000	228.2922	384.7078	86.4010	45.4350	1646.00000	613.0000	1033.00000	232.0000	122.0000	0.2552	1.685	0.2896	0.125
384	30/09/16	15:02:20	Stres	S	900.00	12963	485	1245	760	534	585	739	980	1175	0.3896	0.610	0.2495	1.567	0.6513	0.9079	0.6711	1.1140	17.0948	29.2396	0.0190	2.8020	1.0915	1.7104	0.5964	0.158	0.6104	0.3487	0.2129	0.2642	0.0562	485.0000	188.9357	296.0643	103.2329	27.2691	1245.00000	485.0000	760.0000	265.0000	70.0000	0.3569	1.567	0.5354	0.299
385	30/09/16	15:02:31	Stres	S	290.00	26118	670	2402	1732	799	930	1322	1884	2220	0.2789	0.721	0.3702	2.585	0.7009	0.8949	0.7564	1.2548	15.1177	27.0641	0.0521	2.4827	0.6925	1.7902	0.5354	0.188	0.7211	0.2991	0.2157	0.3514	0.0758	670.0000	186.8859	483.1141	144.4879	50.7660	2402.00000	670.0000	1732.00000	518.0000	182.0000	0.4028	2.585	0.4267	0.444
386	30/09/16	15:02:40	Stres	S	290.00	37416	596	2549	1953	701	807	1135	1716	2280	0.2338	0.766	0.9700	3.277	0.5735	0.8623	0.5428	0.9200	19.1967	30.7947	0.0662	2.0937	0.4895	1.6042	0.6842	0.221	0.7662	0.4265	0.3268	0.3229	0.1055	596.0000	139.3550	456.6450	194.7697	62.8968	2549.00000	596.0000	1953.00000	833.0000	269.0000	0.4776	3.277	0.7438	1.164
387	30/09/16	15:02:48	Stres	S	290.00	47187	560	2890	2330	678	793	1197	1911	2551	0.1938	0.806	1.2889	4.161	0.5798	0.8545	0.4936	0.9113	20.2906	31.8902	0.0700	1.9494	0.3777	1.5717	0.6604	0.229	0.8062	0.4202	0.3388	0.3463	0.1173	560.0000	108.5121	451.4879	189.7024	65.6886	2890.00000	560.0000	2330.00000	979.0000	339.0000	0.5130	4.161	0.7246	1.547
388	30/09/16	15:04:49	Stres	T	290.00	45292	613	2834	2221	727	837	1235	1976	2502	0.2163	0.784	0.9792	3.623	0.6137	0.8505	0.4953	0.9335	20.4310	31.0788	0.0705	1.9410	0.4198	1.5212	0.5876	0.227	0.7837	0.3863	0.3028	0.3869	0.1171	613.0000	132.5932	480.4068	185.5872	71.8123	2834.00000	613.0000	2221.00000	858.0000	332.0000	0.5152	3.623	0.6295	1.175
389	30/09/16	15:05:07	Stres	T	400.00	27471	640	1739	1099	699	759	950	1360	1564	0.3680	0.632	0.3317	1.717	0.6551	0.8408	0.5460	0.9402	25.0348	35.9296	0.0626	2.2710	0.8358	1.4352	0.4949	0.229	0.6320	0.3449	0.2179	0.4617	0.1006	640.0000	235.5377	404.4623	139.4825	64.4048	1739.00000	640.0000	1099.00000	379.0000	175.0000	0.4403	1.717	0.5264	0.398
390	30/09/16	15:05:16	Stres	T	400.00	9922	672	1484	812	769	879	1133	1345	1415	0.4528	0.547	0.0498	1.208	0.8288	0.9150	1.3547	1.8924	12.2566	27.9855	0.0306	4.1729	1.8896	2.2833	0.3909	0.194	0.5472	0.1712	0.0937	0.4964	0.0465	672.0000	304.3019	367.6981	62.9434	31.2453	1484.00000	672.0000	812.0000	139.0000	69.0000	0.2396	1.208	0.2065	0.060
391	30/09/16	15:05:28	Stres	T	400.00	21212	531	1705	1174	628	728	1022	1358	1555	0.3114	0.689	0.2690	2.211	0.7044	0.8722	0.8518	1.3941	18.1061	35.8327	0.0453	2.8742	0.8951	1.9790	0.5849	0.253	0.6886	0.2956	0.2035	0.4323	0.0880	531.0000	165.3730	365.6270	108.0686	46.7155	1705.00000	531.0000	1174.00000	347.0000	150.0000	0.3479	2.211	0.4196	0.323
392	30/09/16	15:05:38	Stres	T	290.00	18534	473	1346	873	514	556	682	935	1205	0.3514	0.649	0.5885	1.846	0.5292	0.8385	0.4811	0.7980	21.2696	32.0732	0.0733	2.3250	0.8170	1.5079	0.7099	0.244	0.6486	0.4708	0.3053	0.3431	0.1048	473.0000	166.2177	306.7823	144.4302	49.5490	1346.00000	473.0000	873.0000	411.0000	141.0000	0.4301	1.846	0.8896	0.706
393	30/09/16	15:05:48	Stres	T	300.00	44252	641	2398	1757	739	840	1164	1703	2118	0.2673	0.733	0.6672	2.741	0.6044	0.8406	0.5748	0.9922	25.2245	41.4074	0.0841	2.2404	0.5989	1.6416	0.6493	0.262	0.7327	0.3956	0.2898	0.4029	0.1168	641.0000	171.3432	469.6568	185.7777	74.8457	2398.00000	641.0000	1757.00000	695.0000	280.0000	0.4463	2.741	0.6544	0.801
394	30/09/16	15:05:56	Stres	T	290.00	51862	589	3090	2501	713	829	1253	2003	2717	0.1906	0.809	1.4065	4.246	0.5654	0.8509	0.4638	0.8850	20.7752	32.5194	0.0716	1.9339	0.3686	1.5653	0.6803	0.233	0.8094	0.4346	0.3518	0.3431	0.1207	589.0000	112.2722	476.7278	207.1984	71.0994	3090.00000	589.0000	2501.00000	1087.00000	373.0000	0.5171	4.246	0.7687	1.688
395	30/09/16	15:06:06	Stres	T	260.00	55860	578	3239	2661	709	826	1287	2094	2822	0.1785	0.822	1.5270	4.604	0.5697	0.8433	0.4397	0.8881	21.0306	32.7851	0.0809	1.8975	0.3386	1.5589	0.6708	0.244	0.8215	0.4303	0.3535	0.3642	0.1287	578.0000	103.1442	474.8558	204.3254	74.4137	3239.00000	578.0000	2661.00000	1145.00000	417.0000	0.5270	4.604	0.7553	1.832
396	30/09/16	15:06:14	Stres	T	300.00	39031	652	2937	2285	791	929	1391	2175	2674	0.2220	0.778	0.7029	3.505	0.6665	0.8849	0.6039	1.0780	17.1195	27.6895	0.0571	2.0789	0.4615	1.6174	0.5394	0.186	0.7780	0.3335	0.2594	0.3451	0.0895	652.0000	144.7409	507.2591	169.1604	58.3847	2937.00000	652.0000	2285.00000	762.0000	263.0000	0.4810	3.505	0.5003	0.843
397	30/09/16	15:06:22	Stres	T	280.00	52169	560	3019	2459	679	790	1205	1929	2650	0.1855	0.815	1.5110	4.391	0.5567	0.8499	0.4514	0.8743	21.2154	33.3186	0.0758	1.9281	0.3577	1.5705	0.6962	0.236	0.8145	0.4433	0.3610	0.3385	0.1222	560.0000	103.8755	456.1245	202.1862	68.4465	3019.00000	560.0000	2459.00000	1090.00000	369.0000	0.5186	4.391	0.7962	1.813
398	30/09/16	15:06:30	Stres	T	300.00	39909	577	2199	1622	667	755	1075	1622	1942	0.2624	0.738	0.6006	2.811	0.6443	0.8416	0.5425	1.0234	24.6049	39.0854	0.0820	2.1536	0.5651	1.5885	0.5651	0.252	0.7376	0.3557	0.2624	0.4454	0.1169	577.0000	151.4002	425.5998	151.4002	67.4347	2199.00000	577.0000	1622.00000	577.0000	257.0000	0.4643	2.811	0.5522	0.721
399	30/09/16	15:06:40	Stres	T	290.00	44773	552	2748	2196	661	767	1148	1805	2434	0.2009	0.799	1.2575	3.978	0.5706	0.8570	0.4827	0.9047	20.3886	32.3267	0.0703	1.9841	0.3985	1.5855	0.6809	0.227	0.7991	0.4294	0.3432	0.3330	0.1143	552.0000	110.8821	441.1179	189.4236	63.0742	2748.00000	552.0000	2196.00000	943.0000	314.0000	0.5040	3.978	0.7526	1.509
400	30/09/16	15:06:50	Stres	T	300.00	34250	633	2201	1568	736	841	1171	1631	1984	0.2876	0.712	0.4674	2.477	0.6365	0.8616	0.6696	1.1437	21.8431	39.2505	0.0728	2.5223	0.7254	1.7969	0.6532	0.249	0.7124	0.3635	0.2590	0.3807	0.0986	633.0000	182.0486	450.9514	163.9300	62.4085	2201.00000	633.0000	1568.00000	570.0000	217.0000	0.3965	2.477	0.5711	0.561
401	30/09/16	15:06:59	Stres	T	280.00	33244	651	2600	1949	783	916	1353	1927	2365	0.2504	0.750	0.5379	2.994	0.6547	0.8794	0.6824	1.2006	17.0570	31.2800	0.0609	2.4464	0.6125	1.8339	0.6332	0.221	0.7496	0.3453	0.2588	0.3492	0.0904	651.0000	163.0004	487.9996	168.5088	58.8404	2600.00000	651.0000	1949.00000	673.0000	235.0000	0.4088	2.994	0.5274	0.645
402	30/09/16	15:07:08	Stres	T	290.00	39283	697	2898	2201	830	961	1400	2163	2630	0.2405	0.759	0.6269	3.158	0.6661	0.8782	0.5952	1.0647	17.8477	28.5287	0.0615	2.1046	0.5062	1.5985	0.5338	0.195	0.7595	0.3339	0.2536	0.3646	0.0925	697.0000	167.6360	529.3640	176.7754	64.4569	2898.00000	697.0000	2201.00000	735.0000	268.0000	0.4751	3.158	0.5014	0.752
403	30/09/16	15:07:15	Stres	T	290.00	37339	740	2710	1970	866	996	1400	2087	2464	0.2731	0.727	0.4567	2.662	0.6838	0.8751	0.6599	1.1168	18.9537	30.9563	0.0654	2.2468	0.6135	1.6333	0.5165	0.204	0.7269	0.3162	0.2299	0.3949	0.0908	740.0000	202.0664	537.9336	170.1181	67.1734	2710.00000	740.0000	1970.00000	623.0000	246.0000	0.4451	2.662	0.4625	0.548
404	30/09/16	15:07:27	Stres	T	290.00	28337	599	2511	1912	717	840	1205	1706	2299	0.2386	0.761	0.8072	3.192	0.5790	0.8891	0.6433	1.0565	14.8207	27.0441	0.0511	2.3964	0.5717	1.8248	0.7683	0.202	0.7614	0.4210	0.3206	0.2634	0.0844	599.0000	142.8917	456.1083	192.0331	50.5727	2511.00000	599.0000	1912.00000	805.0000	212.0000	0.4173	3.192	0.7272	0.969
405	30/09/16	15:07:36	Stres	T	300.00	42407	643	2662	2019	743	850	1169	1710	2328	0.2415	0.758	1.0776	3.140	0.5285	0.8346	0.5300	0.8684	21.0037	34.5141	0.0700	2.1666	0.5233	1.6432	0.7748	0.272	0.7585	0.4715	0.3576	0.3508	0.1255	643.0000	155.3152	487.6848	229.9534	80.6769	2662.00000	643.0000	2019.00000	952.0000	334.0000	0.4616	3.140	0.8922	1.293
406	30/09/16	15:07:45	Stres	T	280.00	48270	614	3189	2575	743	874	1306	2028	2832	0.1925	0.807	1.4204	4.194	0.5491	0.8614	0.5087	0.8958	18.7454	30.5795	0.0669	2.0203	0.3890	1.6313	0.7355	0.226	0.8075	0.4509	0.3641	0.3075	0.1119	614.0000	118.2176	495.7824	223.5353	68.7357	3189.00000	614.0000	2575.00000	1161.00000	357.0000	0.4950	4.194	0.8211	1.704
407	30/09/16	15:07:53	Stres	T	280.00	47169	631	3079	2448	775	920	1400	2168	2753	0.2049	0.795	0.9135	3.880	0.6279	0.8668	0.5923	1.0471	19.2682	32.1346	0.0688	2.0976	0.4299	1.6678	0.6206	0.222	0.7951	0.3721	0.2959	0.3578	0.1059	631.0000	129.3150	501.6850	186.6973	66.8094	3079.00000	631.0000	2448.00000	911.0000	326.0000	0.4767	3.880	0.5927	1.096
408	30/09/16	15:08:02	Stres	T	290.00	47654	601	2815	2214	710	814	1199	1874	2496	0.2135	0.787	1.1398	3.684	0.5750	0.8559	0.4697	0.9003	21.5241	33.7037	0.0742	1.9909	0.4251	1.5659	0.6655	0.226	0.7865	0.4250	0.3343	0.3390	0.1133	601.0000	128.3130	472.6870	200.9027	68.1062	2815.00000	601.0000	2214.00000	941.0000	319.0000	0.5023	3.684	0.7392	1.368
409	30/09/16	15:08:12	Stres	T	280.00	46155	521	3156	2635	631	730	1140	1915	2806	0.1651	0.835	2.1164	5.058	0.5290	0.8672	0.3757	0.7830	17.5160	25.9264	0.0626	1.7728	0.2927	1.4802	0.6971	0.197	0.8349	0.4710	0.3932	0.2820	0.1109	521.0000	86.0079	434.9921	204.8672	57.7788	3156.00000	521.0000	2635.00000	1241.00000	350.0000	0.5641	5.058	0.8902	2.540
410	30/09/16	15:08:21	Stres	T	600.00	20754	600	2039	1439	680	761	1024	1539	1901	0.2943	0.706	0.4990	2.398	0.6525	0.9041	0.5629	0.9822	14.4222	21.7075	0.0240	2.1327	0.6276	1.5051	0.5230	0.144	0.7057	0.3475	0.2452	0.2760	0.0677	600.0000	176.5571	423.4429	147.1309	40.6081	2039.00000	600.0000	1439.00000	500.0000	138.0000	0.4689	2.398	0.5325	0.599
411	30/09/16	15:08:30	Stres	T	290.00	41018	664	2476	1812	769	875	1225	1822	2154	0.2682	0.732	0.5820	2.729	0.6391	0.8223	0.5850	1.0320	22.6368	36.5551	0.0781	2.2066	0.5918	1.6149	0.5828	0.287	0.7318	0.3609	0.2641	0.4924	0.1300	664.0000	178.0679	485.9321	175.3861	86.3522	2476.00000	664.0000	1812.00000	654.0000	322.0000	0.4532	2.729	0.5648	0.698
412	30/09/16	15:10:27	Stres	U	270.00	48243	488	2759	2271	587	681	1041	1610	2352	0.1769	0.823	1.9897	4.654	0.4941	0.8208	0.4139	0.8117	21.2431	34.9003	0.0787	1.9959	0.3530	1.6429	0.8312	0.294	0.8231	0.5059	0.4165	0.3542	0.1475	488.0000	86.3153	401.6847	203.2302	71.9884	2759.00000	488.0000	2271.00000	1149.00000	407.0000	0.5010	4.654	1.0241	2.388
413	30/09/16	15:10:40	Stres	U	260.00	49856	512	2928	2416	621	719	1118	1710	2501	0.1749	0.825	1.9564	4.719	0.4959	0.8233	0.4056	0.8361	20.6357	34.7947	0.0794	2.0435	0.3573	1.6861	0.8501	0.298	0.8251	0.5041	0.4160	0.3506	0.1458	512.0000	89.5301	422.4699	212.9836	74.6667	2928.00000	512.0000	2416.00000	1218.00000	427.0000	0.4894	4.719	1.0167	2.348
414	30/09/16	15:10:52	Stres	U	240.00	36666	653	3038	2385	812	964	1463	2051	2776	0.2149	0.785	0.8735	3.652	0.5862	0.8901	0.6373	1.1321	15.3736	29.6915	0.0641	2.4601	0.5288	1.9313	0.7993	0.212	0.7851	0.4138	0.3249	0.2655	0.0862	653.0000	140.3585	512.6415	212.1498	56.3153	3038.00000	653.0000	2385.00000	987.0000	262.0000	0.4065	3.652	0.7060	1.048
415	30/09/16	15:11:03	Stres	U	250.00	53662	553	3458	2905	684	800	1269	1971	3007	0.1599	0.840	2.2913	5.253	0.4881	0.8448	0.3993	0.8216	18.4721	31.0908	0.0739	2.0035	0.3204	1.6831	0.8615	0.261	0.8401	0.5119	0.4300	0.3033	0.1304	553.0000	88.4352	464.5648	237.7996	72.1235	3458.00000	553.0000	2905.00000	1487.00000	451.0000	0.4991	5.253	1.0487	2.750
416	30/09/16	15:11:10	Stres	U	280.00	57587	603	3095	2492	731	858	1279	1835	2671	0.1948	0.805	1.5505	4.133	0.4944	0.8299	0.5096	0.9042	23.1088	42.2661	0.0825	2.2716	0.4426	1.8290	0.9248	0.311	0.8052	0.5056	0.4071	0.3365	0.1370	603.0000	117.4827	485.5173	245.4863	82.6081	3095.00000	603.0000	2492.00000	1260.00000	424.0000	0.4402	4.133	1.0227	1.861
417	30/09/16	15:11:18	Stres	U	290.00	55363	517	3119	2602	633	739	1151	1785	2654	0.1658	0.834	2.2086	5.033	0.4873	0.8213	0.4074	0.8122	21.2773	35.4621	0.0734	1.9978	0.3312	1.6667	0.8545	0.298	0.8342	0.5127	0.4277	0.3486	0.1491	517.0000	85.6970	431.3030	221.1215	77.0776	3119.00000	517.0000	2602.00000	1334.00000	465.0000	0.5005	5.033	1.0521	2.650
418	30/09/16	15:11:26	Stres	U	290.00	43131	508	2316	1808	598	685	982	1442	1971	0.2193	0.781	1.2808	3.559	0.5166	0.8092	0.4812	0.8739	23.8555	40.3552	0.0823	2.1670	0.4753	1.6916	0.8178	0.323	0.7807	0.4834	0.3774	0.3947	0.1490	508.0000	111.4266	396.5734	191.7064	75.6736	2316.00000	508.0000	1808.00000	874.0000	345.0000	0.4615	3.559	0.9358	1.537
419	30/09/16	15:11:37	Stres	U	300.00	28363	372	1518	1146	420	471	638	922	1303	0.2451	0.755	1.3027	3.081	0.4799	0.8124	0.4450	0.7737	24.7498	39.8997	0.0825	2.1354	0.5233	1.6121	0.8384	0.302	0.7549	0.5201	0.3926	0.3607	0.1416	372.0000	91.1621	280.8379	146.0553	52.6877	1518.00000	372.0000	1146.00000	596.0000	215.0000	0.4683	3.081	1.0836	1.563
420	30/09/16	15:11:48	Stres	U	290.00	47803	497	2887	2390	600	695	1061	1661	2515	0.1722	0.828	2.1634	4.809	0.4870	0.8444	0.3975	0.7866	20.0011	32.3042	0.0690	1.9510	0.3359	1.6151	0.8285	0.251	0.8278	0.5130	0.4247	0.3034	0.1289	497.0000	85.5591	411.4409	211.0572	64.0402	2887.00000	497.0000	2390.00000	1226.00000	372.0000	0.5126	4.809	1.0533	2.596
421	30/09/16	15:11:55	Stres	U	280.00	46896	573	3040	2467	701	826	1256	1911	2665	0.1885	0.812	1.4439	4.305	0.5424	0.8480	0.5067	0.9228	19.0093	32.3452	0.0679	2.0968	0.3952	1.7015	0.7787	0.259	0.8115	0.4576	0.3714	0.3322	0.1234	573.0000	108.0030	464.9970	212.8016	70.6826	3040.00000	573.0000	2467.00000	1129.00000	375.0000	0.4769	4.305	0.8438	1.733
422	30/09/16	15:12:05	Stres	U	280.00	23141	324	1357	1033	379	436	616	877	1166	0.2388	0.761	0.9974	3.188	0.5353	0.8151	0.5518	0.9422	22.4021	39.4299	0.0800	2.3121	0.5521	1.7601	0.8179	0.325	0.7612	0.4647	0.3537	0.3979	0.1408	324.0000	77.3589	246.6411	114.6057	45.6035	1357.00000	324.0000	1033.00000	480.0000	191.0000	0.4325	3.188	0.8680	1.197
423	30/09/16	15:12:12	Stres	U	290.00	49796	569	2992	2423	694	808	1210	1774	2602	0.1902	0.810	1.6382	4.258	0.4973	0.8390	0.4705	0.8818	20.5513	36.4409	0.0709	2.1896	0.4164	1.7732	0.8913	0.285	0.8098	0.5027	0.4071	0.3202	0.1303	569.0000	108.2089	460.7911	231.6317	74.1678	2992.00000	569.0000	2423.00000	1218.00000	390.0000	0.4567	4.258	1.0108	1.966
424	30/09/16	15:12:22	Stres	U	240.00	16818	599	1724	1125	688	791	1032	1318	1585	0.3474	0.653	0.2873	1.878	0.6391	0.8764	0.9156	1.2830	14.9492	30.0092	0.0623	3.0763	1.0688	2.0074	0.7245	0.248	0.6526	0.3609	0.2355	0.3424	0.0806	599.0000	208.1212	390.8788	141.0638	48.2952	1724.00000	599.0000	1125.00000	406.0000	139.0000	0.3251	1.878	0.5647	0.345
425	30/09/16	15:12:31	Stres	U	300.00	15270	707	1614	907	780	860	1062	1316	1490	0.4380	0.562	0.1513	1.283	0.6714	0.8633	0.8820	1.3047	16.8353	32.7123	0.0561	3.4577	1.5146	1.9431	0.6384	0.266	0.5620	0.3286	0.1846	0.4161	0.0768	707.0000	309.6958	397.3042	130.5366	54.3172	1614.00000	707.0000	907.0000	298.0000	124.0000	0.2892	1.283	0.4893	0.182
426	30/09/16	15:12:39	Stres	U	280.00	58437	511	2980	2469	609	696	1044	1652	2490	0.1715	0.829	2.4935	4.832	0.4621	0.8015	0.3524	0.7196	23.6681	36.8539	0.0845	1.8794	0.3223	1.5571	0.8375	0.309	0.8285	0.5379	0.4456	0.3690	0.1644	511.0000	87.6245	423.3755	227.7208	84.0235	2980.00000	511.0000	2469.00000	1328.00000	490.0000	0.5321	4.832	1.1639	2.992
427	30/09/16	15:12:47	Stres	U	280.00	33831	383	1852	1469	450	513	753	1151	1574	0.2068	0.793	1.4410	3.836	0.5228	0.8108	0.4289	0.8396	23.0300	36.9839	0.0822	2.0246	0.4187	1.6059	0.7663	0.304	0.7932	0.4772	0.3785	0.3966	0.1501	383.0000	79.2057	303.7943	144.9692	57.4914	1852.00000	383.0000	1469.00000	701.0000	278.0000	0.4939	3.836	0.9128	1.729
428	30/09/16	15:12:54	Stres	U	250.00	47036	621	2981	2360	753	884	1312	1940	2599	0.2083	0.792	1.1331	3.800	0.5589	0.8381	0.5551	0.9760	19.9304	34.8038	0.0797	2.2058	0.4595	1.7463	0.7703	0.283	0.7917	0.4411	0.3492	0.3670	0.1281	621.0000	129.3663	491.6337	216.8604	79.5780	2981.00000	621.0000	2360.00000	1041.00000	382.0000	0.4534	3.800	0.7892	1.360
429	30/09/16	15:13:02	Stres	U	290.00	57216	515	2909	2394	619	714	1084	1710	2430	0.1770	0.823	2.0153	4.649	0.4992	0.7999	0.3968	0.7923	23.8997	37.9329	0.0824	1.9286	0.3414	1.5872	0.7949	0.318	0.8230	0.5008	0.4122	0.3995	0.1647	515.0000	91.1739	423.8261	212.2671	84.8006	2909.00000	515.0000	2394.00000	1199.00000	479.0000	0.5185	4.649	1.0033	2.418
430	30/09/16	15:13:12	Stres	U	290.00	32854	490	2259	1769	582	676	977	1436	2008	0.2169	0.783	1.1944	3.610	0.5348	0.8581	0.5314	0.9177	18.5718	31.8692	0.0640	2.1913	0.4753	1.7160	0.7983	0.243	0.7831	0.4652	0.3643	0.3050	0.1111	490.0000	106.2860	383.7140	178.5170	54.4444	2259.00000	490.0000	1769.00000	823.0000	251.0000	0.4563	3.610	0.8700	1.433
431	30/09/16	15:13:19	Stres	U	290.00	42317	573	2817	2244	684	794	1173	1747	2510	0.2034	0.797	1.3908	3.916	0.5232	0.8632	0.4902	0.8913	18.8579	32.1259	0.0650	2.1386	0.4350	1.7036	0.8123	0.233	0.7966	0.4768	0.3798	0.2869	0.1090	573.0000	116.5527	456.4473	217.6464	62.4462	2817.00000	573.0000	2244.00000	1070.00000	307.0000	0.4676	3.916	0.9114	1.669
432	30/09/16	15:13:28	Stres	U	600.00	41852	690	2026	1336	771	856	1091	1447	1768	0.3406	0.659	0.4609	1.936	0.5666	0.8069	0.6362	1.0005	31.3262	55.3140	0.0522	2.6777	0.9119	1.7657	0.7652	0.341	0.6594	0.4334	0.2858	0.4456	0.1273	690.0000	234.9951	455.0049	197.1915	87.8677	2026.00000	690.0000	1336.00000	579.0000	258.0000	0.3735	1.936	0.7649	0.553
433	30/09/16	15:13:36	Stres	U	500.00	46816	675	2668	1993	787	898	1243	1760	2346	0.2530	0.747	0.8815	2.953	0.5444	0.8384	0.5569	0.9500	23.4902	40.9906	0.0470	2.3360	0.5910	1.7450	0.7950	0.282	0.7470	0.4556	0.3403	0.3546	0.1207	675.0000	170.7740	504.2260	229.7226	81.4655	2668.00000	675.0000	1993.00000	908.0000	322.0000	0.4281	2.953	0.8369	1.058
434	30/09/16	15:13:45	Stres	U	290.00	39785	488	2650	2162	584	671	1013	1605	2323	0.1842	0.816	1.7986	4.430	0.5167	0.8488	0.4024	0.8094	18.4019	28.8302	0.0635	1.9203	0.3536	1.5667	0.7573	0.237	0.8158	0.4833	0.3943	0.3129	0.1234	488.0000	89.8657	398.1343	192.4377	60.2174	2650.00000	488.0000	2162.00000	1045.00000	327.0000	0.5207	4.430	0.9355	2.158
435	30/09/16	15:13:53	Stres	U	290.00	57117	561	2945	2384	662	758	1119	1720	2373	0.1905	0.810	1.8880	4.250	0.4862	0.7601	0.4027	0.7802	23.9584	38.4492	0.0826	1.9825	0.3776	1.6048	0.8246	0.385	0.8095	0.5138	0.4160	0.4669	0.1942	561.0000	106.8662	454.1338	233.3531	108.9616	2945.00000	561.0000	2384.00000	1225.00000	572.0000	0.5044	4.250	1.0569	2.266
436	30/09/16	15:15:38	Stres	W	500.00	43132	514	2753	2239	614	707	1074	1741	2482	0.1867	0.813	1.6006	4.356	0.5480	0.8790	0.4154	0.8337	19.2642	29.3071	0.0385	1.8706	0.3492	1.5213	0.6876	0.184	0.8133	0.4520	0.3676	0.2678	0.0984	514.0000	95.9666	418.0334	188.9459	50.5972	2753.00000	514.0000	2239.00000	1012.00000	271.0000	0.5346	4.356	0.8248	1.921
437	30/09/16	15:15:49	Stres	W	700.00	15099	344	1037	693	368	392	490	738	943	0.3317	0.668	0.6893	2.015	0.5685	0.8644	0.3463	0.7023	21.7876	26.9119	0.0311	1.8483	0.6131	1.2352	0.5329	0.168	0.6683	0.4315	0.2883	0.3144	0.0906	344.0000	114.1138	229.8862	99.1861	31.1823	1037.00000	344.0000	693.0000	299.0000	94.0000	0.5410	2.015	0.7589	0.827
438	30/09/16	15:15:57	Stres	W	300.00	52434	493	2934	2441	601	702	1077	1746	2540	0.1680	0.832	2.0949	4.951	0.5133	0.8386	0.4138	0.7975	21.4805	33.3723	0.0716	1.8674	0.3138	1.5536	0.7561	0.251	0.8320	0.4867	0.4049	0.3316	0.1343	493.0000	82.8388	410.1612	199.6196	66.2038	2934.00000	493.0000	2441.00000	1188.00000	394.0000	0.5355	4.951	0.9481	2.514
439	30/09/16	15:16:05	Stres	W	290.00	42557	472	2741	2269	576	671	1039	1713	2412	0.1722	0.828	1.8037	4.807	0.5469	0.8550	0.4187	0.8330	18.7558	28.5644	0.0647	1.8398	0.3168	1.5230	0.6900	0.221	0.8278	0.4531	0.3750	0.3200	0.1200	472.0000	81.2784	390.7216	177.0215	56.6538	2741.00000	472.0000	2269.00000	1028.00000	329.0000	0.5435	4.807	0.8284	2.164
440	30/09/16	15:16:14	Stres	W	400.00	24470	497	1930	1433	576	651	930	1423	1764	0.2575	0.742	0.6267	2.883	0.6462	0.8842	0.5234	1.0072	17.0763	26.6164	0.0427	2.0993	0.5406	1.5587	0.5515	0.181	0.7425	0.3538	0.2627	0.3274	0.0860	497.0000	127.9839	369.0161	130.5591	42.7472	1930.00000	497.0000	1433.00000	507.0000	166.0000	0.4764	2.883	0.5475	0.752
441	30/09/16	15:16:22	Stres	W	290.00	41801	479	2761	2282	583	685	1053	1691	2447	0.1735	0.827	1.8350	4.764	0.5311	0.8624	0.4470	0.8384	18.3179	28.9176	0.0632	1.9100	0.3314	1.5787	0.7402	0.217	0.8265	0.4689	0.3875	0.2935	0.1137	479.0000	83.1007	395.8993	185.6320	54.4752	2761.00000	479.0000	2282.00000	1070.00000	314.0000	0.5236	4.764	0.8828	2.202
442	30/09/16	15:16:36	Stres	W	500.00	49993	483	2755	2272	578	665	1019	1728	2457	0.1753	0.825	1.8582	4.704	0.5480	0.8688	0.3829	0.7864	22.0040	31.5773	0.0440	1.7402	0.3051	1.4351	0.6487	0.188	0.8247	0.4520	0.3728	0.2902	0.1082	483.0000	84.6784	398.3216	180.0512	52.2446	2755.00000	483.0000	2272.00000	1027.00000	298.0000	0.5747	4.704	0.8249	2.230
443	30/09/16	15:16:44	Stres	W	300.00	57276	497	2619	2122	587	675	1005	1645	2219	0.1898	0.810	1.6582	4.270	0.5410	0.8115	0.4147	0.7980	26.9917	39.8135	0.0900	1.8205	0.3455	1.4750	0.6770	0.278	0.8102	0.4590	0.3719	0.4107	0.1527	497.0000	94.3142	402.6858	184.8331	75.9068	2619.00000	497.0000	2122.00000	974.0000	400.0000	0.5493	4.270	0.8484	1.990
444	30/09/16	15:16:52	Stres	W	400.00	41621	553	2236	1683	647	737	1059	1651	2000	0.2473	0.753	0.6621	3.043	0.6524	0.8598	0.5348	1.0022	24.7305	37.9891	0.0618	2.0409	0.5047	1.5361	0.5339	0.215	0.7527	0.3476	0.2616	0.4034	0.1055	553.0000	136.7661	416.2339	144.6802	58.3667	2236.00000	553.0000	1683.00000	585.0000	236.0000	0.4900	3.043	0.5328	0.795
445	30/09/16	15:17:03	Stres	W	280.00	52881	534	3096	2562	653	770	1182	1936	2700	0.1725	0.828	1.7768	4.798	0.5472	0.8454	0.4567	0.8431	20.6405	31.7999	0.0737	1.8618	0.3211	1.5407	0.6976	0.238	0.8275	0.4528	0.3747	0.3414	0.1279	534.0000	92.1047	441.8953	200.0775	68.3023	3096.00000	534.0000	2562.00000	1160.00000	396.0000	0.5371	4.798	0.8274	2.132
446	30/09/16	15:17:13	Stres	W	270.00	47117	547	3345	2798	689	830	1286	1959	2995	0.1635	0.836	2.0062	5.115	0.5046	0.8749	0.5039	0.8804	16.8396	29.3779	0.0624	2.0856	0.3411	1.7446	0.8642	0.218	0.8365	0.4954	0.4143	0.2525	0.1046	547.0000	89.4496	457.5504	226.6493	57.2347	3345.00000	547.0000	2798.00000	1386.00000	350.0000	0.4795	5.115	0.9816	2.407
447	30/09/16	15:17:22	Stres	W	290.00	38125	579	3324	2745	737	888	1398	2052	3039	0.1742	0.826	1.5202	4.741	0.5366	0.8962	0.5501	0.9945	13.8890	25.7413	0.0479	2.2443	0.3909	1.8534	0.8588	0.192	0.8258	0.4634	0.3827	0.2241	0.0857	579.0000	100.8547	478.1453	221.5668	49.6435	3324.00000	579.0000	2745.00000	1272.00000	285.0000	0.4456	4.741	0.8635	1.824
448	30/09/16	15:17:32	Stres	W	300.00	28178	518	2319	1801	613	703	1042	1645	2091	0.2234	0.777	0.8683	3.477	0.6258	0.8734	0.4997	0.9698	15.6455	24.2480	0.0522	1.9956	0.4458	1.5498	0.5800	0.196	0.7766	0.3742	0.2906	0.3383	0.0983	518.0000	115.7068	402.2932	150.5528	50.9288	2319.00000	518.0000	1801.00000	674.0000	228.0000	0.5011	3.477	0.5980	1.042
449	30/09/16	15:17:44	Stres	W	290.00	49435	507	3114	2607	631	751	1169	1867	2749	0.1628	0.837	2.0272	5.142	0.5217	0.8600	0.4603	0.8464	18.9624	30.7674	0.0654	1.9381	0.3155	1.6225	0.7761	0.227	0.8372	0.4783	0.4004	0.2927	0.1172	507.0000	82.5462	424.4538	203.0279	59.4268	3114.00000	507.0000	2607.00000	1247.00000	365.0000	0.5160	5.142	0.9169	2.433
450	30/09/16	15:17:52	Stres	W	500.00	43622	623	2340	1717	713	803	1097	1650	2093	0.2662	0.734	0.7359	2.756	0.5981	0.8561	0.5242	0.9202	25.4060	39.0861	0.0508	2.0967	0.5582	1.5385	0.6183	0.221	0.7338	0.4019	0.2949	0.3580	0.1056	623.0000	165.8671	457.1329	183.7051	65.7611	2340.00000	623.0000	1717.00000	690.0000	247.0000	0.4769	2.756	0.6719	0.883
452	30/09/16	15:18:50	Stres	W	290.00	47263	556	2859	2303	670	779	1166	1826	2505	0.1945	0.806	1.4126	4.142	0.5515	0.8463	0.4733	0.8829	20.5225	32.8575	0.0708	1.9876	0.3865	1.6010	0.7181	0.246	0.8055	0.4485	0.3613	0.3427	0.1238	556.0000	108.1273	447.8727	200.8912	68.8437	2859.00000	556.0000	2303.00000	1033.00000	354.0000	0.5031	4.142	0.8134	1.695
453	30/09/16	15:19:02	Stres	W	260.00	53627	517	3045	2528	625	728	1099	1782	2567	0.1698	0.830	2.2024	4.890	0.5004	0.8109	0.4074	0.7674	21.2134	32.5328	0.0816	1.8472	0.3136	1.5336	0.7662	0.290	0.8302	0.4996	0.4148	0.3785	0.1570	517.0000	87.7796	429.2204	214.4404	81.1580	3045.00000	517.0000	2528.00000	1263.00000	478.0000	0.5414	4.890	0.9984	2.643
454	30/09/16	15:19:11	Stres	W	290.00	52751	474	2796	2322	570	660	1000	1636	2389	0.1695	0.830	2.2430	4.899	0.5004	0.8247	0.3876	0.7551	22.7181	34.2791	0.0783	1.8169	0.3080	1.5089	0.7538	0.264	0.8305	0.4996	0.4149	0.3509	0.1456	474.0000	80.3562	393.6438	196.6524	68.9979	2796.00000	474.0000	2322.00000	1160.00000	407.0000	0.5504	4.899	0.9983	2.692
455	30/09/16	15:19:24	Stres	W	400.00	45512	503	2531	2028	608	705	1066	1787	2259	0.1987	0.801	1.0673	4.032	0.6331	0.8659	0.4783	0.9254	22.4417	32.8004	0.0561	1.8241	0.3625	1.4616	0.5362	0.196	0.8013	0.3669	0.2940	0.3656	0.1075	503.0000	99.9640	403.0360	147.8593	54.0561	2531.00000	503.0000	2028.00000	744.0000	272.0000	0.5482	4.032	0.5794	1.281
456	30/09/16	15:19:33	Stres	W	290.00	56657	521	3164	2643	634	745	1120	1794	2734	0.1647	0.835	2.4230	5.073	0.4816	0.8373	0.4200	0.7555	21.4367	33.6228	0.0739	1.8777	0.3092	1.5685	0.8130	0.255	0.8353	0.5184	0.4330	0.3139	0.1359	521.0000	85.7905	435.2095	225.5910	70.8059	3164.00000	521.0000	2643.00000	1370.00000	430.0000	0.5326	5.073	1.0762	2.908
457	30/09/16	15:19:45	Stres	W	600.00	33610	515	2360	1845	606	691	1013	1595	2153	0.2182	0.782	1.0756	3.583	0.5854	0.8878	0.4607	0.8997	18.2168	27.9999	0.0304	1.9661	0.4290	1.5370	0.6373	0.172	0.7818	0.4146	0.3242	0.2706	0.0877	515.0000	112.3835	402.6165	166.9386	45.1716	2360.00000	515.0000	1845.00000	765.0000	207.0000	0.5086	3.583	0.7083	1.291
458	30/09/16	15:19:53	Stres	W	290.00	44060	599	2768	2169	719	835	1227	1944	2490	0.2164	0.784	0.9308	3.621	0.6201	0.8718	0.5348	0.9651	20.3136	31.6157	0.0700	1.9862	0.4298	1.5564	0.5913	0.199	0.7836	0.3799	0.2977	0.3374	0.1004	599.0000	129.6246	469.3754	178.3150	60.1597	2768.00000	599.0000	2169.00000	824.0000	278.0000	0.5035	3.621	0.6126	1.117
459	30/09/16	15:20:04	Stres	W	600.00	26884	594	2479	1885	702	810	1172	1830	2330	0.2396	0.760	0.6774	3.173	0.6557	0.9210	0.5729	1.0221	14.2623	22.2320	0.0238	2.0500	0.4912	1.5588	0.5367	0.123	0.7604	0.3443	0.2618	0.2296	0.0601	594.0000	142.3300	451.6700	155.5087	35.7023	2479.00000	594.0000	1885.00000	649.0000	149.0000	0.4878	3.173	0.5251	0.813
460	30/09/16	15:20:30	Stres	W	250.00	38102	543	2897	2354	672	796	1222	1878	2578	0.1874	0.813	1.3216	4.335	0.5671	0.8645	0.5268	0.9615	16.1861	27.4416	0.0647	2.0865	0.3911	1.6954	0.7339	0.230	0.8126	0.4329	0.3517	0.3131	0.1101	543.0000	101.7774	441.2226	190.9965	59.7919	2897.00000	543.0000	2354.00000	1019.00000	319.0000	0.4793	4.335	0.7633	1.586
461	30/09/16	15:23:00	Stres	Y	290.00	65138	485	2962	2477	592	691	1082	1786	2528	0.1637	0.836	2.1033	5.107	0.5252	0.8248	0.3997	0.8034	26.2970	40.2237	0.0907	1.8291	0.2995	1.5296	0.7262	0.268	0.8363	0.4748	0.3970	0.3690	0.1465	485.0000	79.4142	405.5858	192.5591	71.0635	2962.00000	485.0000	2477.00000	1176.00000	434.0000	0.5467	5.107	0.9039	2.524
462	30/09/16	15:23:08	Stres	Y	290.00	57723	506	2633	2127	605	696	1045	1662	2221	0.1922	0.808	1.5293	4.204	0.5435	0.8063	0.4278	0.8447	27.1384	42.1788	0.0936	1.9239	0.3697	1.5542	0.7095	0.301	0.8078	0.4565	0.3688	0.4243	0.1565	506.0000	97.2412	408.7588	186.6031	79.1766	2633.00000	506.0000	2127.00000	971.0000	412.0000	0.5198	4.204	0.8400	1.835
463	30/09/16	15:23:16	Stres	Y	300.00	29208	453	1874	1421	536	611	886	1378	1685	0.2417	0.758	0.6812	3.137	0.6510	0.8670	0.5278	1.0157	20.5544	32.0723	0.0685	2.0578	0.4974	1.5604	0.5446	0.208	0.7583	0.3490	0.2647	0.3810	0.1009	453.0000	109.5032	343.4968	119.8975	45.6868	1874.00000	453.0000	1421.00000	496.0000	189.0000	0.4860	3.137	0.5362	0.817
464	30/09/16	15:23:24	Stres	Y	290.00	29766	370	1765	1395	427	485	704	1173	1570	0.2096	0.790	1.3204	3.770	0.5756	0.8602	0.4158	0.7981	21.3374	29.5836	0.0736	1.7542	0.3677	1.3865	0.5884	0.194	0.7904	0.4244	0.3354	0.3294	0.1105	370.0000	77.5637	292.4363	124.1020	40.8782	1765.00000	370.0000	1395.00000	592.0000	195.0000	0.5701	3.770	0.7372	1.585
465	30/09/16	15:23:33	Stres	Y	290.00	39660	622	2850	2228	768	912	1388	2059	2602	0.2182	0.782	0.7229	3.582	0.6450	0.8887	0.6463	1.1460	17.8008	31.6294	0.0614	2.2729	0.4961	1.7768	0.6308	0.198	0.7818	0.3550	0.2775	0.3135	0.0870	622.0000	135.7488	486.2512	172.6323	54.1249	2850.00000	622.0000	2228.00000	791.0000	248.0000	0.4400	3.582	0.5505	0.867
466	30/09/16	15:23:42	Stres	Y	400.00	46601	540	2663	2123	648	752	1130	1730	2386	0.2028	0.797	1.2391	3.931	0.5605	0.8695	0.4899	0.9264	21.9505	36.2768	0.0549	2.0730	0.4204	1.6527	0.7263	0.216	0.7972	0.4395	0.3504	0.2969	0.1040	540.0000	109.5006	430.4994	189.1926	56.1697	2663.00000	540.0000	2123.00000	933.0000	277.0000	0.4824	3.931	0.7840	1.487
467	30/09/16	15:23:50	Stres	Y	500.00	46636	483	2556	2073	566	647	957	1528	2295	0.1890	0.811	1.8873	4.292	0.5041	0.8741	0.3907	0.7622	22.4970	34.0146	0.0450	1.8642	0.3523	1.5120	0.7498	0.190	0.8110	0.4959	0.4022	0.2539	0.1021	483.0000	91.2711	391.7289	194.2582	49.3204	2556.00000	483.0000	2073.00000	1028.00000	261.0000	0.5364	4.292	0.9837	2.265
468	30/09/16	15:23:59	Stres	Y	500.00	48381	424	2460	2036	502	576	866	1413	2198	0.1724	0.828	2.3535	4.802	0.4858	0.8713	0.3635	0.7236	23.7628	35.3999	0.0475	1.8000	0.3102	1.4897	0.7661	0.192	0.8276	0.5142	0.4256	0.2502	0.1065	424.0000	73.0797	350.9203	180.4585	45.1577	2460.00000	424.0000	2036.00000	1047.00000	262.0000	0.5556	4.802	1.0586	2.824
469	30/09/16	15:24:06	Stres	Y	270.00	36862	523	2602	2079	626	724	1081	1647	2284	0.2010	0.799	1.3590	3.975	0.5406	0.8470	0.4714	0.8947	17.7306	29.3406	0.0657	2.0711	0.4163	1.6548	0.7601	0.253	0.7990	0.4594	0.3670	0.3330	0.1222	523.0000	105.1226	417.8774	191.9543	63.9178	2602.00000	523.0000	2079.00000	955.0000	318.0000	0.4828	3.975	0.8496	1.631
470	30/09/16	15:24:14	Stres	Y	290.00	43066	590	2818	2228	717	840	1248	1824	2481	0.2094	0.791	1.1276	3.776	0.5539	0.8487	0.5521	0.9844	19.3292	34.3561	0.0667	2.2481	0.4707	1.7774	0.7930	0.269	0.7906	0.4461	0.3527	0.3390	0.1196	590.0000	123.5273	466.4727	208.1121	70.5571	2818.00000	590.0000	2228.00000	994.0000	337.0000	0.4448	3.776	0.8055	1.353
471	30/09/16	15:24:21	Stres	Y	400.00	60681	493	2795	2302	590	679	1041	1734	2422	0.1764	0.824	1.8615	4.669	0.5391	0.8380	0.3866	0.7935	26.3603	38.8005	0.0659	1.7872	0.3152	1.4719	0.6784	0.239	0.8236	0.4609	0.3796	0.3516	0.1335	493.0000	86.9585	406.0415	187.1460	65.7921	2795.00000	493.0000	2302.00000	1061.00000	373.0000	0.5595	4.669	0.8550	2.234
472	30/09/16	15:24:29	Stres	Y	400.00	42424	477	2525	2048	570	656	1006	1639	2275	0.1889	0.811	1.4581	4.294	0.5674	0.8779	0.4199	0.8610	20.7149	31.4348	0.0518	1.8709	0.3534	1.5175	0.6565	0.185	0.8111	0.4326	0.3509	0.2822	0.0990	477.0000	90.1105	386.8895	167.3750	47.2277	2525.00000	477.0000	2048.00000	886.0000	250.0000	0.5345	4.294	0.7625	1.750
473	30/09/16	15:24:37	Stres	Y	400.00	20686	644	2189	1545	757	866	1224	1709	2078	0.2942	0.706	0.3503	2.399	0.6893	0.9282	0.7055	1.2513	13.3891	24.3057	0.0335	2.5720	0.7567	1.8153	0.5640	0.130	0.7058	0.3107	0.2193	0.2313	0.0507	644.0000	189.4637	454.5363	141.2152	32.6560	2189.00000	644.0000	1545.00000	480.0000	111.0000	0.3888	2.399	0.4507	0.420
474	30/09/16	15:24:48	Stres	Y	300.00	56556	560	3311	2751	692	811	1281	2050	2949	0.1691	0.831	1.7847	4.912	0.5416	0.8684	0.4326	0.8736	20.5584	33.1601	0.0685	1.9413	0.3283	1.6130	0.7394	0.212	0.8309	0.4584	0.3809	0.2871	0.1093	560.0000	94.7146	465.2854	213.2770	61.2262	3311.00000	560.0000	2751.00000	1261.00000	362.0000	0.5151	4.912	0.8463	2.142
475	30/09/16	15:24:56	Stres	Y	400.00	46839	423	2365	1942	496	561	829	1309	2072	0.1789	0.821	2.4513	4.591	0.4562	0.8491	0.3347	0.6969	24.1190	36.8409	0.0603	1.8602	0.3327	1.5275	0.8306	0.230	0.8211	0.5438	0.4465	0.2775	0.1239	423.0000	75.6571	347.3429	188.8744	52.4055	2365.00000	423.0000	1942.00000	1056.00000	293.0000	0.5376	4.591	1.1919	2.942
476	30/09/16	15:25:04	Stres	Y	400.00	35633	377	1881	1504	445	509	741	1169	1665	0.2004	0.800	1.5599	3.989	0.5266	0.8564	0.4255	0.8067	23.6924	36.2965	0.0592	1.9160	0.3840	1.5320	0.7252	0.220	0.7996	0.4734	0.3785	0.3034	0.1148	377.0000	75.5603	301.4397	142.7028	43.2919	1881.00000	377.0000	1504.00000	712.0000	216.0000	0.5219	3.989	0.8990	1.872
477	30/09/16	15:25:13	Stres	Y	500.00	26475	569	1958	1389	663	757	1064	1510	1807	0.2906	0.709	0.3918	2.441	0.6775	0.8913	0.6767	1.1879	19.0604	33.4215	0.0381	2.4718	0.7183	1.7535	0.5655	0.191	0.7094	0.3225	0.2288	0.3371	0.0771	569.0000	165.3529	403.6471	130.1900	43.8810	1958.00000	569.0000	1389.00000	448.0000	151.0000	0.4046	2.441	0.4761	0.470
478	30/09/16	15:25:29	Stres	Y	290.00	41485	598	2583	1985	714	825	1223	1893	2293	0.2315	0.768	0.7041	3.319	0.6524	0.8539	0.5592	1.0495	20.8995	33.6221	0.0721	2.0934	0.4847	1.6088	0.5592	0.235	0.7685	0.3476	0.2671	0.4203	0.1123	598.0000	138.4452	459.5548	159.7445	67.1390	2583.00000	598.0000	1985.00000	690.0000	290.0000	0.4777	3.319	0.5328	0.845
479	30/09/16	15:25:44	Stres	Y	300.00	37944	565	2320	1755	666	781	1130	1659	2089	0.2435	0.756	0.6872	3.106	0.6234	0.8684	0.6553	1.0731	21.6204	37.2198	0.0721	2.2757	0.5542	1.7215	0.6484	0.227	0.7565	0.3766	0.2849	0.3495	0.0996	565.0000	137.5970	427.4030	160.9763	56.2565	2320.00000	565.0000	1755.00000	661.0000	231.0000	0.4394	3.106	0.6042	0.825
480	30/09/16	15:25:53	Stres	Y	400.00	26385	676	2716	2040	834	1005	1479	2067	2565	0.2489	0.751	0.4580	3.018	0.6819	0.9260	0.8382	1.3121	12.9338	24.8881	0.0323	2.5619	0.6377	1.9243	0.6122	0.142	0.7511	0.3181	0.2390	0.2327	0.0556	676.0000	168.2533	507.7467	161.5331	37.5832	2716.00000	676.0000	2040.00000	649.0000	151.0000	0.3903	3.018	0.4666	0.550
481	30/09/16	15:26:01	Stres	Y	300.00	53367	538	2801	2263	637	733	1082	1695	2422	0.1921	0.808	1.7273	4.206	0.5113	0.8325	0.4242	0.8013	23.5824	36.9600	0.0786	1.9399	0.3726	1.5673	0.7660	0.262	0.8079	0.4887	0.3949	0.3427	0.1353	538.0000	103.3360	434.6640	212.4341	72.7961	2801.00000	538.0000	2263.00000	1106.00000	379.0000	0.5155	4.206	0.9559	2.073
482	30/09/16	15:26:09	Stres	Y	300.00	49702	535	2634	2099	635	732	1102	1827	2323	0.2031	0.797	1.1125	3.923	0.6155	0.8518	0.4621	0.9004	23.6788	34.6385	0.0789	1.8357	0.3729	1.4628	0.5624	0.217	0.7969	0.3845	0.3064	0.3854	0.1181	535.0000	108.6655	426.3345	163.9123	63.1682	2634.00000	535.0000	2099.00000	807.0000	311.0000	0.5448	3.923	0.6246	1.335
483	30/09/16	15:26:20	Stres	Y	300.00	42503	524	2661	2137	622	717	1059	1649	2387	0.1969	0.803	1.5488	4.078	0.5264	0.8718	0.4445	0.8345	19.8892	31.5281	0.0663	1.9739	0.3887	1.5852	0.7507	0.203	0.8031	0.4736	0.3803	0.2708	0.1030	524.0000	103.1853	420.8147	199.2815	53.9557	2661.00000	524.0000	2137.00000	1012.00000	274.0000	0.5066	4.078	0.8996	1.859
484	30/09/16	15:26:28	Stres	Y	400.00	57093	538	2779	2241	643	742	1116	1747	2447	0.1936	0.806	1.4994	4.165	0.5395	0.8519	0.4418	0.8597	25.4766	40.5996	0.0637	1.9762	0.3826	1.5936	0.7339	0.236	0.8064	0.4605	0.3714	0.3217	0.1195	538.0000	104.1540	433.8460	199.7899	64.2735	2779.00000	538.0000	2241.00000	1032.00000	332.0000	0.5060	4.165	0.8536	1.799
End	Of	File
[truncated: 2 more columns]

## Sheet: Oct27 parameters
Calculate	PI	using	Fo=TRUE
Record	Date	Time	Group	Tree ID	T Fm	Area	Fo	Fm	Fv	F1	F2	F3	F4	F5	Fo/Fm	Fv/Fm	PI	Fv/Fo	Vj	Vi	dVG/dto	dV/dto	Sm	N	Sm/t(Fm)	ABS/RC	DIo/RC	TRo/RC	ETo/RC	REo/RC	phi(Po)	psi(Eo)	phi(Eo)	delta(Ro)	phi(Ro)	ABS/CSo	DIo/CSo	TRo/CSo	ETo/CSo	REo/CSo	ABS/CSm	DIo/CSm	TRo/CSm	ETo/CSm	REo/CSm	gamma(RC)/((1-gamma(RC))	phi(Po)/((1-phi(Po))	psi(Eo)/(1-psi(Eo))	PI abs
1	27/10/16	12:04:08	Control	A	400.00	3716	1335	1600	265	1386	1457	1544	1578	1575	0.8344	0.166	0.0009	0.199	0.9170	0.9057	2.6792	2.6289	14.0208	40.1969	0.0351	17.3098	14.4429	2.8669	0.2380	0.270	0.1656	0.0830	0.0138	1.1364	0.0156	1335.00000	1113.89063	221.1094	18.3563	20.8594	1600.00000	1335.00000	265.0000	22.0000	25.0000	0.0578	0.199	0.0905	0.001
2	27/10/16	12:04:29	Control	A	2.90	71	1407	1747	340	1472	1561	1685	1747	1709	0.8054	0.195	0.0000	0.242	1.0000	0.8882	2.6176	2.7255	0.2090	0.5695	0.0721	14.0042	11.2787	2.7255	0.0000	0.305	0.1946	0.0000	0.0000	INF	0.0218	1407.00000	1133.17058	273.8294	0.0000	30.6045	1747.00000	1407.00000	340.0000	0.0000	38.0000	0.0714	0.242	0.0000	0.000
4	27/10/16	12:05:36	Control	A	3.00	78	1641	2027	386	1718	1835	1966	2024	2003	0.8096	0.190	0.0001	0.235	0.9922	0.9378	3.0311	2.8066	0.2028	0.5735	0.0676	14.8535	12.0250	2.8285	0.0220	0.176	0.1904	0.0078	0.0015	8.0000	0.0118	1641.00000	1328.50567	312.4943	2.4287	19.4297	2027.00000	1641.00000	386.0000	3.0000	24.0000	0.0673	0.235	0.0078	0.000
5	27/10/16	12:05:53	Control	A	2.70	78	1444	1775	331	1504	1584	1704	1772	1733	0.8135	0.186	0.0001	0.229	0.9909	0.8731	2.4169	2.6183	0.2364	0.6246	0.0875	14.1693	11.5270	2.6423	0.0239	0.335	0.1865	0.0091	0.0017	14.0000	0.0237	1444.00000	1174.72451	269.2755	2.4406	34.1679	1775.00000	1444.00000	331.0000	3.0000	42.0000	0.0706	0.229	0.0091	0.000
6	27/10/16	12:06:09	Control	A	4.00	15	1016	1058	42	1024	1034	1045	1056	1052	0.9603	0.040	0.0000	0.041	0.9524	0.8571	2.3810	2.3016	0.3594	0.8686	0.0899	60.8770	58.4603	2.4167	0.1151	0.345	0.0397	0.0476	0.0019	3.0000	0.0057	1016.00000	975.6673	40.3327	1.9206	5.7618	1058.00000	1016.00000	42.0000	2.0000	6.0000	0.0164	0.041	0.0500	0.000
7	27/10/16	12:06:38	Control	A	2.90	14	1414	1458	44	1420	1432	1449	1457	1444	0.9698	0.030	0.0000	0.031	0.9773	0.6818	2.7273	2.6515	0.3233	0.8772	0.1115	89.9049	87.1917	2.7132	0.0617	0.863	0.0302	0.0227	0.0007	14.0000	0.0096	1414.00000	1371.32785	42.6722	0.9698	13.5775	1458.00000	1414.00000	44.0000	1.0000	14.0000	0.0111	0.031	0.0233	0.000
8	27/10/16	12:07:03	Control	A	2.90	98	1646	2120	474	1739	1874	2039	2116	2083	0.7764	0.224	0.0002	0.288	0.9916	0.9219	2.8481	2.7637	0.2077	0.5788	0.0716	12.4661	9.6789	2.7872	0.0235	0.218	0.2236	0.0084	0.0019	9.2500	0.0175	1646.00000	1277.97925	368.0208	3.1057	28.7274	2120.00000	1646.00000	474.0000	4.0000	37.0000	0.0802	0.288	0.0085	0.000
9	27/10/16	12:07:20	Control	A	600.00	1221	1185	1256	71	1196	1212	1233	1248	1242	0.9435	0.057	0.0001	0.060	0.8873	0.8028	2.2535	2.2535	17.2031	43.6904	0.0287	44.9273	42.3877	2.5397	0.2862	0.501	0.0565	0.1127	0.0064	1.7500	0.0111	1185.00000	1118.01354	66.9865	7.5478	13.2086	1256.00000	1185.00000	71.0000	8.0000	14.0000	0.0223	0.060	0.1270	0.000
10	27/10/16	12:07:39	Control	A	2.80	83	1224	1594	370	1294	1389	1526	1591	1561	0.7679	0.232	0.0002	0.302	0.9919	0.9108	2.5676	2.7207	0.2233	0.6125	0.0798	11.8170	9.0740	2.7430	0.0222	0.245	0.2321	0.0081	0.0019	11.0000	0.0207	1224.00000	939.8846	284.1154	2.3036	25.3400	1594.00000	1224.00000	370.0000	3.0000	33.0000	0.0846	0.302	0.0082	0.000
11	27/10/16	12:07:53	Control	A	2.70	40	1469	1624	155	1496	1539	1588	1623	1600	0.9046	0.095	0.0000	0.106	0.9935	0.8452	2.7742	2.5591	0.2597	0.6689	0.0962	26.9873	24.4115	2.5758	0.0166	0.399	0.0954	0.0065	0.0006	24.0000	0.0148	1469.00000	1328.79372	140.2063	0.9046	21.7094	1624.00000	1469.00000	155.0000	1.0000	24.0000	0.0371	0.106	0.0065	0.000
12	27/10/16	12:08:08	Control	A	2.70	42	1261	1437	176	1293	1341	1402	1435	1420	0.8775	0.122	0.0001	0.140	0.9886	0.9034	2.7273	2.6705	0.2378	0.6423	0.0881	22.0543	19.3531	2.7011	0.0307	0.261	0.1225	0.0114	0.0014	8.5000	0.0118	1261.00000	1106.55602	154.4440	1.7550	14.9179	1437.00000	1261.00000	176.0000	2.0000	17.0000	0.0453	0.140	0.0115	0.000
13	27/10/16	12:08:21	Control	A	300.00	7468	853	1308	455	921	1004	1167	1270	1250	0.6521	0.348	0.0056	0.533	0.9165	0.8725	1.8242	2.3004	16.4124	41.1950	0.0547	7.2155	4.7055	2.5100	0.2096	0.320	0.3479	0.0835	0.0291	1.5263	0.0443	853.0000	556.2760	296.7240	24.7813	37.8242	1308.00000	853.0000	455.0000	38.0000	58.0000	0.1386	0.533	0.0911	0.007
14	27/10/16	12:08:35	Control	A	300.00	4572	779	1190	411	839	907	1062	1173	1158	0.6546	0.345	0.0027	0.528	0.9586	0.9221	1.6545	2.2952	11.1231	26.6315	0.0371	6.9322	4.5380	2.3942	0.0990	0.186	0.3454	0.0414	0.0143	1.8824	0.0269	779.0000	509.9504	269.0496	11.1286	20.9479	1190.00000	779.0000	411.0000	17.0000	32.0000	0.1443	0.528	0.0431	0.003
15	27/10/16	12:08:46	Control	A	290.00	2819	684	851	167	711	745	807	843	830	0.8038	0.196	0.0008	0.244	0.9521	0.8743	2.0359	2.4551	16.8811	43.5298	0.0582	13.1401	10.5615	2.5786	0.1235	0.324	0.1962	0.0479	0.0094	2.6250	0.0247	684.0000	549.7720	134.2280	6.4301	16.8790	851.0000	684.0000	167.0000	8.0000	21.0000	0.0761	0.244	0.0503	0.001
16	27/10/16	12:08:58	Control	A	500.00	10312	813	1300	487	879	955	1121	1239	1226	0.6254	0.375	0.0111	0.599	0.8747	0.8480	1.5606	2.1081	21.1736	51.0288	0.0423	6.4333	4.0233	2.4100	0.3019	0.366	0.3746	0.1253	0.0469	1.2131	0.0569	813.0000	508.4377	304.5623	38.1485	46.2785	1300.00000	813.0000	487.0000	61.0000	74.0000	0.1554	0.599	0.1432	0.013
17	27/10/16	12:09:13	Control	A	300.00	3116	1222	1511	289	1274	1343	1448	1508	1480	0.8087	0.191	0.0002	0.236	0.9896	0.8927	2.3875	2.6067	10.7813	28.3983	0.0359	13.7717	11.1377	2.6340	0.0273	0.283	0.1913	0.0104	0.0020	10.3333	0.0205	1222.00000	988.2753	233.7247	2.4262	25.0708	1511.00000	1222.00000	289.0000	3.0000	31.0000	0.0726	0.236	0.0105	0.000
18	27/10/16	12:09:25	Control	A	2.50	26	1330	1450	120	1352	1391	1429	1449	1433	0.9172	0.083	0.0000	0.090	0.9917	0.8583	3.2500	2.7500	0.2145	0.5948	0.0858	33.5084	30.7353	2.7731	0.0231	0.393	0.0828	0.0083	0.0007	17.0000	0.0117	1330.00000	1219.93103	110.0690	0.9172	15.5931	1450.00000	1330.00000	120.0000	1.0000	17.0000	0.0298	0.090	0.0084	0.000
19	27/10/16	12:09:40	Control	A	260.00	4149	863	1268	405	919	988	1123	1222	1234	0.6806	0.319	0.0066	0.469	0.8864	0.9160	1.7037	2.1399	10.2436	24.7292	0.0394	7.5583	5.1441	2.4141	0.2742	0.203	0.3194	0.1136	0.0363	0.7391	0.0268	863.0000	587.3573	275.6427	31.3076	23.1404	1268.00000	863.0000	405.0000	46.0000	34.0000	0.1323	0.469	0.1281	0.008
20	27/10/16	12:09:55	Control	A	260.00	10226	762	1303	541	834	915	1096	1229	1214	0.5848	0.415	0.0163	0.710	0.8632	0.8355	1.4972	2.0579	18.9018	45.0621	0.0727	5.7419	3.3579	2.3840	0.3261	0.392	0.4152	0.1368	0.0568	1.2027	0.0683	762.0000	445.6209	316.3791	43.2755	52.0476	1303.00000	762.0000	541.0000	74.0000	89.0000	0.1742	0.710	0.1585	0.020
21	27/10/16	12:10:08	Control	A	2.40	13	914	963	49	922	934	950	963	952	0.9491	0.051	0.0000	0.054	1.0000	0.7755	2.4490	2.4490	0.2736	0.6700	0.1140	48.1299	45.6810	2.4490	0.0000	0.550	0.0509	0.0000	0.0000	INF	0.0114	914.0000	867.4933	46.5067	0.0000	10.4403	963.0000	914.0000	49.0000	0.0000	11.0000	0.0208	0.054	0.0000	0.000
22	27/10/16	12:10:24	Control	A	2.80	36	808	975	167	838	887	945	974	960	0.8287	0.171	0.0001	0.207	0.9940	0.9102	2.9341	2.7345	0.2132	0.5865	0.0761	16.0613	13.3102	2.7510	0.0165	0.247	0.1713	0.0060	0.0010	15.0000	0.0154	808.0000	669.6041	138.3959	0.8287	12.4308	975.0000	808.0000	167.0000	1.0000	15.0000	0.0623	0.207	0.0060	0.000
23	27/10/16	12:10:36	Control	A	300.00	3256	699	873	174	728	762	825	863	851	0.8007	0.199	0.0010	0.249	0.9425	0.8736	1.9540	2.4138	18.7150	47.9286	0.0624	12.8490	10.2881	2.5610	0.1472	0.324	0.1993	0.0575	0.0115	2.2000	0.0252	699.0000	559.6804	139.3196	8.0069	17.6151	873.0000	699.0000	174.0000	10.0000	22.0000	0.0778	0.249	0.0610	0.001
24	27/10/16	12:10:49	Control	A	2.80	77	1258	1591	333	1321	1410	1526	1586	1551	0.7907	0.209	0.0003	0.265	0.9850	0.8799	2.6727	2.6827	0.2327	0.6338	0.0831	13.0126	10.2891	2.7236	0.0409	0.327	0.2093	0.0150	0.0031	8.0000	0.0251	1258.00000	994.6977	263.3023	3.9535	31.6279	1591.00000	1258.00000	333.0000	5.0000	40.0000	0.0768	0.265	0.0152	0.000
25	27/10/16	12:12:14	Control	B	400.00	5526	1415	1779	364	1476	1553	1690	1772	1747	0.7954	0.205	0.0003	0.257	0.9808	0.9121	2.1154	2.5183	15.1807	38.9793	0.0380	12.5493	9.9816	2.5677	0.0494	0.226	0.2046	0.0192	0.0039	4.5714	0.0180	1415.00000	1125.47780	289.5222	5.5677	25.4525	1779.00000	1415.00000	364.0000	7.0000	32.0000	0.0797	0.257	0.0196	0.000
26	27/10/16	12:12:31	Control	B	300.00	12325	1063	1828	765	1174	1310	1572	1728	1717	0.5815	0.418	0.0148	0.720	0.8693	0.8549	1.7778	2.2179	16.1110	41.1053	0.0537	6.0966	3.5452	2.5514	0.3335	0.370	0.4185	0.1307	0.0547	1.1100	0.0607	1063.00000	618.1450	444.8550	58.1510	64.5476	1828.00000	1063.00000	765.0000	100.0000	111.0000	0.1640	0.720	0.1504	0.018
28	27/10/16	12:12:55	Control	B	280.00	15722	1465	2703	1238	1657	1909	2305	2495	2556	0.5420	0.458	0.0240	0.845	0.8320	0.8813	2.0355	2.2617	12.6994	34.5225	0.0454	5.9353	3.2169	2.7184	0.4567	0.323	0.4580	0.1680	0.0770	0.7067	0.0544	1465.00000	794.0159	670.9841	112.7340	79.6726	2703.00000	1465.00000	1238.00000	208.0000	147.0000	0.1685	0.845	0.2019	0.029
29	27/10/16	12:13:06	Control	B	300.00	13879	1393	2444	1051	1553	1741	2118	2331	2315	0.5700	0.430	0.0126	0.754	0.8925	0.8773	1.7888	2.2994	13.2059	34.0238	0.0440	5.9912	3.4148	2.5764	0.2770	0.316	0.4300	0.1075	0.0462	1.1416	0.0528	1393.00000	793.9644	599.0356	64.4063	73.5258	2444.00000	1393.00000	1051.00000	113.0000	129.0000	0.1669	0.754	0.1205	0.015
30	27/10/16	12:13:17	Control	B	500.00	25175	901	2407	1506	1052	1219	1651	2061	2213	0.3743	0.626	0.1206	1.671	0.7703	0.8712	1.1089	1.6600	16.7167	36.0274	0.0334	3.4446	1.2894	2.1552	0.4951	0.278	0.6257	0.2297	0.1437	0.5607	0.0806	901.0000	337.2667	563.7333	129.5164	72.6190	2407.00000	901.0000	1506.00000	346.0000	194.0000	0.2903	1.671	0.2983	0.145
31	27/10/16	12:13:28	Control	B	280.00	18112	1160	2378	1218	1314	1506	1894	2162	2220	0.4878	0.512	0.0396	1.050	0.8227	0.8703	1.5764	2.0088	14.8701	36.3095	0.0531	4.7673	2.3255	2.4418	0.4330	0.317	0.5122	0.1773	0.0908	0.7315	0.0664	1160.00000	565.8537	594.1463	105.3659	77.0732	2378.00000	1160.00000	1218.00000	216.0000	158.0000	0.2098	1.050	0.2156	0.047
32	27/10/16	12:13:39	Control	B	300.00	14627	1280	2171	891	1391	1528	1804	2013	2045	0.5896	0.410	0.0215	0.696	0.8227	0.8586	1.5376	1.9603	16.4166	39.1190	0.0547	5.8061	3.4232	2.3829	0.4226	0.337	0.4104	0.1773	0.0728	0.7975	0.0580	1280.00000	754.6753	525.3247	93.1552	74.2883	2171.00000	1280.00000	891.0000	158.0000	126.0000	0.1722	0.696	0.2156	0.026
33	27/10/16	12:13:50	Control	B	300.00	4016	1789	2314	525	1881	2008	2192	2284	2281	0.7731	0.227	0.0012	0.293	0.9429	0.9371	2.4190	2.5587	7.6501	20.7610	0.0255	11.9614	9.2476	2.7138	0.1551	0.171	0.2269	0.0571	0.0130	1.1000	0.0143	1789.00000	1383.11193	405.8881	23.1936	25.5130	2314.00000	1789.00000	525.0000	30.0000	33.0000	0.0836	0.293	0.0606	0.001
34	27/10/16	12:14:01	Control	B	300.00	13741	1143	2037	894	1259	1410	1703	1890	1920	0.5611	0.439	0.0225	0.782	0.8356	0.8691	1.6890	2.0880	15.3703	38.4085	0.0512	5.6938	3.1949	2.4989	0.4109	0.327	0.4389	0.1644	0.0722	0.7959	0.0574	1143.00000	641.3594	501.6406	82.4845	65.6510	2037.00000	1143.00000	894.0000	147.0000	117.0000	0.1756	0.782	0.1968	0.027
35	27/10/16	12:14:11	Control	B	500.00	10568	1658	2550	892	1798	1989	2274	2414	2454	0.6502	0.350	0.0104	0.538	0.8475	0.8924	2.1413	2.3019	11.8471	32.1773	0.0237	7.7645	5.0484	2.7160	0.4141	0.292	0.3498	0.1525	0.0533	0.7059	0.0376	1658.00000	1078.02510	579.9749	88.4267	62.4188	2550.00000	1658.00000	892.0000	136.0000	96.0000	0.1288	0.538	0.1799	0.012
36	27/10/16	12:14:22	Control	B	800.00	11606	1694	2203	509	1779	1899	2061	2137	2129	0.7690	0.231	0.0031	0.300	0.8703	0.8546	2.3576	2.4034	22.8014	62.9656	0.0285	11.9519	9.1904	2.7615	0.3581	0.401	0.2310	0.1297	0.0300	1.1212	0.0336	1694.00000	1302.60372	391.3963	50.7508	56.9024	2203.00000	1694.00000	509.0000	66.0000	74.0000	0.0837	0.300	0.1490	0.004
37	27/10/16	12:14:34	Control	B	300.00	17847	790	1724	934	875	967	1224	1496	1578	0.4582	0.542	0.0841	1.182	0.7559	0.8437	0.9850	1.5489	19.1078	39.1538	0.0637	3.7823	1.7332	2.0491	0.5002	0.320	0.5418	0.2441	0.1323	0.6404	0.0847	790.0000	362.0070	427.9930	104.4780	66.9026	1724.00000	790.0000	934.0000	228.0000	146.0000	0.2644	1.182	0.3229	0.101
38	27/10/16	12:14:44	Control	B	300.00	21908	1022	1982	960	1112	1215	1455	1710	1812	0.5156	0.484	0.0715	0.939	0.7167	0.8229	1.0729	1.5035	22.8210	47.8755	0.0761	4.3312	2.2334	2.0979	0.5944	0.371	0.4844	0.2833	0.1372	0.6250	0.0858	1022.00000	526.9849	495.0151	140.2543	87.6589	1982.00000	1022.00000	960.0000	272.0000	170.0000	0.2309	0.939	0.3953	0.086
39	27/10/16	12:14:53	Control	B	300.00	18024	1385	2479	1094	1537	1721	2082	2318	2323	0.5587	0.441	0.0201	0.790	0.8528	0.8574	1.6819	2.1237	16.4751	41.0259	0.0549	5.6427	3.1526	2.4902	0.3665	0.355	0.4413	0.1472	0.0649	0.9689	0.0629	1385.00000	773.7898	611.2102	89.9496	87.1561	2479.00000	1385.00000	1094.00000	161.0000	156.0000	0.1772	0.790	0.1726	0.024
40	27/10/16	12:15:05	Control	B	270.00	17163	1182	2309	1127	1347	1560	1923	2115	2146	0.5119	0.488	0.0305	0.953	0.8279	0.8554	1.8900	2.1917	15.2290	40.3169	0.0564	5.4239	2.7766	2.6474	0.4557	0.383	0.4881	0.1721	0.0840	0.8402	0.0706	1182.00000	605.0775	576.9225	99.3105	83.4413	2309.00000	1182.00000	1127.00000	194.0000	163.0000	0.1844	0.953	0.2079	0.037
41	27/10/16	12:15:15	Control	B	400.00	22974	1239	2708	1469	1421	1634	2099	2437	2522	0.4575	0.542	0.0507	1.186	0.8155	0.8734	1.4500	1.9514	15.6391	37.4225	0.0391	4.4111	2.0182	2.3929	0.4414	0.303	0.5425	0.1845	0.1001	0.6863	0.0687	1239.00000	566.8837	672.1163	123.9915	85.1012	2708.00000	1239.00000	1469.00000	271.0000	186.0000	0.2267	1.186	0.2262	0.061
42	27/10/16	12:15:30	Control	B	290.00	17480	1064	1890	826	1152	1255	1495	1718	1737	0.5630	0.437	0.0338	0.776	0.7918	0.8148	1.2470	1.7393	21.1628	46.4891	0.0730	5.0264	2.8297	2.1967	0.4574	0.407	0.4370	0.2082	0.0910	0.8895	0.0810	1064.00000	598.9926	465.0074	96.8296	86.1333	1890.00000	1064.00000	826.0000	172.0000	153.0000	0.1989	0.776	0.2630	0.041
43	27/10/16	12:15:42	Control	B	400.00	11048	506	1125	619	569	638	806	983	1035	0.4498	0.550	0.0796	1.223	0.7706	0.8546	1.1147	1.6155	17.8475	37.4162	0.0446	3.8102	1.7137	2.0964	0.4809	0.305	0.5502	0.2294	0.1262	0.6338	0.0800	506.0000	227.5876	278.4124	63.8684	40.4800	1125.00000	506.0000	619.0000	142.0000	90.0000	0.2625	1.223	0.2977	0.096
44	27/10/16	12:15:54	Control	B	1.90	21	1613	1731	118	1637	1665	1712	1733	1712	0.9318	0.068	-0.0000	0.073	1.0169	0.8390	2.3729	2.7966	0.1777	0.4887	0.0935	40.3411	37.5911	2.7500	-0.0466	0.443	0.0682	-0.0169	-0.0012	-9.5000	0.0110	1613.00000	1503.04391	109.9561	-1.8637	17.7048	1731.00000	1613.00000	118.0000	-2.0000	19.0000	0.0248	0.073	-0.0167	-0.000
45	27/10/16	12:16:08	Control	B	280.00	25233	939	2085	1146	1044	1160	1451	1757	1866	0.4504	0.550	0.1074	1.220	0.7138	0.8089	1.0122	1.4892	22.0186	45.9394	0.0786	3.7959	1.7095	2.0864	0.5972	0.399	0.5496	0.2862	0.1573	0.6677	0.1050	939.0000	422.8878	516.1122	147.7180	98.6288	2085.00000	939.0000	1146.00000	328.0000	219.0000	0.2634	1.220	0.4010	0.129
46	27/10/16	12:16:19	Control	B	300.00	14768	1411	2381	970	1566	1768	2094	2260	2251	0.5926	0.407	0.0124	0.687	0.8753	0.8660	2.0825	2.3471	15.2246	40.8261	0.0507	6.5823	3.9007	2.6816	0.3345	0.359	0.4074	0.1247	0.0508	1.0744	0.0546	1411.00000	836.1701	574.8299	71.7056	77.0391	2381.00000	1411.00000	970.0000	121.0000	130.0000	0.1519	0.687	0.1425	0.015
48	27/10/16	12:16:52	Control	B	250.00	18536	997	2260	1263	1132	1285	1659	2002	2091	0.4412	0.559	0.0690	1.267	0.7957	0.8662	1.2114	1.7472	14.6760	32.2238	0.0587	3.9289	1.7333	2.1957	0.4485	0.294	0.5588	0.2043	0.1142	0.6550	0.0748	997.0000	439.8270	557.1730	113.8168	74.5544	2260.00000	997.0000	1263.00000	258.0000	169.0000	0.2545	1.267	0.2567	0.083
49	27/10/16	12:18:24	Control	C	270.00	18068	988	2104	1116	1082	1188	1470	1874	1966	0.4696	0.530	0.0715	1.130	0.7939	0.8763	0.9498	1.4397	16.1900	29.3588	0.0600	3.4188	1.6054	1.8134	0.3737	0.224	0.5304	0.2061	0.1093	0.6000	0.0656	988.0000	463.9468	524.0532	108.0038	64.8023	2104.00000	988.0000	1116.00000	230.0000	138.0000	0.2925	1.130	0.2596	0.086
50	27/10/16	12:20:38	Control	C	300.00	9735	813	1502	689	886	963	1172	1409	1444	0.5413	0.459	0.0252	0.847	0.8650	0.9158	1.1176	1.7368	14.1289	28.3685	0.0471	4.3770	2.3692	2.0078	0.2710	0.169	0.4587	0.1350	0.0619	0.6237	0.0386	813.0000	440.0593	372.9407	50.3389	31.3941	1502.00000	813.0000	689.0000	93.0000	58.0000	0.2285	0.847	0.1560	0.030
51	27/10/16	12:20:50	Control	C	400.00	17007	808	1582	774	859	924	1090	1360	1487	0.5107	0.489	0.0922	0.958	0.7132	0.8773	0.8398	1.2145	21.9723	37.4166	0.0549	3.4806	1.7777	1.7029	0.4884	0.209	0.4893	0.2868	0.1403	0.4279	0.0601	808.0000	412.6827	395.3173	113.3856	48.5209	1582.00000	808.0000	774.0000	222.0000	95.0000	0.2873	0.958	0.4022	0.111
52	27/10/16	12:21:03	Control	C	800.00	21251	785	1755	970	862	942	1176	1522	1662	0.4473	0.553	0.1017	1.236	0.7598	0.9041	0.8247	1.3436	21.9084	38.7434	0.0274	3.1996	1.4312	1.7684	0.4248	0.170	0.5527	0.2402	0.1328	0.3991	0.0530	785.0000	351.1254	433.8746	104.2194	41.5983	1755.00000	785.0000	970.0000	233.0000	93.0000	0.3125	1.236	0.3161	0.122
53	27/10/16	12:21:14	Control	C	300.00	17335	948	2088	1140	1056	1175	1493	1864	1983	0.4540	0.546	0.0675	1.203	0.8035	0.9079	1.0439	1.5936	15.2061	30.1576	0.0507	3.6325	1.6492	1.9833	0.3897	0.183	0.5460	0.1965	0.1073	0.4687	0.0503	948.0000	430.4138	517.5862	101.7011	47.6724	2088.00000	948.0000	1140.00000	224.0000	105.0000	0.2753	1.203	0.2445	0.081
54	27/10/16	12:21:25	Control	C	400.00	2466	700	967	267	726	755	837	944	957	0.7239	0.276	0.0044	0.381	0.9139	0.9625	1.0861	1.7104	9.2352	17.2845	0.0231	6.7784	4.9068	1.8716	0.1612	0.070	0.2761	0.0861	0.0238	0.4348	0.0103	700.0000	506.7218	193.2782	16.6494	7.2389	967.0000	700.0000	267.0000	23.0000	10.0000	0.1475	0.381	0.0943	0.005
55	27/10/16	12:21:37	Control	C	300.00	11446	936	2080	1144	1060	1199	1545	1899	2008	0.4500	0.550	0.0499	1.222	0.8418	0.9371	1.2150	1.7745	10.0050	21.0905	0.0333	3.8327	1.7247	2.1080	0.3335	0.133	0.5500	0.1582	0.0870	0.3978	0.0346	936.0000	421.2000	514.8000	81.4500	32.4000	2080.00000	936.0000	1144.00000	181.0000	72.0000	0.2609	1.222	0.1880	0.060
56	27/10/16	12:21:48	Control	C	300.00	17807	884	2081	1197	963	1052	1296	1740	1967	0.4248	0.575	0.1612	1.354	0.7151	0.9048	0.7435	1.1473	14.8760	23.8665	0.0496	2.7892	1.1848	1.6044	0.4570	0.153	0.5752	0.2849	0.1639	0.3343	0.0548	884.0000	375.5195	508.4805	144.8554	48.4267	2081.00000	884.0000	1197.00000	341.0000	114.0000	0.3585	1.354	0.3984	0.193
57	27/10/16	12:22:00	Control	C	500.00	2939	696	1093	397	733	772	876	1030	1079	0.6368	0.363	0.0181	0.570	0.8413	0.9647	0.9824	1.5113	7.4032	13.2991	0.0148	4.9458	3.1494	1.7964	0.2851	0.063	0.3632	0.1587	0.0576	0.2222	0.0128	696.0000	443.1985	252.8015	40.1171	8.9149	1093.00000	696.0000	397.0000	63.0000	14.0000	0.2022	0.570	0.1886	0.022
58	27/10/16	12:22:10	Control	C	270.00	13714	1333	2787	1454	1503	1697	2171	2611	2687	0.4783	0.522	0.0299	1.091	0.8790	0.9312	1.3343	1.9211	9.4318	20.6152	0.0349	4.1895	2.0038	2.1857	0.2646	0.150	0.5217	0.1210	0.0632	0.5682	0.0359	1333.00000	637.5633	695.4367	84.1794	47.8292	2787.00000	1333.00000	1454.00000	176.0000	100.0000	0.2387	1.091	0.1377	0.036
59	27/10/16	12:22:20	Control	C	400.00	23053	782	1827	1045	841	904	1086	1439	1689	0.4280	0.572	0.2439	1.336	0.6287	0.8679	0.6029	0.9697	22.0602	34.0248	0.0552	2.6966	1.1542	1.5424	0.5727	0.204	0.5720	0.3713	0.2124	0.3557	0.0755	782.0000	334.7148	447.2852	166.0733	59.0673	1827.00000	782.0000	1045.00000	388.0000	138.0000	0.3708	1.336	0.5906	0.293
60	27/10/16	12:22:31	Control	C	300.00	12807	797	1693	896	881	975	1221	1527	1614	0.4708	0.529	0.0582	1.124	0.8147	0.9118	1.0491	1.5774	14.2930	27.6723	0.0476	3.6582	1.7222	1.9361	0.3587	0.171	0.5292	0.1853	0.0981	0.4759	0.0467	797.0000	375.1973	421.8027	78.1465	37.1902	1693.00000	797.0000	896.0000	166.0000	79.0000	0.2734	1.124	0.2274	0.070
61	27/10/16	12:22:42	Control	C	500.00	11497	1220	2734	1514	1375	1551	1988	2479	2668	0.4462	0.554	0.0570	1.241	0.8316	0.9564	1.1625	1.6909	7.5936	15.4405	0.0152	3.6719	1.6385	2.0334	0.3425	0.089	0.5538	0.1684	0.0933	0.2588	0.0241	1220.00000	544.4038	675.5962	113.7893	29.4514	2734.00000	1220.00000	1514.00000	255.0000	66.0000	0.2723	1.241	0.2025	0.068
62	27/10/16	12:22:53	Control	C	500.00	19728	778	1763	985	840	907	1107	1459	1647	0.4413	0.559	0.1634	1.266	0.6914	0.8822	0.6802	1.1134	20.0280	32.2526	0.0401	2.8823	1.2720	1.6104	0.4970	0.190	0.5587	0.3086	0.1724	0.3816	0.0658	778.0000	343.3261	434.6739	134.1531	51.1900	1763.00000	778.0000	985.0000	304.0000	116.0000	0.3469	1.266	0.4464	0.196
63	27/10/16	12:23:06	Control	C	300.00	24517	795	2040	1245	870	950	1178	1582	1878	0.3897	0.610	0.2857	1.566	0.6321	0.8699	0.6426	1.0254	19.6924	31.9450	0.0656	2.6581	1.0359	1.6222	0.5968	0.211	0.6103	0.3679	0.2245	0.3537	0.0794	795.0000	309.8162	485.1838	178.4853	63.1324	2040.00000	795.0000	1245.00000	458.0000	162.0000	0.3762	1.566	0.5820	0.343
64	27/10/16	12:23:17	Control	C	300.00	7132	1614	2598	984	1762	1946	2293	2540	2555	0.6212	0.379	0.0049	0.610	0.9411	0.9563	1.8699	2.3001	7.2476	17.7145	0.0242	6.4533	4.0091	2.4442	0.1441	0.107	0.3788	0.0589	0.0223	0.7414	0.0166	1614.00000	1002.69284	611.3072	36.0323	26.7136	2598.00000	1614.00000	984.0000	58.0000	43.0000	0.1550	0.610	0.0626	0.006
65	27/10/16	12:23:27	Control	C	290.00	20130	832	2646	1814	978	1143	1567	2155	2520	0.3144	0.686	0.2496	2.180	0.7293	0.9305	0.9096	1.3506	11.0971	20.5502	0.0383	2.7012	0.8494	1.8519	0.5012	0.129	0.6856	0.2707	0.1856	0.2566	0.0476	832.0000	261.6115	570.3885	154.3885	39.6190	2646.00000	832.0000	1814.00000	491.0000	126.0000	0.3702	2.180	0.3711	0.300
66	27/10/16	12:23:37	Control	C	280.00	17551	921	2158	1237	1023	1130	1446	1894	2034	0.4268	0.573	0.0968	1.343	0.7866	0.8998	0.8650	1.4147	14.1881	25.5182	0.0507	3.1377	1.3391	1.7986	0.3838	0.180	0.5732	0.2134	0.1223	0.4697	0.0575	921.0000	393.0681	527.9319	112.6710	52.9212	2158.00000	921.0000	1237.00000	264.0000	124.0000	0.3187	1.343	0.2713	0.116
67	27/10/16	12:23:49	Control	C	290.00	13190	1214	2345	1131	1347	1498	1860	2196	2262	0.5177	0.482	0.0259	0.932	0.8683	0.9266	1.3351	1.9039	11.6626	25.5739	0.0402	4.5465	2.3537	2.1928	0.2889	0.161	0.4823	0.1317	0.0635	0.5570	0.0354	1214.00000	628.4844	585.5156	77.1369	42.9689	2345.00000	1214.00000	1131.00000	149.0000	83.0000	0.2199	0.932	0.1517	0.031
68	27/10/16	12:23:59	Control	C	290.00	22593	900	2525	1625	1064	1234	1730	2232	2379	0.3564	0.644	0.1025	1.806	0.8197	0.9102	1.0462	1.7026	13.9035	28.8786	0.0479	3.2275	1.1504	2.0771	0.3745	0.187	0.6436	0.1803	0.1160	0.4983	0.0578	900.0000	320.7921	579.2079	104.4356	52.0396	2525.00000	900.0000	1625.00000	293.0000	146.0000	0.3098	1.806	0.2200	0.123
69	27/10/16	12:24:10	Control	C	600.00	15944	1160	2320	1160	1265	1383	1707	2128	2236	0.5000	0.500	0.0439	1.000	0.8345	0.9276	1.0172	1.5718	13.7447	25.8897	0.0229	3.7672	1.8836	1.8836	0.3118	0.136	0.5000	0.1655	0.0828	0.4375	0.0362	1160.00000	580.0000	580.0000	96.0000	42.0000	2320.00000	1160.00000	1160.00000	192.0000	84.0000	0.2654	1.000	0.1983	0.053
70	27/10/16	12:24:21	Control	C	300.00	12873	931	2089	1158	1034	1148	1454	1857	2015	0.4457	0.554	0.0765	1.244	0.7997	0.9361	0.9845	1.5055	11.1167	20.9288	0.0371	3.3962	1.5136	1.8826	0.3772	0.120	0.5543	0.2003	0.1111	0.3190	0.0354	931.0000	414.9167	516.0833	103.3949	32.9794	2089.00000	931.0000	1158.00000	232.0000	74.0000	0.2944	1.244	0.2505	0.092
71	27/10/16	12:24:31	Control	C	290.00	12795	980	2464	1484	1118	1273	1687	2212	2383	0.3977	0.602	0.0813	1.514	0.8302	0.9454	1.0445	1.5881	8.6222	16.4932	0.0297	3.1761	1.2632	1.9129	0.3248	0.104	0.6023	0.1698	0.1023	0.3214	0.0329	980.0000	389.7727	590.2273	100.2273	32.2159	2464.00000	980.0000	1484.00000	252.0000	81.0000	0.3149	1.514	0.2045	0.098
72	27/10/16	12:24:43	Control	C	270.00	20122	900	2185	1285	999	1110	1415	1883	2038	0.4119	0.588	0.1231	1.428	0.7650	0.8856	0.8638	1.3359	15.6591	27.3463	0.0580	2.9695	1.2231	1.7464	0.4104	0.200	0.5881	0.2350	0.1382	0.4868	0.0673	900.0000	370.7094	529.2906	124.3936	60.5492	2185.00000	900.0000	1285.00000	302.0000	147.0000	0.3368	1.428	0.3072	0.148
73	27/10/16	12:25:47	Control	D	210.00	11700	1079	2740	1661	1314	1589	2166	2555	2624	0.3938	0.606	0.0397	1.539	0.8886	0.9302	1.6556	2.1814	7.0437	17.2912	0.0335	4.0495	1.5947	2.4548	0.2734	0.171	0.6062	0.1114	0.0675	0.6270	0.0423	1079.00000	424.9055	654.0945	72.8522	45.6803	2740.00000	1079.00000	1661.00000	185.0000	116.0000	0.2469	1.539	0.1253	0.048
74	27/10/16	12:25:59	Control	D	220.00	11693	933	2412	1479	1130	1345	1871	2265	2294	0.3868	0.613	0.0381	1.585	0.9006	0.9202	1.4537	2.1140	7.9058	18.5577	0.0359	3.8281	1.4808	2.3473	0.2333	0.187	0.6132	0.0994	0.0609	0.8027	0.0489	933.0000	360.8993	572.1007	56.8619	45.6443	2412.00000	933.0000	1479.00000	147.0000	118.0000	0.2612	1.585	0.1104	0.046
75	27/10/16	12:26:11	Control	D	210.00	10655	946	2247	1301	1137	1352	1826	2142	2137	0.4210	0.579	0.0238	1.375	0.9193	0.9154	1.6526	2.2547	8.1901	20.0872	0.0390	4.2360	1.7834	2.4526	0.1979	0.207	0.5790	0.0807	0.0467	1.0476	0.0490	946.0000	398.2715	547.7285	44.2056	46.3106	2247.00000	946.0000	1301.00000	105.0000	110.0000	0.2361	1.375	0.0878	0.029
76	27/10/16	12:26:22	Control	D	280.00	10245	1116	2256	1140	1289	1496	1885	2140	2151	0.4947	0.505	0.0195	1.022	0.8982	0.9079	1.8158	2.2485	8.9868	22.4962	0.0321	4.9538	2.4506	2.5033	0.2547	0.231	0.5053	0.1018	0.0514	0.9052	0.0465	1116.00000	552.0638	563.9362	57.3830	51.9415	2256.00000	1116.00000	1140.00000	116.0000	105.0000	0.2019	1.022	0.1133	0.023
77	27/10/16	12:26:33	Control	D	400.00	14710	813	1709	896	931	1065	1359	1577	1602	0.4757	0.524	0.0349	1.102	0.8527	0.8806	1.4955	2.0313	16.4178	39.1104	0.0410	4.5437	2.1615	2.3822	0.3509	0.284	0.5243	0.1473	0.0772	0.8106	0.0626	813.0000	386.7578	426.2422	62.7946	50.9017	1709.00000	813.0000	896.0000	132.0000	107.0000	0.2201	1.102	0.1728	0.042
78	27/10/16	12:26:45	Control	D	290.00	5338	1225	2131	906	1373	1559	1891	2089	2081	0.5748	0.425	0.0050	0.740	0.9536	0.9448	2.0530	2.4503	5.8917	15.1385	0.0203	6.0436	3.4741	2.5694	0.1191	0.142	0.4252	0.0464	0.0197	1.1905	0.0235	1225.00000	704.1882	520.8118	24.1436	28.7424	2131.00000	1225.00000	906.0000	42.0000	50.0000	0.1655	0.740	0.0486	0.006
79	27/10/16	12:26:57	Control	D	290.00	8235	1159	2255	1096	1337	1547	1947	2187	2177	0.5140	0.486	0.0099	0.946	0.9380	0.9288	1.9161	2.3966	7.5137	19.1983	0.0259	5.2571	2.7020	2.5551	0.1585	0.182	0.4860	0.0620	0.0302	1.1471	0.0346	1159.00000	595.6900	563.3100	34.9499	40.0896	2255.00000	1159.00000	1096.00000	68.0000	78.0000	0.1902	0.946	0.0661	0.012
80	27/10/16	12:27:08	Control	D	290.00	13528	1062	1970	908	1183	1323	1625	1861	1868	0.5391	0.461	0.0191	0.855	0.8800	0.8877	1.5419	2.0668	14.8992	34.9948	0.0514	5.0959	2.7471	2.3488	0.2820	0.264	0.4609	0.1200	0.0553	0.9358	0.0518	1062.00000	572.5096	489.4904	58.7604	54.9868	1970.00000	1062.00000	908.0000	109.0000	102.0000	0.1962	0.855	0.1364	0.023
81	27/10/16	12:27:19	Control	D	250.00	19599	805	2279	1474	938	1077	1492	1991	2106	0.3532	0.647	0.1241	1.831	0.8046	0.8826	0.9430	1.5536	13.2963	25.6734	0.0532	2.9854	1.0545	1.9309	0.3773	0.227	0.6468	0.1954	0.1264	0.6007	0.0759	805.0000	284.3462	520.6538	101.7288	61.1079	2279.00000	805.0000	1474.00000	288.0000	173.0000	0.3350	1.831	0.2428	0.149
82	27/10/16	12:27:30	Control	D	260.00	7971	1103	2016	913	1243	1414	1738	1947	1943	0.5471	0.453	0.0102	0.828	0.9244	0.9200	1.8729	2.3184	8.7310	21.8965	0.0336	5.5377	3.0298	2.5079	0.1895	0.201	0.4529	0.0756	0.0342	1.0580	0.0362	1103.00000	603.4767	499.5233	37.7515	39.9400	2016.00000	1103.00000	913.0000	69.0000	73.0000	0.1806	0.828	0.0818	0.012
83	27/10/16	12:27:41	Control	D	270.00	6189	1498	2188	690	1626	1806	2037	2155	2132	0.6846	0.315	0.0022	0.461	0.9522	0.9188	2.6087	2.6039	8.9695	24.5284	0.0332	8.6716	5.9370	2.7347	0.1308	0.222	0.3154	0.0478	0.0151	1.6970	0.0256	1498.00000	1025.59598	472.4040	22.5932	38.3400	2188.00000	1498.00000	690.0000	33.0000	56.0000	0.1153	0.461	0.0502	0.003
84	27/10/16	12:27:51	Control	D	400.00	3025	1500	1844	344	1563	1651	1771	1841	1825	0.8134	0.187	0.0001	0.229	0.9913	0.9448	2.5581	2.6260	8.7922	23.2911	0.0220	14.2003	11.5512	2.6491	0.0231	0.146	0.1866	0.0087	0.0016	6.3333	0.0103	1500.00000	1220.17354	279.8265	2.4403	15.4555	1844.00000	1500.00000	344.0000	3.0000	19.0000	0.0704	0.229	0.0088	0.000
85	27/10/16	12:28:04	Control	D	300.00	5461	1345	1733	388	1411	1500	1637	1726	1696	0.7761	0.224	0.0004	0.288	0.9820	0.9046	2.2938	2.5086	14.0752	35.9578	0.0469	11.4105	8.8558	2.5547	0.0461	0.244	0.2239	0.0180	0.0040	5.2857	0.0214	1345.00000	1043.86901	301.1310	5.4328	28.7161	1733.00000	1345.00000	388.0000	7.0000	37.0000	0.0876	0.288	0.0184	0.000
86	27/10/16	12:28:16	Control	D	300.00	4725	1436	1899	463	1519	1630	1796	1893	1865	0.7562	0.244	0.0003	0.322	0.9870	0.9266	2.3974	2.5918	10.2045	26.7951	0.0340	10.7698	8.1440	2.6258	0.0340	0.193	0.2438	0.0130	0.0032	5.6667	0.0179	1436.00000	1085.88520	350.1148	4.5371	25.7104	1899.00000	1436.00000	463.0000	6.0000	34.0000	0.0929	0.322	0.0131	0.000
87	27/10/16	12:28:28	Control	D	600.00	7248	1465	1858	393	1537	1641	1774	1846	1821	0.7885	0.212	0.0006	0.268	0.9695	0.9059	2.6463	2.6209	18.4438	49.8612	0.0307	12.7810	10.0776	2.7034	0.0825	0.255	0.2115	0.0305	0.0065	3.0833	0.0199	1465.00000	1155.12648	309.8735	9.4618	29.1738	1858.00000	1465.00000	393.0000	12.0000	37.0000	0.0782	0.268	0.0315	0.001
88	27/10/16	12:28:39	Control	D	280.00	10178	1113	1863	750	1220	1347	1607	1797	1783	0.5974	0.403	0.0091	0.674	0.9120	0.8933	1.6933	2.1956	13.5704	32.6695	0.0485	5.9800	3.5726	2.4074	0.2119	0.257	0.4026	0.0880	0.0354	1.2121	0.0429	1113.00000	664.9324	448.0676	39.4300	47.7939	1863.00000	1113.00000	750.0000	66.0000	80.0000	0.1672	0.674	0.0965	0.011
89	27/10/16	12:28:49	Control	D	240.00	8719	1054	1935	881	1191	1352	1675	1866	1850	0.5447	0.455	0.0106	0.836	0.9217	0.9035	1.8275	2.3496	9.8964	25.2284	0.0412	5.5991	3.0499	2.5493	0.1997	0.246	0.4553	0.0783	0.0357	1.2319	0.0439	1054.00000	574.1168	479.8832	37.5845	46.2997	1935.00000	1054.00000	881.0000	69.0000	85.0000	0.1786	0.836	0.0850	0.013
90	27/10/16	12:29:00	Control	D	230.00	11109	1165	2342	1177	1354	1588	1995	2244	2235	0.4974	0.503	0.0150	1.010	0.9167	0.9091	1.9881	2.3506	9.4383	24.2009	0.0410	5.1021	2.5380	2.5641	0.2135	0.233	0.5026	0.0833	0.0418	1.0918	0.0457	1165.00000	579.5154	585.4846	48.7489	53.2259	2342.00000	1165.00000	1177.00000	98.0000	107.0000	0.1960	1.010	0.0908	0.018
91	27/10/16	12:29:10	Control	D	290.00	8167	923	1540	617	1003	1099	1302	1473	1472	0.5994	0.401	0.0118	0.668	0.8914	0.8898	1.5559	2.0475	13.2367	30.4042	0.0456	5.7331	3.4361	2.2970	0.2494	0.253	0.4006	0.1086	0.0435	1.0149	0.0442	923.0000	553.2006	369.7994	40.1565	40.7558	1540.00000	923.0000	617.0000	67.0000	68.0000	0.1744	0.668	0.1218	0.014
92	27/10/16	12:29:23	Control	D	290.00	7699	827	1380	553	888	954	1115	1306	1316	0.5993	0.401	0.0172	0.669	0.8662	0.8843	1.1935	1.7360	13.9218	27.9017	0.0480	5.0014	2.9972	2.0042	0.2682	0.232	0.4007	0.1338	0.0536	0.8649	0.0464	827.0000	495.6007	331.3993	44.3464	38.3536	1380.00000	827.0000	553.0000	74.0000	64.0000	0.1999	0.669	0.1545	0.021
93	27/10/16	12:29:44	Control	D	700.00	11372	892	1378	486	947	1007	1149	1307	1309	0.6473	0.353	0.0133	0.545	0.8539	0.8580	1.2346	1.7627	23.3983	48.3002	0.0334	5.8530	3.7887	2.0643	0.3016	0.293	0.3527	0.1461	0.0515	0.9718	0.0501	892.0000	577.4049	314.5951	45.9594	44.6647	1378.00000	892.0000	486.0000	71.0000	69.0000	0.1709	0.545	0.1711	0.016
94	27/10/16	12:29:59	Control	D	2.70	125	1418	1995	577	1526	1678	1886	1992	1964	0.7108	0.289	0.0002	0.407	0.9948	0.9463	2.6343	2.7036	0.2159	0.5868	0.0800	9.3968	6.6790	2.7178	0.0141	0.146	0.2892	0.0052	0.0015	10.3333	0.0155	1418.00000	1007.88170	410.1183	2.1323	22.0341	1995.00000	1418.00000	577.0000	3.0000	31.0000	0.1064	0.407	0.0052	0.000
95	27/10/16	12:30:11	Control	D	250.00	4233	1609	2526	917	1777	2007	2349	2507	2480	0.6370	0.363	0.0013	0.570	0.9793	0.9498	2.5082	2.6899	4.6167	12.6813	0.0185	7.5666	4.8197	2.7468	0.0569	0.138	0.3630	0.0207	0.0075	2.4211	0.0182	1609.00000	1024.89351	584.1065	12.1025	29.3009	2526.00000	1609.00000	917.0000	19.0000	46.0000	0.1322	0.570	0.0212	0.002
96	27/10/16	12:30:22	Control	D	600.00	15557	1151	2375	1224	1354	1616	2041	2255	2260	0.4846	0.515	0.0185	1.063	0.9020	0.9060	2.1405	2.4237	12.7099	34.1541	0.0212	5.2141	2.5269	2.6872	0.2635	0.252	0.5154	0.0980	0.0505	0.9583	0.0484	1151.00000	557.8109	593.1891	58.1558	55.7326	2375.00000	1151.00000	1224.00000	120.0000	115.0000	0.1918	1.063	0.1087	0.022
97	27/10/16	12:32:07	Control	F	230.00	6509	897	1645	748	1007	1134	1413	1607	1580	0.5453	0.455	0.0070	0.834	0.9492	0.9131	1.6979	2.2995	8.7025	21.0820	0.0378	5.3276	2.9051	2.4225	0.1231	0.211	0.4547	0.0508	0.0231	1.7105	0.0395	897.0000	489.1240	407.8760	20.7210	35.4438	1645.00000	897.0000	748.0000	38.0000	65.0000	0.1877	0.834	0.0535	0.008
98	27/10/16	12:32:18	Control	F	220.00	18559	751	2213	1462	872	1000	1388	1869	2038	0.3394	0.661	0.1736	1.947	0.7647	0.8803	0.8755	1.4523	12.6943	24.1093	0.0577	2.8748	0.9756	1.8992	0.4469	0.227	0.6606	0.2353	0.1554	0.5087	0.0791	751.0000	254.8581	496.1419	116.7393	59.3877	2213.00000	751.0000	1462.00000	344.0000	175.0000	0.3478	1.947	0.3077	0.208
99	27/10/16	12:32:28	Control	F	600.00	2143	1062	1504	442	1131	1220	1377	1490	1489	0.7061	0.294	0.0014	0.416	0.9683	0.9661	2.0136	2.3756	4.8480	11.8935	0.0081	8.3478	5.8945	2.4533	0.0777	0.083	0.2939	0.0317	0.0093	1.0714	0.0100	1062.00000	749.8963	312.1037	9.8856	10.5918	1504.00000	1062.00000	442.0000	14.0000	15.0000	0.1198	0.416	0.0327	0.002
100	27/10/16	12:32:38	Control	F	250.00	14461	688	1779	1091	782	886	1171	1552	1652	0.3867	0.613	0.1143	1.586	0.7919	0.8836	0.9533	1.4757	13.2550	24.6997	0.0530	3.0385	1.1751	1.8634	0.3877	0.217	0.6133	0.2081	0.1276	0.5595	0.0714	688.0000	266.0731	421.9269	87.7886	49.1152	1779.00000	688.0000	1091.00000	227.0000	127.0000	0.3291	1.586	0.2627	0.137
101	27/10/16	12:32:49	Control	F	2.60	114	1096	1653	557	1201	1347	1552	1652	1613	0.6630	0.337	0.0001	0.508	0.9982	0.9282	2.6212	2.7289	0.2055	0.5618	0.0790	8.1131	5.3793	2.7338	0.0049	0.196	0.3370	0.0018	0.0006	40.0000	0.0242	1096.00000	726.6884	369.3116	0.6630	26.5215	1653.00000	1096.00000	557.0000	1.0000	40.0000	0.1233	0.508	0.0018	0.000
102	27/10/16	12:32:59	Control	F	250.00	4655	1022	1834	812	1156	1325	1617	1796	1799	0.5573	0.443	0.0056	0.795	0.9532	0.9569	2.0813	2.4425	5.7324	14.6890	0.0229	5.7876	3.2251	2.5624	0.1199	0.110	0.4427	0.0468	0.0207	0.9211	0.0191	1022.00000	569.5115	452.4885	21.1756	19.5038	1834.00000	1022.00000	812.0000	38.0000	35.0000	0.1728	0.795	0.0491	0.007
103	27/10/16	12:33:10	Control	F	250.00	5166	1003	1629	626	1104	1232	1462	1608	1577	0.6157	0.384	0.0027	0.624	0.9665	0.9169	2.0447	2.4441	8.2524	20.8697	0.0330	6.5809	4.0519	2.5289	0.0848	0.210	0.3843	0.0335	0.0129	2.4762	0.0319	1003.00000	617.5623	385.4377	12.9300	32.0172	1629.00000	1003.00000	626.0000	21.0000	52.0000	0.1520	0.624	0.0347	0.003
104	27/10/16	12:33:21	Control	F	210.00	10802	929	2192	1263	1075	1233	1637	2017	2076	0.4238	0.576	0.0484	1.360	0.8614	0.9082	1.2510	1.8686	8.5526	18.5517	0.0407	3.7646	1.5955	2.1691	0.3006	0.199	0.5762	0.1386	0.0798	0.6629	0.0529	929.0000	393.7231	535.2769	74.1674	49.1624	2192.00000	929.0000	1263.00000	175.0000	116.0000	0.2656	1.360	0.1608	0.058
105	27/10/16	12:33:31	Control	F	260.00	11083	967	2030	1063	1112	1275	1652	1928	1925	0.4764	0.524	0.0214	1.099	0.9040	0.9012	1.5334	2.1480	10.4266	24.7736	0.0401	4.5374	2.1614	2.3760	0.2280	0.235	0.5236	0.0960	0.0502	1.0294	0.0517	967.0000	460.6350	506.3650	48.5882	50.0172	2030.00000	967.0000	1063.00000	102.0000	105.0000	0.2204	1.099	0.1061	0.026
106	27/10/16	12:33:43	Control	F	290.00	11767	596	1430	834	670	748	970	1243	1336	0.4168	0.583	0.1020	1.399	0.7758	0.8873	0.9353	1.4948	14.1092	27.1863	0.0487	3.3038	1.3770	1.9268	0.4320	0.217	0.5832	0.2242	0.1308	0.5027	0.0657	596.0000	248.4028	347.5972	77.9385	39.1776	1430.00000	596.0000	834.0000	187.0000	94.0000	0.3027	1.399	0.2890	0.122
107	27/10/16	12:33:53	Control	F	210.00	8463	795	1591	796	898	1012	1286	1502	1504	0.4997	0.500	0.0227	1.001	0.8882	0.8907	1.4322	2.0561	10.6315	24.6115	0.0506	4.6270	2.3120	2.3149	0.2588	0.253	0.5003	0.1118	0.0559	0.9775	0.0547	795.0000	397.2502	397.7498	44.4720	43.4727	1591.00000	795.0000	796.0000	89.0000	87.0000	0.2161	1.001	0.1259	0.027
108	27/10/16	12:34:04	Control	F	2.90	85	1067	1389	322	1125	1201	1311	1385	1354	0.7682	0.232	0.0003	0.302	0.9876	0.8913	2.3602	2.5259	0.2637	0.6744	0.0909	11.0329	8.4752	2.5577	0.0318	0.278	0.2318	0.0124	0.0029	8.7500	0.0252	1067.00000	819.6465	247.3535	3.0727	26.8862	1389.00000	1067.00000	322.0000	4.0000	35.0000	0.0906	0.302	0.0126	0.000
109	27/10/16	12:34:18	Control	F	210.00	7433	966	1868	902	1093	1237	1554	1791	1794	0.5171	0.483	0.0148	0.934	0.9146	0.9180	1.5965	2.1729	8.2775	19.6653	0.0394	4.9201	2.5443	2.3758	0.2028	0.195	0.4829	0.0854	0.0412	0.9610	0.0396	966.0000	499.5482	466.4518	39.8191	38.2677	1868.00000	966.0000	902.0000	77.0000	74.0000	0.2032	0.934	0.0933	0.018
110	27/10/16	12:34:28	Control	F	240.00	5497	1074	1995	921	1238	1448	1799	1960	1939	0.5383	0.462	0.0048	0.858	0.9620	0.9392	2.2801	2.6240	6.0061	16.3822	0.0250	5.9084	3.1807	2.7276	0.1037	0.166	0.4617	0.0380	0.0175	1.6000	0.0281	1074.00000	578.1835	495.8165	18.8421	30.1474	1995.00000	1074.00000	921.0000	35.0000	56.0000	0.1693	0.858	0.0395	0.006
111	27/10/16	12:34:38	Control	F	270.00	11982	1030	2881	1851	1252	1491	2100	2617	2781	0.3575	0.642	0.0712	1.797	0.8574	0.9460	1.2912	1.9269	6.5107	14.6323	0.0241	3.4980	1.2506	2.2474	0.3205	0.121	0.6425	0.1426	0.0916	0.3788	0.0347	1030.00000	368.2402	661.7598	94.3839	35.7515	2881.00000	1030.00000	1851.00000	264.0000	100.0000	0.2859	1.797	0.1664	0.085
112	27/10/16	12:34:48	Control	F	290.00	13305	580	1550	970	654	733	976	1334	1439	0.3742	0.626	0.1427	1.672	0.7773	0.8856	0.8144	1.3608	13.7547	24.0798	0.0474	2.7975	1.0468	1.7507	0.3898	0.200	0.6258	0.2227	0.1394	0.5139	0.0716	580.0000	217.0323	362.9677	80.8258	41.5355	1550.00000	580.0000	970.0000	216.0000	111.0000	0.3575	1.672	0.2865	0.171
113	27/10/16	12:34:58	Control	F	400.00	5954	869	1413	544	952	1051	1247	1380	1376	0.6150	0.385	0.0053	0.626	0.9393	0.9320	1.8199	2.3162	10.9821	27.0791	0.0275	6.4046	3.9389	2.4658	0.1496	0.168	0.3850	0.0607	0.0234	1.1212	0.0262	869.0000	534.4381	334.5619	20.2951	22.7551	1413.00000	869.0000	544.0000	33.0000	37.0000	0.1561	0.626	0.0646	0.006
114	27/10/16	12:35:09	Control	F	270.00	5419	1191	2013	822	1335	1527	1816	1970	1961	0.5917	0.408	0.0048	0.690	0.9477	0.9367	2.3358	2.5345	6.6302	17.7315	0.0246	6.5493	3.8749	2.6744	0.1399	0.169	0.4083	0.0523	0.0214	1.2093	0.0258	1191.00000	704.6602	486.3398	25.4411	30.7660	2013.00000	1191.00000	822.0000	43.0000	52.0000	0.1527	0.690	0.0552	0.006
115	27/10/16	12:35:19	Control	F	3.00	50	1064	1353	289	1120	1205	1305	1350	1347	0.7864	0.214	0.0002	0.272	0.9896	0.9792	2.9412	2.7797	0.2132	0.5988	0.0711	13.1501	10.3413	2.8089	0.0292	0.058	0.2136	0.0104	0.0022	2.0000	0.0044	1064.00000	836.7302	227.2698	2.3592	4.7184	1353.00000	1064.00000	289.0000	3.0000	6.0000	0.0760	0.272	0.0105	0.000
116	27/10/16	12:35:29	Control	F	2.80	22	1073	1182	109	1091	1127	1164	1180	1167	0.9078	0.092	0.0001	0.102	0.9817	0.8624	3.3028	2.7829	0.2478	0.7025	0.0885	30.7417	27.9068	2.8349	0.0520	0.390	0.0922	0.0183	0.0017	7.5000	0.0127	1073.00000	974.0516	98.9484	1.8156	13.6168	1182.00000	1073.00000	109.0000	2.0000	15.0000	0.0325	0.102	0.0187	0.000
117	27/10/16	12:35:41	Control	F	280.00	10280	1100	2125	1025	1240	1418	1769	2017	2032	0.5176	0.482	0.0181	0.932	0.8946	0.9093	1.7366	2.1756	10.0662	24.4795	0.0360	5.0416	2.6098	2.4318	0.2562	0.221	0.4824	0.1054	0.0508	0.8611	0.0438	1100.00000	569.4118	530.5882	55.9059	48.1412	2125.00000	1100.00000	1025.00000	108.0000	93.0000	0.1983	0.932	0.1178	0.022
118	27/10/16	12:35:52	Control	F	2.60	89	1179	1686	507	1273	1401	1591	1685	1647	0.6993	0.301	0.0001	0.430	0.9980	0.9231	2.5247	2.7087	0.2132	0.5786	0.0820	9.0256	6.3115	2.7141	0.0054	0.209	0.3007	0.0020	0.0006	39.0000	0.0231	1179.00000	824.4609	354.5391	0.6993	27.2722	1686.00000	1179.00000	507.0000	1.0000	39.0000	0.1108	0.430	0.0020	0.000
119	27/10/16	12:36:02	Control	F	270.00	5509	1079	1711	632	1177	1283	1521	1681	1655	0.6306	0.369	0.0037	0.586	0.9525	0.9114	1.6772	2.3312	8.7538	21.4239	0.0324	6.6258	4.1784	2.4474	0.1162	0.217	0.3694	0.0475	0.0175	1.8667	0.0327	1079.00000	680.4448	398.5552	18.9188	35.3150	1711.00000	1079.00000	632.0000	30.0000	56.0000	0.1509	0.586	0.0498	0.004
120	27/10/16	12:36:14	Control	F	250.00	3490	901	1621	720	1019	1154	1430	1597	1589	0.5558	0.444	0.0040	0.799	0.9667	0.9556	1.8750	2.4491	4.8841	12.3741	0.0195	5.7039	3.1704	2.5335	0.0845	0.113	0.4442	0.0333	0.0148	1.3333	0.0197	901.0000	500.8026	400.1974	13.3399	17.7866	1621.00000	901.0000	720.0000	24.0000	32.0000	0.1753	0.799	0.0345	0.005
122	27/10/16	12:38:26	Control	G	400.00	8367	798	1182	384	847	900	1033	1125	1123	0.6751	0.325	0.0095	0.481	0.8516	0.8464	1.3802	2.0399	21.8270	52.2869	0.0546	7.3737	4.9782	2.3955	0.3556	0.368	0.3249	0.1484	0.0482	1.0351	0.0499	798.0000	538.7513	259.2487	38.4822	39.8325	1182.00000	798.0000	384.0000	57.0000	59.0000	0.1356	0.481	0.1743	0.011
123	27/10/16	12:38:36	Control	G	300.00	7973	720	1173	453	770	823	966	1113	1108	0.6138	0.386	0.0148	0.629	0.8675	0.8565	1.1700	1.8102	17.6388	36.8035	0.0588	5.4028	3.3163	2.0865	0.2764	0.299	0.3862	0.1325	0.0512	1.0833	0.0554	720.0000	441.9437	278.0563	36.8286	39.8977	1173.00000	720.0000	453.0000	60.0000	65.0000	0.1851	0.629	0.1527	0.018
124	27/10/16	12:38:47	Control	G	2.40	35	1041	1229	188	1077	1122	1191	1228	1210	0.8470	0.153	0.0000	0.181	0.9947	0.8989	2.3936	2.6596	0.2253	0.6025	0.0939	17.4792	14.8054	2.6738	0.0142	0.270	0.1530	0.0053	0.0008	19.0000	0.0155	1041.00000	881.7583	159.2417	0.8470	16.0936	1229.00000	1041.00000	188.0000	1.0000	19.0000	0.0572	0.181	0.0053	0.000
125	27/10/16	12:38:56	Control	G	300.00	3980	730	1023	293	777	834	939	1014	993	0.7136	0.286	0.0012	0.401	0.9693	0.8976	1.9454	2.3777	13.6208	33.4126	0.0454	8.5648	6.1117	2.4531	0.0753	0.251	0.2864	0.0307	0.0088	3.3333	0.0293	730.0000	520.9189	209.0811	6.4223	21.4076	1023.00000	730.0000	293.0000	9.0000	30.0000	0.1168	0.401	0.0317	0.001
126	27/10/16	12:39:07	Control	G	280.00	8619	701	1183	482	754	816	973	1125	1113	0.5926	0.407	0.0149	0.688	0.8797	0.8548	1.2863	1.8811	17.9202	38.3200	0.0640	5.2483	3.1099	2.1384	0.2573	0.311	0.4074	0.1203	0.0490	1.2069	0.0592	701.0000	415.3855	285.6145	34.3686	41.4793	1183.00000	701.0000	482.0000	58.0000	70.0000	0.1905	0.688	0.1368	0.018
127	27/10/16	12:39:18	Control	G	2.10	24	966	1095	129	988	1017	1065	1096	1072	0.8822	0.118	-0.0000	0.134	1.0078	0.8217	2.2481	2.5581	0.2265	0.5750	0.1079	21.5474	19.0089	2.5385	-0.0197	0.453	0.1178	-0.0078	-0.0009	-23.0000	0.0210	966.0000	852.1973	113.8027	-0.8822	20.2904	1095.00000	966.0000	129.0000	-1.0000	23.0000	0.0464	0.134	-0.0077	-0.000
130	27/10/16	12:40:38	Control	H	2.80	12	1964	2050	86	1981	2011	2039	2047	2024	0.9580	0.042	0.0000	0.044	0.9651	0.6977	3.4884	2.9070	0.1863	0.5611	0.0665	71.7988	68.7868	3.0120	0.1051	0.911	0.0420	0.0349	0.0015	8.6667	0.0127	1964.00000	1881.60780	82.3922	2.8741	24.9093	2050.00000	1964.00000	86.0000	3.0000	26.0000	0.0139	0.044	0.0361	0.000
131	27/10/16	12:40:50	Control	H	2.40	17	1963	2075	112	1984	2015	2055	2075	2037	0.9460	0.054	0.0000	0.057	1.0000	0.6607	2.7679	2.7381	0.1920	0.5256	0.0800	50.7281	47.9900	2.7381	0.0000	0.929	0.0540	0.0000	0.0000	INF	0.0183	1963.00000	1857.04530	105.9547	0.0000	35.9489	2075.00000	1963.00000	112.0000	0.0000	38.0000	0.0197	0.057	0.0000	0.000
133	27/10/16	12:41:14	Control	H	2.10	24	1832	1969	137	1857	1892	1940	1969	1935	0.9304	0.070	0.0000	0.075	1.0000	0.7518	2.5547	2.6277	0.2175	0.5716	0.1036	37.7665	35.1388	2.6277	0.0000	0.652	0.0696	0.0000	0.0000	INF	0.0173	1832.00000	1704.53225	127.4678	0.0000	31.6343	1969.00000	1832.00000	137.0000	0.0000	34.0000	0.0265	0.075	0.0000	0.000
137	27/10/16	12:42:04	Control	H	2.20	6	872	878	6	874	872	875	879	871	0.9932	0.007	-0.0000	0.007	1.1667	-0.1667	-3.3333	1.6667	0.9650	1.3786	0.4386	209.0476	207.6190	1.4286	-0.2381	1.667	0.0068	-0.1667	-0.0011	-7.0000	0.0080	872.0000	866.0410	5.9590	-0.9932	6.9522	878.0000	872.0000	6.0000	-1.0000	7.0000	0.0048	0.007	-0.1429	-0.000
138	27/10/16	12:42:18	Control	H	4.00	27	1381	1461	80	1393	1413	1438	1458	1455	0.9452	0.055	0.0000	0.058	0.9625	0.9250	2.5000	2.3750	0.3726	0.9193	0.0931	45.0633	42.5958	2.4675	0.0925	0.185	0.0548	0.0375	0.0021	2.0000	0.0041	1381.00000	1305.38056	75.6194	2.8357	5.6715	1461.00000	1381.00000	80.0000	3.0000	6.0000	0.0222	0.058	0.0390	0.000
141	27/10/16	12:42:54	Control	H	2.80	8	1856	1893	37	1864	1874	1886	1894	1882	0.9805	0.020	-0.0000	0.020	1.0270	0.7027	2.7027	2.7027	0.2547	0.6703	0.0910	134.6373	132.0057	2.6316	-0.0711	0.782	0.0195	-0.0270	-0.0005	-11.0000	0.0058	1856.00000	1819.72319	36.2768	-0.9805	10.7850	1893.00000	1856.00000	37.0000	-1.0000	11.0000	0.0074	0.020	-0.0263	-0.000
147	27/10/16	12:44:11	Control	H	2.50	21	1785	1913	128	1811	1855	1892	1913	1885	0.9331	0.067	0.0000	0.072	1.0000	0.7813	3.4375	2.7865	0.2068	0.5763	0.0827	41.6445	38.8580	2.7865	0.0000	0.610	0.0669	0.0000	0.0000	INF	0.0146	1785.00000	1665.56456	119.4354	0.0000	26.1265	1913.00000	1785.00000	128.0000	0.0000	28.0000	0.0240	0.072	0.0000	0.000
149	27/10/16	12:44:33	Control	H	2.50	38	1919	2128	209	1955	2015	2090	2126	2071	0.9018	0.098	0.0000	0.109	0.9904	0.7273	2.8708	2.7273	0.2237	0.6159	0.0895	28.0369	25.2833	2.7536	0.0264	0.751	0.0982	0.0096	0.0009	28.5000	0.0268	1919.00000	1730.52679	188.4732	1.8036	51.4018	2128.00000	1919.00000	209.0000	2.0000	57.0000	0.0357	0.109	0.0097	0.000
152	27/10/16	12:46:23	Control	J	11.00	73	1056	1172	116	1069	1086	1119	1165	1171	0.9010	0.099	0.0003	0.110	0.9397	0.9914	1.4655	1.8103	0.6694	1.2896	0.0609	19.4654	17.5388	1.9266	0.1163	0.017	0.0990	0.0603	0.0060	0.1429	0.0009	1056.00000	951.4812	104.5188	6.3072	0.9010	1172.00000	1056.00000	116.0000	7.0000	1.0000	0.0514	0.110	0.0642	0.000
153	27/10/16	12:46:37	Control	J	6.00	15	743	755	12	744	745	748	752	752	0.9841	0.016	0.0000	0.016	0.7500	0.7500	0.8333	1.3889	1.2650	2.3426	0.2108	116.5123	114.6605	1.8519	0.4630	0.463	0.0159	0.2500	0.0040	1.0000	0.0040	743.0000	731.1907	11.8093	2.9523	2.9523	755.0000	743.0000	12.0000	3.0000	3.0000	0.0086	0.016	0.3333	0.000
154	27/10/16	12:46:48	Control	J	2.30	35	1376	1521	145	1400	1437	1486	1518	1511	0.9047	0.095	0.0001	0.105	0.9793	0.9310	2.5517	2.5287	0.2780	0.7178	0.1209	27.0860	24.5038	2.5822	0.0534	0.178	0.0953	0.0207	0.0020	3.3333	0.0066	1376.00000	1244.82314	131.1769	2.7140	9.0467	1521.00000	1376.00000	145.0000	3.0000	10.0000	0.0369	0.105	0.0211	0.000
155	27/10/16	12:46:59	Control	J	290.00	5486	1428	2220	792	1539	1678	1939	2151	2165	0.6432	0.357	0.0067	0.555	0.9129	0.9306	1.7551	2.1507	6.9650	16.4089	0.0240	6.6037	4.2478	2.3559	0.2053	0.164	0.3568	0.0871	0.0311	0.7971	0.0248	1428.00000	918.5514	509.4486	44.3838	35.3784	2220.00000	1428.00000	792.0000	69.0000	55.0000	0.1514	0.555	0.0954	0.008
156	27/10/16	12:47:11	Control	J	500.00	7146	1260	1807	547	1338	1440	1622	1753	1750	0.6973	0.303	0.0049	0.434	0.9013	0.8958	1.8647	2.2060	13.1027	32.0700	0.0262	8.0856	5.6380	2.4476	0.2416	0.255	0.3027	0.0987	0.0299	1.0556	0.0315	1260.00000	878.5833	381.4167	37.6536	39.7454	1807.00000	1260.00000	547.0000	54.0000	57.0000	0.1237	0.434	0.1095	0.006
157	27/10/16	12:47:21	Control	J	300.00	3347	1567	2104	537	1654	1767	1957	2094	2076	0.7448	0.255	0.0006	0.343	0.9814	0.9479	2.1043	2.4209	6.2703	15.4676	0.0209	9.6651	7.1983	2.4668	0.0459	0.129	0.2552	0.0186	0.0048	2.8000	0.0133	1567.00000	1167.05751	399.9425	7.4477	20.8536	2104.00000	1567.00000	537.0000	10.0000	28.0000	0.1035	0.343	0.0190	0.001
158	27/10/16	12:47:31	Control	J	300.00	14727	1238	2298	1060	1370	1533	1852	2120	2172	0.5387	0.461	0.0286	0.856	0.8321	0.8811	1.5377	1.9308	13.9317	32.3282	0.0464	5.0306	2.7101	2.3205	0.3897	0.276	0.4613	0.1679	0.0775	0.7079	0.0548	1238.00000	666.9469	571.0531	95.8938	67.8799	2298.00000	1238.00000	1060.00000	178.0000	126.0000	0.1988	0.856	0.2018	0.034
159	27/10/16	12:47:43	Control	J	2.80	75	1331	1655	324	1388	1458	1576	1652	1631	0.8042	0.196	0.0001	0.243	0.9907	0.9259	2.1605	2.5206	0.2696	0.6859	0.0963	12.9955	10.4514	2.5441	0.0236	0.188	0.1958	0.0093	0.0018	8.0000	0.0145	1331.00000	1070.42961	260.5704	2.4127	19.3015	1655.00000	1331.00000	324.0000	3.0000	24.0000	0.0769	0.243	0.0093	0.000
160	27/10/16	12:47:54	Control	J	600.00	6218	1382	1942	560	1455	1548	1733	1900	1906	0.7116	0.288	0.0035	0.405	0.9250	0.9357	1.6607	2.0893	11.1419	25.1662	0.0186	7.8328	5.5741	2.2587	0.1694	0.145	0.2884	0.0750	0.0216	0.8571	0.0185	1382.00000	983.4830	398.5170	29.8888	25.6189	1942.00000	1382.00000	560.0000	42.0000	36.0000	0.1277	0.405	0.0811	0.004
161	27/10/16	12:48:06	Control	J	2.90	81	1738	2051	313	1788	1851	1961	2050	2030	0.8474	0.153	0.0000	0.180	0.9968	0.9329	2.0128	2.3749	0.2971	0.7079	0.1025	15.6117	13.2292	2.3825	0.0076	0.160	0.1526	0.0032	0.0005	21.0000	0.0102	1738.00000	1472.76646	265.2335	0.8474	17.7952	2051.00000	1738.00000	313.0000	1.0000	21.0000	0.0641	0.180	0.0032	0.000
162	27/10/16	12:48:15	Control	J	2.40	14	1110	1186	76	1128	1144	1172	1185	1167	0.9359	0.064	0.0000	0.068	0.9868	0.7500	2.1053	2.7193	0.2168	0.5975	0.0904	43.0012	40.2456	2.7556	0.0363	0.689	0.0641	0.0132	0.0008	19.0000	0.0160	1110.00000	1038.87015	71.1298	0.9359	17.7825	1186.00000	1110.00000	76.0000	1.0000	19.0000	0.0233	0.068	0.0133	0.000
163	27/10/16	12:48:26	Control	J	2.60	34	1732	1920	188	1771	1828	1882	1917	1876	0.9021	0.098	0.0001	0.109	0.9840	0.7660	3.0319	2.6596	0.2255	0.6093	0.0867	27.6021	24.8994	2.7027	0.0431	0.633	0.0979	0.0160	0.0016	14.6667	0.0229	1732.00000	1562.40833	169.5917	2.7063	39.6917	1920.00000	1732.00000	188.0000	3.0000	44.0000	0.0362	0.109	0.0162	0.000
164	27/10/16	12:48:38	Control	J	2.00	35	1631	1829	198	1667	1722	1790	1829	1801	0.8917	0.108	0.0000	0.121	1.0000	0.8586	2.7778	2.6768	0.2174	0.5820	0.1087	24.7263	22.0495	2.6768	0.0000	0.379	0.1083	0.0000	0.0000	INF	0.0153	1631.00000	1454.43466	176.5653	0.0000	24.9688	1829.00000	1631.00000	198.0000	0.0000	28.0000	0.0404	0.121	0.0000	0.000
165	27/10/16	12:48:50	Control	J	280.00	5678	1702	2361	659	1821	1982	2222	2356	2309	0.7209	0.279	0.0003	0.387	0.9924	0.9211	2.4431	2.6302	8.6547	22.9380	0.0309	9.4954	6.8451	2.6504	0.0201	0.209	0.2791	0.0076	0.0021	10.4000	0.0220	1702.00000	1226.93943	475.0606	3.6044	37.4858	2361.00000	1702.00000	659.0000	5.0000	52.0000	0.1053	0.387	0.0076	0.000
166	27/10/16	12:49:01	Control	J	260.00	15220	1338	2498	1160	1490	1678	2041	2310	2357	0.5356	0.464	0.0269	0.867	0.8379	0.8784	1.6207	2.0201	13.1587	31.7236	0.0506	5.1916	2.7808	2.4108	0.3907	0.293	0.4644	0.1621	0.0753	0.7500	0.0564	1338.00000	716.6709	621.3291	100.6982	75.5236	2498.00000	1338.00000	1160.00000	188.0000	141.0000	0.1926	0.867	0.1934	0.032
168	27/10/16	12:49:23	Control	J	300.00	9469	1633	2447	814	1746	1893	2151	2357	2367	0.6673	0.333	0.0072	0.498	0.8894	0.9017	1.8059	2.1212	11.6707	27.8335	0.0389	7.1693	4.7844	2.3849	0.2637	0.234	0.3327	0.1106	0.0368	0.8889	0.0327	1633.00000	1089.77891	543.2211	60.0613	53.3878	2447.00000	1633.00000	814.0000	90.0000	80.0000	0.1395	0.498	0.1243	0.009
169	27/10/16	12:49:34	Control	J	2.90	67	1318	1616	298	1369	1443	1545	1614	1590	0.8156	0.184	0.0001	0.226	0.9933	0.9128	2.4832	2.5391	0.2640	0.6748	0.0910	13.8624	11.3061	2.5563	0.0172	0.223	0.1844	0.0067	0.0012	13.0000	0.0161	1318.00000	1074.95297	243.0470	1.6312	21.2054	1616.00000	1318.00000	298.0000	2.0000	26.0000	0.0721	0.226	0.0068	0.000
170	27/10/16	12:49:45	Control	J	2.70	25	805	902	97	820	843	879	900	889	0.8925	0.108	0.0001	0.120	0.9794	0.8660	2.3711	2.5430	0.2980	0.7737	0.1104	24.1447	21.5482	2.5965	0.0535	0.348	0.1075	0.0206	0.0022	6.5000	0.0144	805.0000	718.4313	86.5687	1.7849	11.6020	902.0000	805.0000	97.0000	2.0000	13.0000	0.0414	0.120	0.0211	0.000
171	27/10/16	12:49:59	Control	J	2.70	62	1089	1354	265	1130	1182	1280	1354	1333	0.8043	0.196	0.0000	0.243	1.0000	0.9208	1.9623	2.4025	0.2722	0.6541	0.1008	12.2755	9.8730	2.4025	0.0000	0.190	0.1957	0.0000	0.0000	INF	0.0155	1089.00000	875.8648	213.1352	0.0000	16.8900	1354.00000	1089.00000	265.0000	0.0000	21.0000	0.0815	0.243	0.0000	0.000
172	27/10/16	12:50:11	Control	J	280.00	10240	1323	2247	924	1440	1583	1871	2134	2157	0.5888	0.411	0.0148	0.698	0.8777	0.9026	1.5476	1.9769	11.1202	25.0468	0.0397	5.4773	3.2250	2.2524	0.2755	0.219	0.4112	0.1223	0.0503	0.7965	0.0401	1323.00000	778.9626	544.0374	66.5327	52.9907	2247.00000	1323.00000	924.0000	113.0000	90.0000	0.1826	0.698	0.1393	0.018
173	27/10/16	12:50:23	Control	J	280.00	5950	1995	2768	773	2128	2306	2600	2762	2709	0.7207	0.279	0.0003	0.387	0.9922	0.9237	2.3027	2.6089	7.7351	20.3379	0.0276	9.4151	6.7858	2.6293	0.0204	0.201	0.2793	0.0078	0.0022	9.8333	0.0213	1995.00000	1437.87030	557.1297	4.3244	42.5235	2768.00000	1995.00000	773.0000	6.0000	59.0000	0.1062	0.387	0.0078	0.000
174	27/10/16	12:50:34	Control	J	400.00	4625	1277	2150	873	1383	1511	1793	2090	2110	0.5940	0.406	0.0081	0.684	0.9313	0.9542	1.4662	1.9702	5.3362	11.2894	0.0133	5.2103	3.0947	2.1156	0.1454	0.097	0.4060	0.0687	0.0279	0.6667	0.0186	1277.00000	758.4786	518.5214	35.6372	23.7581	2150.00000	1277.00000	873.0000	60.0000	40.0000	0.1919	0.684	0.0738	0.010
175	27/10/16	12:50:45	Control	J	4.00	4	633	637	4	633	633	634	637	633	0.9937	0.006	0.0000	0.006	1.0000	0.0000	0.0000	0.8333	1.0900	0.9083	0.2725	132.7083	131.8750	0.8333	0.0000	0.833	0.0063	0.0000	0.0000	INF	0.0063	633.0000	629.0251	3.9749	0.0000	3.9749	637.0000	633.0000	4.0000	0.0000	4.0000	0.0075	0.006	0.0000	0.000
177	27/10/16	12:53:09	Control	K	110.00	941	801	831	30	803	804	810	823	818	0.9639	0.036	0.0003	0.037	0.7333	0.5667	0.3333	1.0000	31.3977	42.8150	0.2854	37.7727	36.4091	1.3636	0.3636	0.591	0.0361	0.2667	0.0096	1.6250	0.0156	801.0000	772.0830	28.9170	7.7112	12.5307	831.0000	801.0000	30.0000	8.0000	13.0000	0.0265	0.037	0.3636	0.000
178	27/10/16	12:53:21	Control	K	0.15	0	952	957	5	956	956	957	956	942	0.9948	0.005	0.0000	0.005	0.8000	-2.0000	0.0000	3.3333	0.0540	0.2250	0.3600	797.5000	793.3333	4.1667	0.8333	12.500	0.0052	0.2000	0.0010	15.0000	0.0157	952.0000	947.0261	4.9739	0.9948	14.9216	957.0000	952.0000	5.0000	1.0000	15.0000	0.0013	0.005	0.2500	0.000
179	27/10/16	12:53:33	Control	K	1.60	5	773	781	8	777	776	778	779	777	0.9898	0.010	0.0000	0.010	0.7500	0.5000	-1.2500	2.0833	0.6006	1.6684	0.3754	271.1806	268.4028	2.7778	0.6944	1.389	0.0102	0.2500	0.0026	2.0000	0.0051	773.0000	765.0819	7.9181	1.9795	3.9590	781.0000	773.0000	8.0000	2.0000	4.0000	0.0037	0.010	0.3333	0.000
180	27/10/16	12:53:45	Control	K	1.40	2	815	823	8	810	820	820	822	813	0.9903	0.010	0.0000	0.010	0.8750	-0.2500	12.5000	2.0833	0.3138	0.7470	0.2241	244.9405	242.5595	2.3810	0.2976	2.976	0.0097	0.1250	0.0012	10.0000	0.0122	815.0000	807.0778	7.9222	0.9903	9.9028	823.0000	815.0000	8.0000	1.0000	10.0000	0.0041	0.010	0.1429	0.000
182	27/10/16	12:54:09	Control	K	2.40	28	1501	1651	150	1527	1563	1618	1650	1608	0.9091	0.091	0.0000	0.100	0.9933	0.7133	2.4000	2.6000	0.2261	0.5918	0.0942	28.8094	26.1919	2.6174	0.0174	0.750	0.0909	0.0067	0.0006	43.0000	0.0260	1501.00000	1364.62810	136.3719	0.9091	39.0933	1651.00000	1501.00000	150.0000	1.0000	43.0000	0.0347	0.100	0.0067	0.000
183	27/10/16	12:54:21	Control	K	0.90	11	1844	1957	113	1869	1906	1944	1955	1904	0.9423	0.058	0.0000	0.061	0.9823	0.5310	3.2743	2.9499	0.1368	0.4107	0.1520	52.0078	49.0048	3.0030	0.0532	1.408	0.0577	0.0177	0.0010	26.5000	0.0271	1844.00000	1737.52478	106.4752	1.8845	49.9397	1957.00000	1844.00000	113.0000	2.0000	53.0000	0.0192	0.061	0.0180	0.000
184	27/10/16	12:54:34	Control	K	2.10	13	1028	1092	64	1040	1055	1073	1093	1060	0.9414	0.059	-0.0000	0.062	1.0156	0.5000	2.3438	2.3438	0.2389	0.5513	0.1138	39.3750	37.0673	2.3077	-0.0361	1.154	0.0586	-0.0156	-0.0009	-32.0000	0.0293	1028.00000	967.7509	60.2491	-0.9414	30.1245	1092.00000	1028.00000	64.0000	-1.0000	32.0000	0.0254	0.062	-0.0154	-0.000
185	27/10/16	12:54:47	Control	K	2.90	70	1395	1711	316	1447	1515	1631	1710	1664	0.8153	0.185	0.0000	0.227	0.9968	0.8513	2.1519	2.4895	0.2604	0.6503	0.0898	13.5221	11.0247	2.4974	0.0079	0.371	0.1847	0.0032	0.0006	47.0000	0.0275	1395.00000	1137.36119	257.6388	0.8153	38.3197	1711.00000	1395.00000	316.0000	1.0000	47.0000	0.0740	0.227	0.0032	0.000
186	27/10/16	12:55:15	Control	K	3.00	123	1243	1661	418	1304	1379	1527	1655	1618	0.7483	0.252	0.0004	0.336	0.9856	0.8971	1.7943	2.2648	0.3311	0.7608	0.1104	9.1305	6.8327	2.2977	0.0330	0.236	0.2517	0.0144	0.0036	7.1667	0.0259	1243.00000	930.1921	312.8079	4.4901	32.1788	1661.00000	1243.00000	418.0000	6.0000	43.0000	0.1095	0.336	0.0146	0.001
190	27/10/16	12:56:12	Control	K	2.00	21	1474	1600	126	1498	1529	1573	1600	1557	0.9213	0.079	0.0000	0.085	1.0000	0.6587	2.4603	2.6190	0.2072	0.5427	0.1036	33.2577	30.6387	2.6190	0.0000	0.894	0.0787	0.0000	0.0000	INF	0.0269	1474.00000	1357.92250	116.0775	0.0000	39.6137	1600.00000	1474.00000	126.0000	0.0000	43.0000	0.0301	0.085	0.0000	0.000
191	27/10/16	12:56:25	Control	K	1.60	24	1958	2115	157	1989	2029	2089	2115	2062	0.9258	0.074	0.0000	0.080	1.0000	0.6624	2.5478	2.7813	0.1906	0.5300	0.1191	37.4681	34.6867	2.7813	0.0000	0.939	0.0742	0.0000	0.0000	INF	0.0251	1958.00000	1812.65437	145.3456	0.0000	49.0657	2115.00000	1958.00000	157.0000	0.0000	53.0000	0.0267	0.080	0.0000	0.000
192	27/10/16	12:56:41	Control	K	2.60	75	1594	1938	344	1651	1729	1854	1937	1887	0.8225	0.178	0.0000	0.216	0.9971	0.8517	2.2674	2.5194	0.2559	0.6465	0.0984	14.2349	11.7081	2.5267	0.0073	0.375	0.1775	0.0029	0.0005	51.0000	0.0263	1594.00000	1311.06089	282.9391	0.8225	41.9474	1938.00000	1594.00000	344.0000	1.0000	51.0000	0.0703	0.216	0.0029	0.000
193	27/10/16	12:56:51	Control	K	2.70	76	1235	1587	352	1293	1371	1500	1585	1548	0.7782	0.222	0.0001	0.285	0.9943	0.8892	2.2159	2.5095	0.2546	0.6425	0.0943	11.3787	8.8548	2.5238	0.0143	0.280	0.2218	0.0057	0.0013	19.5000	0.0246	1235.00000	961.0744	273.9256	1.5564	30.3497	1587.00000	1235.00000	352.0000	2.0000	39.0000	0.0879	0.285	0.0057	0.000
194	27/10/16	12:57:03	Control	K	1.70	44	1576	1936	360	1650	1755	1888	1936	1875	0.8140	0.186	0.0000	0.228	1.0000	0.8306	2.9167	2.8889	0.1620	0.4679	0.0953	15.5358	12.6469	2.8889	0.0000	0.490	0.1860	0.0000	0.0000	INF	0.0315	1576.00000	1282.94215	293.0579	0.0000	49.6570	1936.00000	1576.00000	360.0000	0.0000	61.0000	0.0644	0.228	0.0000	0.000
195	27/10/16	12:57:13	Control	K	1.80	54	1817	2185	368	1884	1990	2125	2183	2122	0.8316	0.168	0.0001	0.203	0.9946	0.8288	2.8804	2.7899	0.1854	0.5201	0.1030	16.6553	13.8502	2.8051	0.0152	0.480	0.1684	0.0054	0.0009	31.5000	0.0288	1817.00000	1510.97895	306.0211	1.6632	52.3895	2185.00000	1817.00000	368.0000	2.0000	63.0000	0.0600	0.203	0.0055	0.000
196	27/10/16	12:57:25	Control	K	1.10	8	1721	1784	63	1734	1751	1775	1782	1738	0.9647	0.035	0.0000	0.037	0.9683	0.2698	2.6984	2.8571	0.1679	0.4953	0.1526	83.5597	80.6089	2.9508	0.0937	2.155	0.0353	0.0317	0.0011	23.0000	0.0258	1721.00000	1660.22478	60.7752	1.9294	44.3756	1784.00000	1721.00000	63.0000	2.0000	46.0000	0.0120	0.037	0.0328	0.000
197	27/10/16	12:57:39	Control	K	1.60	11	1857	1943	86	1875	1898	1928	1943	1884	0.9557	0.044	0.0000	0.046	1.0000	0.3140	2.6744	2.7519	0.1728	0.4757	0.1080	62.1746	59.4227	2.7519	0.0000	1.888	0.0443	0.0000	0.0000	INF	0.0304	1857.00000	1774.80648	82.1935	0.0000	56.3886	1943.00000	1857.00000	86.0000	0.0000	59.0000	0.0161	0.046	0.0000	0.000
198	27/10/16	12:57:52	Control	K	1.80	32	1496	1704	208	1538	1595	1670	1703	1643	0.8779	0.122	0.0000	0.139	0.9952	0.7067	2.7404	2.7885	0.1917	0.5371	0.1065	22.9543	20.1524	2.8019	0.0135	0.822	0.1221	0.0048	0.0006	61.0000	0.0358	1496.00000	1313.38967	182.6103	0.8779	53.5540	1704.00000	1496.00000	208.0000	1.0000	61.0000	0.0436	0.139	0.0048	0.000
199	27/10/16	12:58:03	Control	K	260.00	10951	1052	2199	1147	1206	1390	1782	2094	2102	0.4784	0.522	0.0204	1.090	0.9085	0.9154	1.6042	2.1215	9.5855	22.3846	0.0369	4.4771	2.1418	2.3353	0.2138	0.197	0.5216	0.0915	0.0477	0.9238	0.0441	1052.00000	503.2760	548.7240	50.2319	46.4047	2199.00000	1052.00000	1147.00000	105.0000	97.0000	0.2234	1.090	0.1008	0.025
200	27/10/16	13:00:36	Stres	M	290.00	11812	830	1772	942	932	1049	1333	1644	1675	0.4684	0.532	0.0384	1.135	0.8641	0.8970	1.2420	1.7799	12.5771	25.9062	0.0434	3.8747	1.8149	2.0598	0.2799	0.212	0.5316	0.1359	0.0722	0.7578	0.0547	830.0000	388.7698	441.2302	59.9549	45.4345	1772.00000	830.0000	942.0000	128.0000	97.0000	0.2581	1.135	0.1572	0.046
201	27/10/16	13:00:59	Stres	M	230.00	9834	984	1986	1002	1130	1301	1665	1904	1889	0.4955	0.505	0.0155	1.018	0.9182	0.9032	1.7066	2.2655	9.8510	24.3063	0.0428	4.8905	2.4231	2.4674	0.2019	0.239	0.5045	0.0818	0.0413	1.1829	0.0488	984.0000	487.5408	496.4592	40.6284	48.0604	1986.00000	984.0000	1002.00000	82.0000	97.0000	0.2045	1.018	0.0891	0.019
202	27/10/16	13:01:14	Stres	M	230.00	18996	665	1906	1241	762	860	1170	1606	1728	0.3489	0.651	0.1805	1.866	0.7583	0.8566	0.7897	1.3564	15.3452	27.4506	0.0667	2.7475	0.9586	1.7889	0.4324	0.257	0.6511	0.2417	0.1574	0.5933	0.0934	665.0000	232.0173	432.9827	104.6695	62.1039	1906.00000	665.0000	1241.00000	300.0000	178.0000	0.3640	1.866	0.3188	0.217
203	27/10/16	13:01:24	Stres	M	220.00	7266	1061	2008	947	1222	1431	1775	1960	1922	0.5284	0.472	0.0071	0.893	0.9493	0.9092	2.2070	2.5132	7.7105	20.4128	0.0350	5.6135	2.9661	2.6474	0.1342	0.240	0.4716	0.0507	0.0239	1.7917	0.0428	1061.00000	560.6180	500.3820	25.3625	45.4412	2008.00000	1061.00000	947.0000	48.0000	86.0000	0.1781	0.893	0.0534	0.008
204	27/10/16	13:01:35	Stres	M	2.80	85	1484	2030	546	1589	1748	1945	2027	1998	0.7310	0.269	0.0002	0.368	0.9945	0.9414	2.9121	2.8144	0.1950	0.5517	0.0696	10.5216	7.6917	2.8300	0.0155	0.166	0.2690	0.0055	0.0015	10.6667	0.0158	1484.00000	1084.85517	399.1448	2.1931	23.3931	2030.00000	1484.00000	546.0000	3.0000	32.0000	0.0950	0.368	0.0055	0.000
205	27/10/16	13:01:46	Stres	M	240.00	6976	1410	2149	739	1543	1719	1989	2124	2079	0.6561	0.344	0.0019	0.524	0.9662	0.9053	2.3816	2.6116	9.4402	25.5176	0.0393	7.8605	5.1574	2.7031	0.0914	0.256	0.3439	0.0338	0.0116	2.8000	0.0326	1410.00000	925.1280	484.8720	16.4030	45.9283	2149.00000	1410.00000	739.0000	25.0000	70.0000	0.1272	0.524	0.0350	0.002
[truncated: 234 more rows]
[truncated: 2 more columns]

## Sheet: Aug1 seconds
Calculate PI using Fo=TRUE
[truncated: 481 more rows]
[truncated: 73 more columns]

## Sheet: Sept30 seconds
Calculate PI using Fo=TRUE
[truncated: 481 more rows]
[truncated: 73 more columns]

## Sheet: Oct27 seconds
Calculate PI using Fo=TRUE
[truncated: 413 more rows]
[truncated: 73 more columns]
